# Supplementary material for: Discrimination of pollen of New Zealand mānuka (Leptospermum scoparium agg.) and kānuka (Kunzea spp.) (Myrtaceae)
Source: PLoS One. 2022 Jun 3;17(6):e0269361. doi: 10.1371/journal.pone.0269361 (PMC9165797; doi:10.1371/journal.pone.0269361)
Supplement: S1 Table — (XLSX) [file pone.0269361.s004.xlsx]

## Sheet: Sheet1
Table S1. Herbarium specimens studied - Leptospermum
Lab_Code and NZGS No. were assigned by GNS Science; Accession No. is that of the Auckland War Memorial Museum herbarium AK
Lab_Code	NZGS No.	Morphotype	Accession No.	Specimen label	Collection locality
Manuka_1	5053	Flat Silver	AK359850	Leptospermum aff.scoparium "flat silver"	northern Kaipara, North Island
Manuka_2	5054	Flat Silver	AK359850	Leptospermum aff.scoparium "flat silver"	northern Kaipara, North Island
Manuka_3	5055	L. scoparium var. incanum	AK191236	Leptospermum scoparium var. incanum	Te Paki, North Island
Manuka_4	5056	Flat Silver	AK319498	Leptospermum aff.scoparium "flat silver"	Te Paki, North Island
Manuka_5	5057	Flat Silver	AK283930	Leptospermum scoparium var. incanum	Te Paki, North Island
Manuka_6	5058	L. scoparium var. incanum	AK117759	Leptospermum scoparium var. incanum	Aupouri, North Island
Manuka_7	5059	L. scoparium var. incanum	AK121103	Leptospermum scoparium var. incanum	Te Paki, North Island
Manuka_8	5060	L. scoparium var. incanum	AK309827	Leptospermum scoparium var. incanum	Te Paki, North Island
Manuka_9	5061	L. scoparium var. incanum	AK319499	Leptospermum scoparium var. incanum	Te Paki, North Island
Manuka_10	5062	Three Kings	AK22813	Leptospermum aff. scoparium (e) "Three Kings"	Three Kings
Manuka_11	5063	Three Kings	AK22812	Leptospermum aff. scoparium (e) "Three Kings"	Three Kings
Manuka_12	5064	Three Kings	AK228147	Leptospermum aff. scoparium (e) "Three Kings"	Three Kings
Manuka_13	5065	Flat Silver	AK316321	Leptospermum aff.scoparium "flat silver"	Western Northland, North Island
Manuka_14	5066	Flat Silver	AK291098	Leptospermum aff.scoparium "flat silver"	Western Northland, North Island
Manuka_15	5067	Auckland	AK167901	Leptospermum aff.scoparium (a) '"Auckland"	Western Northland, North Island
Manuka_16	5068	Auckland	AK128190	Leptospermum aff.scoparium (a) '"Auckland"	Western Northland, North Island
Manuka_17	5069	Auckland	AK212409	Leptospermum aff.scoparium (a) '"Auckland"	Aupouri, North Island
Manuka_18	5070	L. scoparium var. incanum	AK239605	Leptospermum scoparium var. incanum	Aupouri, North Island
Manuka_19	5071	Auckland	AK261445	Leptospermum aff.scoparium (a) '"Auckland"	Northland, North Island
Manuka_20	5072	L. scoparium var. incanum	AK212357	Leptospermum scoparium var. incanum	Aupouri, North Island
Manuka_21	5073	Flat Silver	AK289124	Leptospermum aff.scoparium "flat silver"	Te Paki, North Island
Manuka_22	5074	Flat Silver	AK281718	Leptospermum aff.scoparium "flat silver"	Eastern Northland, North Island
Manuka_23	5075	Auckland	AK280944	Leptospermum aff.scoparium (a) '"Auckland"	Eastern Northland, North Island
Manuka_24	5076	Auckland	AK120233	Leptospermum aff.scoparium (a) '"Auckland"	Western Northland, North Island
Manuka_25	5077	Auckland	AK126790	Leptospermum aff.scoparium (a) '"Auckland"	Western Northland, North Island
Manuka_26	5078	Auckland	AK139024	Leptospermum aff.scoparium (a) '"Auckland"	Western Northland, North Island
Manuka_27	5079	Auckland	AK206124	Leptospermum aff.scoparium (a) '"Auckland"	Eastern Northland, North Island
Manuka_28	5080	Auckland	AK127064	Leptospermum aff.scoparium (a) '"Auckland"	Eastern Northland, North Island
Manuka_29	5081	Auckland	AK128299	Leptospermum aff.scoparium (a) '"Auckland"	Eastern Northland, North Island
Manuka_30	5082	Auckland	AK161058	Leptospermum aff.scoparium (a) '"Auckland"	Eastern Northland, North Island
Manuka_31	5083	Auckland	AK126812	Leptospermum aff.scoparium (a) '"Auckland"	Eastern Northland, North Island
Manuka_32	5084	Auckland	AK201635	Leptospermum aff.scoparium (a) '"Auckland"	Tawhiti Rahi Island, Poor Knights
Manuka_33	5085	Auckland	AK31832	Leptospermum aff.scoparium (a) '"Auckland"	Eastern Northland, North Island
Manuka_34	5086	Auckland	AK226068	Leptospermum aff.scoparium (a) '"Auckland"	Eastern Northland, North Island
Manuka_35	5087	Auckland	AK228835	Leptospermum aff.scoparium (a) '"Auckland"	Aorangi Island, Poor Knights
Manuka_36	5088	Auckland	AK343185	Leptospermum aff.scoparium (a) '"Auckland"	Kaipara, North Island
Manuka_37	5089	Auckland	AK292356	Leptospermum aff.scoparium (a) '"Auckland"	Kaipara, North Island
Manuka_38	5090	Auckland	AK120234	Leptospermum aff.scoparium (a) '"Auckland"	Kaipara, North Island
Manuka_39	5091	Auckland	AK119905	Leptospermum aff.scoparium (a) '"Auckland"	Kaipara, North Island
Manuka_40	5092	Auckland	AK119993	Leptospermum aff.scoparium (a) '"Auckland"	Kaipara, North Island
Manuka_41	5093	Flat Silver	AK233843	Leptospermum aff.scoparium "flat silver"	Auckland, North Island
Manuka_42	5094	Auckland	AK109616	Leptospermum aff.scoparium (a) '"Auckland"	Auckland, North Island
Manuka_43	5095	Auckland	AK288725	Leptospermum aff.scoparium (a) '"Auckland"	Auckland, North Island
Manuka_44	5096	Auckland	AK288726	Leptospermum aff.scoparium (a) '"Auckland"	Auckland, North Island
Manuka_45	5097	Auckland	AK257475	Leptospermum aff.scoparium (a) '"Auckland"	Auckland, North Island
Manuka_46	5098	Auckland	AK284539	Leptospermum aff.scoparium (a) '"Auckland"	Coromandel, North Island
Manuka_47	5099	Auckland	AK301298	Leptospermum aff.scoparium (a) '"Auckland"	Great Barrier Island, North Island
Manuka_48	5100	Auckland	AK284541	Leptospermum aff.scoparium (a) '"Auckland"	Auckland, North Island
Manuka_49	5101	Auckland	AK241515	Leptospermum aff.scoparium (a) '"Auckland"	Auckland, North Island
Manuka_50	5102	Waikato Peat Bog	AK191319	Leptospermum aff. scoparium (c) "Waikato Peat Bog"	Waikato, North Island
Manuka_51	5103	Waikato Peat Bog	AK355751	Leptospermum aff. scoparium (c) "Waikato Peat Bog")	Waikato, North Island
Manuka_52	5104	Auckland	AK298365	Leptospermum aff.scoparium (a) '"Auckland"	Tainui, North Island
Manuka_53	5105	Central Volcanic Plateau	AK347647	Leptospermum aff. scoparium "central volcanic plateau"	Northern Volcanic Plateau, North Island
Manuka_54	5106	Auckland	AK133334	Leptospermum aff.scoparium (a) '"Auckland"	Coromandel, North Island
Manuka_55	5107	Auckland	AK127181	Leptospermum aff.scoparium (a) '"Auckland"	Coromandel, North Island
Manuka_56	5108	Auckland	AK140458	Leptospermum aff.scoparium (a) '"Auckland"	Coromandel, North Island
Manuka_57	5109	Auckland	AK301891	Leptospermum aff.scoparium (a) '"Auckland"	Ruamāhua (Aldermen) Islands, North Island
Manuka_58	5110	Auckland	AK258770	Leptospermum aff.scoparium (a) '"Auckland"	Coromandel, North Island
Manuka_59	5111	Auckland	AK219840	Leptospermum aff.scoparium (a) '"Auckland"	Coromandel, North Island
Manuka_60	5112	East Cape_2	AK347630	Leptospermum aff. "East Cape" type 2	Western Volcanic Plateau, North Island
Manuka_61	5113	Auckland	AK275620	Leptospermum aff.scoparium (a) '"Auckland"	Gisborne, North Island
Manuka_62	5114	Auckland	AK269063	Leptospermum aff.scoparium (a) '"Auckland"	East Cape, North Island
Manuka_63	5115	East Cape	AK286289	Leptospermum (d) "East Cape"	East Cape, North Island
Manuka_64	5116	Auckland	AK270296	Leptospermum aff.scoparium (a) '"Auckland"	Kawerau, North Island
Manuka_65	5117	Central Volcanic Plateau	AK253479	Leptospermum aff. scoparium "central volcanic plateau"	Tongariro, North Island
Manuka_66	5118	Central Volcanic Plateau	AK289058	Leptospermum aff. scoparium "central volcanic plateau"	Tongariro, North Island
Manuka_67	5119	East Cape_2	AK286292	Leptospermum aff. "East Cape" type 2	Wairoa, North Island
Manuka_68	5120	East Cape	AK337322	Leptospermum (d) "East Cape"	Wairoa, North Island
Manuka_69	5121	Papa	AK164298	Leptospermum aff. scoparium "Papa"	Taranaki, North Island
Manuka_70	5122	Papa	AK356170	Leptospermum aff. scoparium "Papa"	King Country, North Island
Manuka_71	5123	Auckland	AK295080	Leptospermum aff.scoparium (a) '"Auckland"	Waitangi, Chatham islands
Manuka_72	5124	Southern South Island	AK229020	Leptospermum aff. scoparium "Southern South Island"	Mavora, South Island
Manuka_73	5125	Southern South Island	AK351889	Leptospermum aff. scoparium "Southern South Island"	Waituna, South Island
Manuka_74	5126	Papa	AK355760	Leptospermum aff. scoparium "Papa"	Rangitikei, North Island
Manuka_75	5127	South Island Mountain	AK104549	Leptospermum aff. scoparium "South Island mountains"	D'Archiac, South Island
Manuka_76	5128	Northern South Island	AK281666	Leptospermum aff. scoparium "Northern South island"	North-west Nelson, South Island
Manuka_New_1	5129	East Cape	ECP0011	Leptospermum (d) "East Cape"	East Cape, North Island
Manuka_New_2	5130	East Cape	ECP0014	Leptospermum (d) "East Cape"	East Cape, North Island
Manuka_New_3	5131	Flat Silver	AK362908	Leptospermum aff.scoparium "flat silver"	Te Aupouri Peninsula, North Island
Manuka_New_4	5132	L. scoparium var. incanum	AK362904	Leptospermum scoparium var. incanum "pink flower"	Te Aupouri Peninsula, North Island
Manuka_New_5	5133	Otaipango	AK362907	Leptospermum aff. scoparium "Otaipango"	Te Aupouri Peninsula, North Island
Manuka_New_6	5134	Surville Cliffs	AK362909	Leptospermum aff. scoparium "Surville Cliffs"	North Cape, North Island
Manuka_New_7	5135	Surville Cliffs	AK362910	Leptospermum aff. scoparium "Surville Cliffs" but different leaf shape	North Cape, North Island
Manuka_New_8	5136	Auckland	AK362918	Leptospermum aff.scoparium (a) '"Auckland"	Mangamuka, North Island
Manuka_New_9	5137	L. scoparium var. incanum	AK360891	Leptospermum scoparium var. incanum "pink flower"	Hamilton, North Island
Manuka_New_10	5138	L. scoparium var. incanum	AK362917	Leptospermum scoparium var. incanum "pink flower"	Te Aupouri Peninsula, North Island
Manuka_New_11	5139	L. scoparium var. incanum	AK362905	Leptospermum scoparium var. incanum "pink flower"	Te Aupouri Peninsula, North Island
Manuka_New_12	5140	L. scoparium var. incanum	AK362913	Leptospermum scoparium var. incanum "pink flower"	Waikuku Flats, North Island
Manuka_New_13	5141	L. scoparium var. incanum	AK362914	Leptospermum scoparium var. incanum "pink flower"	Waikuku Flats, North Island
Manuka_New_14	5142	Waikato Peat Bog	AK362919	Leptospermum aff. scoparium (c) "Waikato Peat Bog")	Bay of Plenty, North Island
Manuka_New_15	5143	Waikato Peat Bog	AK362920	Leptospermum aff. scoparium (c) "Waikato Peat Bog")	Hoe-o-Tainui Basin, North island
Manuka_New_16	5144	Waikato Peat Bog	AK355752	Leptospermum aff. scoparium (c) "Waikato Peat Bog")	Waikato, North Island
Manuka_New_17	5145	Waikato Peat Bog	AK355754	Leptospermum aff. scoparium (c) "Waikato Peat Bog")	Whangamarino, North Island
Manuka_New_18	5146	Flat Silver	AK280957	Leptospermum aff.scoparium "flat silver"	Great Barrier Island, North Island
Manuka_New_19	5147	Auckland	AK280958	Leptospermum aff.scoparium (a) '"Auckland"	Great Barrier Island, North Island
Manuka_New_20	5148	Auckland	AK360696	Leptospermum aff.scoparium (a) '"Auckland"	Auckland, North Island
Manuka_New_21	5149	Auckland	AK360207	Leptospermum aff. scoparium "Coromandel Swamp" similar to Auckland	Coromandel, North Island
Manuka_New_22	5150	Wellington	AK360811	Leptospermum aff. scoparium "Wellington"	Wellington, North Island
Manuka_New_23	5151	South Island Mountain	AK359992	Leptospermum aff. scoparium "South Island mountains"	Molesworth, South Island
Manuka_New_24	5152	Auckland	AK360203	Leptospermum aff.scoparium (a) '"Auckland"	Coromandel, North Island
