# Supplementary material for: Discrimination of pollen of New Zealand mānuka (Leptospermum scoparium agg.) and kānuka (Kunzea spp.) (Myrtaceae)
Source: PLoS One. 2022 Jun 3;17(6):e0269361. doi: 10.1371/journal.pone.0269361 (PMC9165797; doi:10.1371/journal.pone.0269361)
Supplement: S2 Table — (XLSX) [file pone.0269361.s005.xlsx]

## Sheet: Sheet1
Table S2. Herbarium specimens studied - Kunzea
Lab_Code and NZGS No. were assigned by GNS Science; Accession No. is that of the Auckland War Memorial Museum herbarium AK
Lab_Code	NZGS No.	Species	Accession No.	Collection locality
Kanuka_1	4846	K. amathicola	AK289681	South Woodhill Forest, North Island
Kanuka_2	4847	K. amathicola	AK289241	North-west Nelson, South Island
Kanuka_3	4848	K. ericoides	AK289183	Sounds-Wellington, South Island
Kanuka_4	4849	K. ericoides	AK289190	Spenser, South Island
Kanuka_5	4850	K. linearis	AK287875	Te Paki, North Island
Kanuka_6	4851	K. linearis	AK287025	Auckland, North Island
Kanuka_7	4852	K. robusta	AK287963	Western Northland, North Island
Kanuka_8	4853	K. robusta	AK289982	Otago Coast, South Island
Kanuka_9	4854	K. salterae	AK283250	Northern Volcanic Plateau, North Island
Kanuka_10	4855	K. serotina	AK288550	Central Volcanic Plateau, North Island
Kanuka_11	4856	K. serotina	AK215756	Pareora, South Island
Kanuka_12	4857	K. sinclairii	AK28014	Gt Barrier Island, North Island
Kanuka_13	4858	K. sinclairii	AK287855	ridges between Whangaparapara & Port Fitzroy, Gt Barrier Island
Kanuka_14	4859	K. tenuicaulis	AK284554	Central Volcanic Plateau, North Island
Kanuka_15	4862	K. toelkenii	AK287048	Whakatane, North Island
Kanuka_16	4865	K.amathicola × K.robusta	AK288596	Sounds-Wellington, North Island
Kanuka_17	4866	K.amathicola × K.ericoides	AK289237	North-west Nelson, South Island
Kanuka_18	4867	K.amathicola × K.ericoides	AK289973	North-west Nelson, South Island
Kanuka_19	4868	K.ericoides × K.robusta	AK288334	Sounds-Wellington, South Island
Kanuka_20	4870	K.linearis × K.robusta	AK131821	Bay of Islands County, North Island
Kanuka_21	4874	K.sinclairii × K.linearis	AK284581	Auckland, North Island
Kanuka_22	4882	K.ericoides × K.serotina	AK287547	Nelson, South Island
Kanuka_23	4872	K. triregensis	AK362912	Three Kings
Kanuka_26	4864	K. amathicola	AK360825	Kaipara, North Island
Kanuka_27	4863	K. amathicola	AK289686	North-west Nelson, South Island
Kanuka_28	4871	K. ericoides	AK289164	North-west Nelson, South Island
Kanuka_29	4876	K. linearis	AK207189	Eastern Northland, North Island
Kanuka_30	4875	K. salterae	AK300912	White Island
Kanuka_31	4881	K. serotina	AK286185	Spenser, South Island
Kanuka_32	4884	K. sinclairii	AK354442	Great Barrier Island, North Island
Kanuka_33	4879	K. tenuicaulis	AK288099	Central Volcanic Plateau, North Island
Kanuka_34	4860	K. toelkenii	AK287049	Whakatane, North Island
Kanuka_35	4861	K.linearis × K.robusta	AK288539	Kaipara, North Island
Kanuka_36	4883	K.robusta × K.serotina	AK207188	Western Volcanic Plateau, North Island
Kanuka_37	4877	K.robusta × K.tenuicaulis	AK289951	Whakatane, North Island
