# Supplementary material for: Discrimination of pollen of New Zealand mānuka (Leptospermum scoparium agg.) and kānuka (Kunzea spp.) (Myrtaceae)
Source: PLoS One. 2022 Jun 3;17(6):e0269361. doi: 10.1371/journal.pone.0269361 (PMC9165797; doi:10.1371/journal.pone.0269361)
Supplement: S3 Table — (XLSX) [file pone.0269361.s006.xlsx]

## Sheet: Sheet1
Table S3. Pollen measurements of Leptospermum scoparium s.l.
Maximum Feret diameter, polar view
		num_specimens	mean.x	SD.x	max.x	min.x
1	Auckland	3488	20.1515	1.4557	26.8319	15.5443
2	Central Volcanic Plateau	600	20.1206	1.02577	25.9781	17.6958
3	East_Cape	1065	19.8856	1.03341	23.4653	16.6217
4	East_Cape_2	344	20.0707	0.894601	23.3726	17.6353
5	Flat Silver	758	19.7084	1.35615	24.8346	15.7152
6	L. scoparium var. incanum	1681	20.1656	1.208	27.4713	16.3729
7	L. scoparium var. incanum02	151	19.7	0.964916	22.6595	16.8371
8	Northern South Island	121	20.6496	1.1252	23.3961	18.1262
9	Otaipango	19	19.5737	1.16038	21.9	18
10	Papa	506	20.5776	1.04557	24.4998	17.4358
11	Papa?	598	19.8302	0.812099	22.3801	17.5321
12	Southern South Island	890	19.9791	0.955394	25.9557	17.9267
13	Southern South Island	317	20.559	1.06682	24.302	18.1726
14	Surville Cliffs 01	148	20.9181	0.771378	23.3615	18.0132
15	Surville Cliffs 02	35	21.0116	1.01872	24.0272	19.2375
16	Three Kings	339	20.6744	1.25374	24.7353	17.0146
17	Waikato Peat Bog	826	20.2529	1.46139	24.2967	16.8597
18	Wellington	46	18.4804	0.825966	19.9921	16.7904
Maximum Feret diameter, equatorial view
		num_specimens	mean.x	SD.x	max.x	min.x
1	Auckland	1715	19.7663	1.53522	24.9439	14.9711
2	Central Volcanic Plateau	382	19.4014	0.963039	21.9017	17.1435
3	East_Cape	369	18.8175	1.16298	25.156	16.4965
4	East_Cape_2	170	19.284	0.930122	21.9903	15.8721
5	Flat Silver	396	19.1489	1.37212	23.6	15.8128
6	L. scoparium var. incanum	948	19.6102	1.32252	24.9192	15.2306
7	L. scoparium var. incanum02	87	19.3914	1.18763	23.62	17.3539
8	Northern South Island	74	19.9846	0.955866	21.9903	17.3539
9	Otaipango	20	19.58	1.48168	22.5	16.8
10	Papa	323	19.6807	1.09976	24.3326	16.7479
11	Papa?	271	19.299	1.01557	25.8419	16.9211
12	Southern South Island	244	19.0058	0.997688	24.8177	16.746
13	Southern South Island	176	19.8149	1.19496	23.3102	16.6975
14	Surville Cliffs 01	172	20.5931	1.03185	24.2967	17.7067
15	Surville Cliffs 02	88	20.5342	1.24676	24.0596	18.0006
16	Three Kings	119	19.7647	1.32799	23.5066	17.0659
17	Waikato Peat Bog	326	18.9209	1.29973	22.6105	15.8537
18	Wellington	23	18.0751	1.00715	21.1861	16.5044
Polar diameter from equatorial view
		num_specimens	mean.x	SD.x	max.x	min.x
1	Auckland	1715	9.99964	0.705777	12.4192	7.72292
2	Central Volcanic Plateau	382	10.0615	0.533013	11.5589	8.62502
3	East_Cape	369	9.83346	0.571626	12.4351	8.17857
4	East_Cape_2	170	10.2513	0.485809	11.5663	9.12905
5	Flat Silver	396	10.0877	0.664946	11.9593	8.01399
6	L. scoparium var. incanum	948	10.0651	0.615637	14.7619	7.9481
7	L. scoparium var. incanum02	87	9.90912	0.649885	11.6674	8.75203
8	Northern South Island	74	10.8263	0.584039	12.607	9.50659
9	Otaipango	20	10.0793	0.684222	11.0811	8.55204
10	Papa	323	9.95454	0.487369	11.5657	8.68441
11	Papa?	271	9.79196	0.465334	12.0837	8.66572
12	Southern South Island	244	10.268	0.477673	12.8447	8.9841
13	Southern South Island	176	10.5825	0.763407	12.7722	9.09154
14	Surville Cliffs 01	172	10.5933	0.556005	12.5371	9.08383
15	Surville Cliffs 02	88	10.2564	0.614216	12.1594	8.73646
16	Three Kings	119	9.74122	0.800554	11.7241	7.91127
17	Waikato Peat Bog	326	10.0509	0.551079	11.7546	8.50391
18	Wellington	23	9.16329	0.479507	10.1491	7.86724
