# Supplementary material for: Discrimination of pollen of New Zealand mānuka (Leptospermum scoparium agg.) and kānuka (Kunzea spp.) (Myrtaceae)
Source: PLoS One. 2022 Jun 3;17(6):e0269361. doi: 10.1371/journal.pone.0269361 (PMC9165797; doi:10.1371/journal.pone.0269361)
Supplement: S4 Table — (XLSX) [file pone.0269361.s007.xlsx]

## Sheet: Sheet1
Table S4. Pollen measurements of Kunzea
Maximum Feret diameter, polar view
		num_specimens	mean.x	SD.x	max.x	min.x
1	K. amathicola	339	17.0348	1.1247	21.6444	14.8102
2	K. ericoides	144	16.2489	0.976722	22.3468	14.729
3	K. amathicola × K. robusta	393	16.6009	0.922517	21.2639	14.3548
4	K. ericoides × K. robusta	251	15.2609	0.826958	18.357	13.4918
5	K. ericoides × K. serotina	111	16.0301	0.696405	19.1074	14.2734
6	K. linearis × K. obusta	485	16.3663	0.822739	20.9215	14.5765
7	K. robusta × K. serotina	16	16.3362	0.891151	17.7889	14.9386
8	K. sinclairii × K. linearis	61	16.5888	0.74585	18.4608	14.5698
9	K. linearis	269	16.7905	0.738859	19.5581	14.5587
10	K. robusta	428	16.8325	1.24349	21.795	14.2734
11	K. salterae	389	16.4813	0.853106	21.2289	14.5431
12	K. serotina	280	16.1675	0.87604	18.8583	14.1182
13	K. sinclairii	173	17.3861	0.916387	20.0875	15.1731
14	K. tenuicaulis	31	16.3278	0.718323	17.7962	15.1197
15	K. toelkenii	256	18.3939	1.1579	22.1444	13.5564
16	K. triregensis	52	17.9418	0.931501	20.4153	16.3406
Maximum Feret diameter, equatorial view
		num_specimens	mean.x	SD.x	max.x	min.x
1	K. amathicola	262	16.1924	1.17109	20.3375	13.3567
2	K. ericoides	86	15.4738	0.974843	18.5291	13.9776
3	K. amathicola × K. robusta	294	15.9576	0.882963	21.2396	13.7061
4	K. ericoides × K. robusta	84	15.0851	0.803755	17.2415	13.7957
5	K. ericoides × K. serotina	64	15.5805	0.720304	17.6279	13.7768
6	K. linearis × K. obusta	247	15.7039	0.977394	21.5634	14.0561
7	K. robusta × K. serotina	10	15.7415	0.832909	17.324	14.4358
8	K. sinclairii × K. linearis	37	16.0231	1.18409	21.0942	14.0053
9	K. linearis	106	16.0562	0.709375	17.818	14.3096
10	K. robusta	149	15.9544	0.991024	18.8153	13.376
11	K. salterae	277	15.7227	0.86709	18.3764	13.5277
12	K. serotina	134	15.6437	0.98115	19.8784	13.5277
13	K. sinclairii	132	16.4581	1.07789	20.3438	13.9032
14	K. tenuicaulis	174	16.1744	0.944035	19.293	14.0907
15	K. toelkenii	92	17.7122	1.28517	20.6284	14.88
16	K. triregensis	41	17.1731	1.04981	19.1886	15.0315
Polar diameter from equatorial view
		num_specimens	mean.x	SD.x	max.x	min.x
1	K. amathicola	262	9.04069	0.714776	10.7022	7.021
2	K. ericoides	86	8.94541	0.512975	10.0613	7.88808
3	K. amathicola × K. robusta	294	8.87028	0.459933	10.5532	7.67717
4	K. ericoides × K. robusta	84	8.50455	0.400487	9.95055	7.35708
5	K. ericoides × K. serotina	64	8.59413	0.521483	9.71655	7.46161
6	K. linearis × K. obusta	247	8.97732	0.463211	10.4272	7.70369
7	K. robusta × K. serotina	10	9.01543	0.493668	9.71705	8.26526
8	K. sinclairii × K. linearis	37	8.58414	0.515781	9.96994	7.43957
9	K. linearis	106	8.69813	0.474564	9.6178	7.57321
10	K. robusta	149	8.98549	0.641346	10.4487	7.31877
11	K. salterae	277	8.7301	0.564431	10.483	7.20362
12	K. serotina	134	8.90333	0.778436	10.8033	6.935
13	K. sinclairii	132	9.27933	0.583653	11.0501	7.81623
14	K. tenuicaulis	174	8.72485	0.500391	10.4605	7.69125
15	K. toelkenii	92	9.72187	0.7808	12.7934	7.94214
16	K. triregensis	41	8.81917	0.706237	10.3955	7.66384
