# Supplementary material for: Discrimination of pollen of New Zealand mānuka (Leptospermum scoparium agg.) and kānuka (Kunzea spp.) (Myrtaceae)
Source: PLoS One. 2022 Jun 3;17(6):e0269361. doi: 10.1371/journal.pone.0269361 (PMC9165797; doi:10.1371/journal.pone.0269361)
Supplement: S5 Table — (XLSX) [file pone.0269361.s008.xlsx]

## Sheet: Sheet1
Table S5. Pollen features extracted by Classifynder including 7 core parameters and 43 additional parameters
Core parameters (Column D - Column J)
Geometric features: area, circumference, compactness (Column K - Column M)
Histogram features (Column N - Colomn O)
Second Moment features (Column P - Column V)
Grey Level Co-occurrence Matrix, GLCM features (Column W - Column AA)
Co-occurrence Matrix GGCM features (Column AB - Column AM)
Gabor features (Column AN - Column AU)
Wavelet features (Column AV - Column BA)
Column BD (view): EV = equatorial view, PV = polar view
	pollen grain	sample	Elongation	Compactness	Convex_Hull	Heywood_Circularity	Hydraulic_Radius	Max_Feret	Area	MF1_area	MF1_circumference	MF1_compactness	MF2_hismean	MF2_histd	MF3_momfea1	MF3_momfea2	MF3_momfea3	MF3_momfea4	MF3_momfea5	MF3_momfea6	MF3_momfea7	MF4_contrast	MF4_ASM	MF4_entro	MF4_IDM	MF4_glcmean	MF5_SGEFACTOR	MF5_LGEFACTOR	MF5_ENEFACTOR^4	MF5_IDMFACTOR	MF5_INEFACTOR	MF5_GNUFACTOR	MF5_GDNUFACTOR	MF5_GLMFACTOR	MF5_GDMFACTOR	MF5_GSD	MF5_GDSD	MF5_CORFACTOR	MF6_GABOR1	MF6_GABOR2	MF6_GABOR3	MF6_GABOR4	MF6_GABOR5	MF6_GABOR6	MF6_GABOR7	MF6_GABOR8	MF7_WAVELET1	MF7_WAVELET2	MF7_WAVELET3
1	2016-12-04-1725.06.148	Manuka_New_1	1.88237	0.712159	1.02787	1.05251	3.65448	18.9662	185.915	2811	173	10.6471	0.102637	0.177704	0.0504482	0.000199636	3.00893e-05	4.45658e-05	1.63164e-09	6.14126e-07	1.4089e-09	0.401977	0.490854	0.661976	6086.86	105.922	0.669034	1.36269e+06	2332.28	6.78046	995151	2.01433e+06	2.02028e+06	2.43344e+06	2.13073e+06	6.05751e+08	5.30396e+08	3.21288e+17	0.00803819	0.0131424	0.00398633	0.00794261	0.00274626	0.0044145	0.0026199	0.00360541	98.1688	1.83118	90.0038
2	2016-12-04-1725.58.260	Manuka_New_1	1.79631	0.699737	1.05332	1.09269	3.70999	19.7673	206.514	3088	200	12.9534	0.10294	0.181883	0.053837	0.000196917	1.58245e-05	1.94095e-06	4.77912e-12	-2.39587e-08	1.10058e-11	0.316086	0.502427	0.728134	7091.16	122	0.358931	2.89425e+06	3266.17	6.54489	2.19993e+06	2.76337e+06	2.68772e+06	3295508	2.18157e+06	8.79845e+08	5.82441e+08	5.12458e+17	0.00635951	0.00805515	0.00351829	0.00634133	0.00249277	0.0043265	0.00227444	0.00346188	98.6353	1.36471	93.5067
3	2016-12-04-1732.21.037	Manuka_New_1	1.76081	0.72671	1.04138	1.11448	3.19851	17.1114	159.679	2380	169	12.0004	0.130799	0.193233	0.0568314	0.000249127	2.41967e-05	1.6262e-05	1.57236e-10	2.45606e-07	2.78557e-11	0.352793	0.386488	0.857148	4975	86.7188	0.338955	1.77782e+06	1452.48	3.20309	1.29788e+06	1245784	1.20606e+06	1.39115e+06	1313752	3.13536e+08	2.96092e+08	9.28353e+16	0.00607424	0.00598976	0.00333873	0.00458508	0.00257987	0.00393474	0.0024531	0.00349486	98.682	1.31804	92.8245
4	2016-12-04-1736.03.925	Manuka_New_1	1.86318	0.740431	1.01638	1.04323	3.60711	18.357	177.947	2671	171	10.9476	0.108072	0.175247	0.0514398	0.000158997	3.35694e-06	1.28474e-05	3.58168e-12	1.33486e-07	9.79652e-11	0.365581	0.455507	0.696212	5814.16	100.781	0.522476	1645723	2082.05	3.94525	1.21863e+06	1.74319e+06	1.72219e+06	1.83193e+06	2.24165e+06	4.44854e+08	5.44347e+08	2.42155e+17	0.00643543	0.00748509	0.00332028	0.00499243	0.0024988	0.00398278	0.00220542	0.00322107	98.4465	1.55352	89.3824
5	2016-12-04-1736.19.014	Manuka_New_1	1.9432	0.740234	1.00867	1.03526	3.57216	18.3535	171.858	2617	167	10.6569	0.120452	0.185858	0.0529809	0.000289297	1.98351e-05	3.14448e-05	7.70099e-10	5.16623e-07	-6.74894e-10	0.498524	0.418183	0.543564	5043.35	89.9531	0.534043	1.39551e+06	1446.49	4.2535	993135	1248256	1254542	1.76151e+06	1.31979e+06	4.04189e+08	3.02832e+08	1.22401e+17	0.00746409	0.0110025	0.00476441	0.00902721	0.00299066	0.00517181	0.00250432	0.00412032	98.1516	1.84837	88.5985
6	2016-12-04-1736.29.196	Manuka_New_1	1.90528	0.710407	1.03384	1.04551	3.44185	17.9032	162.724	2429	164	11.0729	0.0944182	0.16168	0.0446459	0.000113295	3.75444e-06	1.80229e-05	1.29331e-10	1.45056e-07	-2.14939e-10	0.340577	0.490676	0.696212	5590.07	96.3438	0.832454	1.02224e+06	2011.77	9.20063	735968	1.69978e+06	1.67142e+06	2570434	1.33115e+06	6.10314e+08	3.16061e+08	1.92897e+17	0.00845335	0.0106261	0.00422487	0.00827478	0.00290955	0.00609528	0.00234247	0.0044469	98.1714	1.82856	90.5049
7	2016-12-04-1737.21.844	Manuka_New_1	2.02217	0.752401	1.00758	1.05084	3.42101	18.1904	162.4	2447	166	11.2611	0.104347	0.168172	0.0538067	0.000374611	5.6778e-06	4.71603e-06	-1.4894e-11	-3.81891e-08	3.30396e-12	0.312489	0.478893	0.835116	5307.24	90.9531	0.599976	1.17147e+06	1666.97	5.39349	860053	1.41291e+06	1.48413e+06	1.48155e+06	1.94427e+06	3.41863e+08	4.48633e+08	1.53371e+17	0.00466114	0.00573433	0.00285727	0.00582058	0.00217382	0.00397514	0.00189255	0.00363036	98.4867	1.51325	90.3366
8	2016-12-04-1738.23.506	Manuka_New_1	1.7165	0.765064	1.02457	1.03899	3.63564	17.7579	179.307	2658	168	10.6185	0.094556	0.160325	0.0456071	6.4136e-05	1.64334e-05	9.6884e-07	-3.69382e-12	-2.29345e-09	1.17038e-12	0.307291	0.485263	0.78556	5734.25	98.7969	0.327318	2.52927e+06	1999.6	1.32399	2.00559e+06	1.71709e+06	1.64268e+06	1.86094e+06	1.55163e+06	4.47463e+08	3.73087e+08	1.66943e+17	0.00680999	0.0073764	0.00310866	0.00488631	0.00226056	0.00389926	0.00205468	0.00309079	98.3537	1.64631	91.5546
9	2016-12-04-1738.28.925	Manuka_New_1	1.99409	0.744048	1.032	1.08551	3.38878	18.7065	170.044	2514	170	11.4956	0.115099	0.186277	0.0608596	0.00048066	1.47967e-05	3.69717e-06	-1.63144e-11	7.68923e-08	-1.32718e-12	0.366997	0.441754	0.696212	5624.85	97.625	0.371794	2.39606e+06	2079.47	2.44927	1843062	1.76125e+06	1734594	1.62181e+06	1.83981e+06	3.87649e+08	4.39755e+08	1.7047e+17	0.00558604	0.00644682	0.00310925	0.00518688	0.00212873	0.00351653	0.00182291	0.00272248	98.6677	1.33232	90.5757
10	2016-12-04-1745.38.278	Manuka_New_1	1.7258	0.695673	1.02073	1.04654	3.69066	18.1726	187.47	2737	170	10.559	0.0945172	0.17364	0.0533169	0.000159841	2.47192e-05	9.298e-07	3.59041e-12	8.61377e-09	-2.44623e-12	0.34804	0.529134	0.625262	6505.75	111.203	0.41964	2.36593e+06	2867.19	3.45958	1.83157e+06	2.4014e+06	2385990	2.75346e+06	1.84143e+06	7.02083e+08	4.69531e+08	3.2965e+17	0.00709912	0.00952746	0.00321936	0.00644259	0.00209551	0.00408673	0.00198739	0.00345436	98.7097	1.29034	91.3395
11	2016-12-04-1746.04.250	Manuka_New_1	1.92114	0.730837	1.01835	1.05237	3.66706	19.1345	187.146	2817	175	10.8715	0.0963777	0.157008	0.0467674	0.000194329	1.95078e-05	8.0721e-06	-2.40877e-11	-8.25488e-08	1.19858e-10	0.30902	0.487766	0.757878	5779.89	99.6094	0.655101	1.12088e+06	1927.34	9.9426	794910	1.64907e+06	1.73125e+06	2.4223e+06	1.66989e+06	5.84703e+08	4.03083e+08	2.35684e+17	0.00939212	0.0114362	0.00376143	0.00713606	0.00267058	0.00510233	0.0021434	0.0037273	98.4235	1.5765	91.7525
12	2016-12-04-1747.46.003	Manuka_New_1	1.80347	0.722874	1.03212	1.0485	3.72427	18.8857	191.615	2818	175	10.8676	0.0882494	0.164177	0.046048	7.02898e-05	1.33475e-05	1.11169e-05	7.35464e-11	5.24478e-08	-1.08508e-10	0.319394	0.537575	0.728134	6285.69	107.234	0.409165	2.21227e+06	2474.53	4.01879	1.73156e+06	2.12262e+06	2.08416e+06	2.48098e+06	1.80994e+06	6.21206e+08	4.53185e+08	2.81521e+17	0.00733952	0.0103029	0.00351739	0.00671431	0.0022374	0.00403855	0.00177495	0.00294142	98.5574	1.4426	90.3666
13	2016-12-04-1748.52.068	Manuka_New_1	2.02345	0.738273	1.01625	1.05272	3.58953	19.2088	179.437	2717	173	11.0155	0.11848	0.185928	0.0532576	0.000207745	2.3463e-05	2.6577e-05	6.48222e-10	3.62352e-07	-3.37303e-10	0.424421	0.438784	0.543564	5468.82	95.7188	0.461938	1.37385e+06	1680.06	6.3309	969459	1.45182e+06	1.47595e+06	1.8754e+06	1.73952e+06	4.439e+08	4.11737e+08	1.8277e+17	0.00600317	0.00866955	0.00365569	0.00676589	0.00218371	0.00391668	0.00180795	0.00294357	98.4581	1.54192	91.1635
14	2016-12-04-1749.22.176	Manuka_New_1	1.81591	0.742958	1.02187	1.03293	3.64043	18.1583	177.688	2673	168	10.5589	0.120943	0.192631	0.0553737	9.27339e-05	4.04759e-06	1.58161e-06	3.30443e-12	1.30413e-08	-3.5286e-12	0.476744	0.411848	0.585873	5640.24	99.4375	0.586649	1.42853e+06	1978.31	7.75026	1.02401e+06	1.67727e+06	1.60008e+06	1.74037e+06	2.30662e+06	4.19674e+08	5.5622e+08	2.33431e+17	0.00825459	0.00958192	0.00361931	0.00603938	0.00263416	0.00465102	0.00239567	0.00398318	97.8259	2.17413	90.6596
15	2016-12-04-1750.07.920	Manuka_New_1	1.89371	0.743109	1.01453	1.0325	3.55597	18.0402	169.396	2564	164	10.4899	0.117811	0.18622	0.0543319	0.00025277	1.32873e-05	1.90112e-05	2.99748e-10	2.85334e-07	-2.63676e-10	0.492996	0.413877	0.498028	5179.57	91.4688	0.385514	2022472	1583.59	2.27474	1.52401e+06	1.35728e+06	1336574	1.56308e+06	1.42327e+06	3.61711e+08	3.29357e+08	1.19132e+17	0.00772341	0.0102148	0.00378205	0.00623126	0.00251208	0.004275	0.00203886	0.00316137	98.1971	1.80287	88.3596
16	2016-12-04-1751.30.483	Manuka_New_1	1.79711	0.735849	1.02059	1.03652	3.51429	17.4877	166.74	2482	161	10.4436	0.117768	0.190955	0.0576851	0.000152565	5.44001e-06	1.50837e-05	8.33622e-12	1.84387e-07	3.28253e-11	0.408932	0.457463	0.625262	5405.48	94.1094	0.474739	1734448	1832.86	5.58984	1.28124e+06	1559118	1525580	1697295	1.63518e+06	3.9834e+08	3.83762e+08	1.52868e+17	0.00742405	0.00897553	0.0034258	0.00541275	0.00252898	0.00460117	0.00213683	0.00380958	98.2905	1.70945	90.9046
17	2016-12-04-1755.16.294	Manuka_New_1	1.84684	0.618243	1.22643	1.56153	2.48798	20.7271	189.672	3339	226	15.2968	0.108682	0.1639	0.0353836	6.31372e-05	4.93917e-06	8.87074e-09	-4.848e-16	-3.4295e-11	-1.20826e-15	0.29107	0.405227	0.811278	6131.21	105.859	0.321037	2.58113e+06	2135.42	2.75575	1.93327e+06	1.88494e+06	1.89556e+06	2.38064e+06	1.59133e+06	5.92391e+08	3.95981e+08	2.34576e+17	0.00630954	0.00816681	0.00331413	0.00631347	0.00224814	0.00446103	0.00198082	0.0038034	97.8116	2.18839	91.0866
18	2016-12-04-1758.57.425	Manuka_New_1	1.78211	0.70224	1.01951	1.04458	3.5483	17.7104	172.635	2564	162	10.2356	0.0850044	0.151807	0.0456684	0.00012656	4.00824e-05	1.9068e-05	3.65211e-10	9.07495e-08	-2.70487e-12	0.302638	0.528846	0.728134	5935.81	101.297	0.405011	1.78048e+06	2303.12	4.53732	1.39361e+06	1.96673e+06	1.89452e+06	1.96885e+06	2058414	4.79341e+08	5.01145e+08	2.4022e+17	0.00552028	0.00670311	0.00298806	0.00532927	0.00190131	0.00346809	0.00160235	0.00268148	98.3393	1.66075	89.9548
19	2016-12-04-1759.53.663	Manuka_New_1	2.00065	0.697756	1.02479	1.06533	3.68215	19.9109	193.364	2919	179	10.9767	0.105055	0.167317	0.0467356	0.000120801	2.96365e-05	1.30168e-05	2.29483e-10	1.2539e-07	7.21104e-11	0.396514	0.447752	0.498028	5723.45	99.5	0.405477	1.76505e+06	1715.5	3.86199	1.28026e+06	1.47042e+06	1590034	2465078	1.29331e+06	5.94753e+08	3.12038e+08	1.85586e+17	0.0093933	0.0118425	0.00426653	0.00852814	0.00275987	0.00566103	0.0020759	0.00405531	98.3663	1.63368	89.8489
20	2016-12-04-1802.36.375	Manuka_New_1	1.88596	0.698413	1.01756	1.04879	3.68911	19.0003	188.117	2721	167	10.2495	0.112511	0.194967	0.063408	0.000425285	3.15043e-06	3.38612e-06	1.10535e-11	6.91913e-08	6.16826e-12	0.377541	0.461293	0.661976	6371.8	109.922	0.474633	1.93561e+06	2771.25	7.31044	1.42472e+06	2313750	2.28386e+06	2.68896e+06	1.95125e+06	6.81638e+08	4.94633e+08	3.3716e+17	0.00773875	0.0106604	0.00355696	0.0076858	0.00220251	0.00472961	0.00186556	0.00388093	98.8029	1.19712	91.2945
21	2016-12-04-1804.18.821	Manuka_New_1	2.05635	0.738279	1.02092	1.0583	3.51015	19.0803	173.413	2623	169	10.8887	0.121917	0.196812	0.0587579	0.000272503	2.362e-05	4.33896e-06	3.11135e-11	-8.21821e-09	3.53822e-11	0.461201	0.43351	0.498028	5494.55	96.25	0.618145	1.14021e+06	1815.01	11.2976	786897	1.53735e+06	1.67811e+06	2.81419e+06	1.07458e+06	6.67763e+08	2.54981e+08	1.70267e+17	0.012944	0.0167387	0.00690447	0.0133535	0.00435044	0.00921387	0.00302075	0.00609137	98.2701	1.72986	89.566
22	2016-12-04-1806.07.715	Manuka_New_1	1.97045	0.748196	1.01157	1.04425	3.83491	20.0423	201.527	2966	179	10.8028	0.0752658	0.138332	0.0375172	8.42557e-05	5.87117e-06	5.25073e-06	-2.8318e-11	-4.27598e-08	-7.57653e-12	0.215505	0.565729	0.757878	6656.91	111.656	0.301396	3.15441e+06	2648.41	2.00015	2.61861e+06	2.30936e+06	2.11377e+06	2.18009e+06	2.35663e+06	5.56961e+08	6.02061e+08	3.35325e+17	0.0034549	0.00400042	0.00168472	0.00278415	0.00121937	0.00212249	0.00112711	0.00185011	98.6773	1.32269	90.4593
23	2016-12-04-1807.15.179	Manuka_New_1	1.92155	0.775105	1.0166	1.04671	3.61081	18.7256	179.502	2701	177	11.599	0.110724	0.181444	0.0532059	0.000295607	1.97625e-05	9.41849e-06	-8.82931e-12	1.16568e-07	1.3501e-10	0.45543	0.482717	0.543564	5157.64	89.9219	0.354188	1.65234e+06	1368.74	2.43655	1226204	1.18687e+06	1.32754e+06	1.72097e+06	1.2427e+06	3.94751e+08	2.85047e+08	1.12523e+17	0.00871343	0.0141068	0.00405991	0.00865171	0.0026867	0.00469202	0.00208727	0.0037494	98.3286	1.67143	88.7395
24	2016-12-04-1807.32.108	Manuka_New_1	1.85919	0.727222	1.01184	1.03055	3.56472	17.8616	169.591	2570	164	10.4654	0.126564	0.198331	0.0576475	0.000315647	1.83133e-05	2.54031e-05	4.00243e-10	2.9892e-07	-6.17038e-10	0.546296	0.412072	0.395538	5139.49	91.125	0.527507	1.25684e+06	1550.55	7.81446	875749	1.33235e+06	1.3545e+06	1.77258e+06	1.46614e+06	4.09327e+08	3.38564e+08	1.38583e+17	0.0110715	0.0129608	0.00466648	0.00740778	0.00312933	0.00583312	0.0023551	0.00412759	98.386	1.61398	90.0995
25	2016-12-04-1810.25.427	Manuka_New_1	1.82725	0.71255	1.03968	1.06975	3.59748	18.8032	186.109	2694	169	10.6017	0.111082	0.192965	0.0607498	0.000289679	1.74162e-06	2.68251e-06	-5.03514e-12	2.87853e-08	-2.64941e-12	0.394522	0.471139	0.757878	6170.83	107.25	0.581584	1.96095e+06	2625.97	5.79687	1.4551e+06	2.20792e+06	2.16538e+06	2.56683e+06	1804400	6.42979e+08	4.51993e+08	2.90622e+17	0.00890067	0.0110755	0.00384521	0.00707293	0.0025616	0.00514292	0.00198314	0.00365221	98.4299	1.57005	91.6285
26	2016-12-04-1812.10.528	Manuka_New_1	2.08899	0.741349	1.03151	1.0661	3.4148	18.944	166.546	2511	167	11.1067	0.116965	0.18399	0.0572161	0.000537356	1.62004e-05	2.01366e-05	3.63681e-10	3.89785e-07	-3.7861e-10	0.457326	0.410292	0.33729	5153.78	90.4375	0.499603	1.32936e+06	1574.15	7.09763	931164	1.35702e+06	1.41431e+06	2.22137e+06	973499	5.11012e+08	2.23946e+08	1.14439e+17	0.009972	0.0122158	0.0055713	0.0106023	0.00350932	0.00731842	0.00247406	0.00438752	98.3006	1.69943	90.6408
27	2016-12-04-1812.49.450	Manuka_New_1	2.0846	0.749722	1.02038	1.0549	3.53592	19.2846	174.838	2659	171	10.997	0.118059	0.191203	0.055148	0.000382609	1.29979e-05	3.85688e-05	8.5154e-10	6.07748e-07	-1.1906e-09	0.46604	0.440747	0.498028	5402.25	94.7812	0.514683	1.28366e+06	1732.64	7.72085	897846	1.50326e+06	1.54528e+06	2.54489e+06	1.07371e+06	5.99211e+08	2.52812e+08	1.51488e+17	0.013827	0.0170347	0.00667579	0.0132001	0.00401305	0.00856565	0.00254186	0.00490206	98.5221	1.47786	89.8423
28	2016-12-04-1815.32.587	Manuka_New_1	1.982	0.737471	1.00988	1.04657	3.45134	18.1154	163.955	2476	162	10.5994	0.116794	0.182153	0.0559573	0.000310965	1.9823e-06	2.45162e-06	2.10947e-12	-3.08326e-08	2.56426e-13	0.424289	0.412144	0.625262	5227.57	91.7344	0.699045	1.37118e+06	1667.63	6.39132	990610	1.42116e+06	1360842	1614489	1.69499e+06	3.74046e+08	3.92696e+08	1.46886e+17	0.00785527	0.00894525	0.00395774	0.00632513	0.00273687	0.00473633	0.00206241	0.00355186	98.3817	1.61827	89.3893
29	2016-12-04-1821.44.646	Manuka_New_1	1.95029	0.765654	1.01685	1.04235	3.67657	19.1311	184.555	2806	178	11.2915	0.133779	0.196913	0.0535692	9.90128e-05	2.80438e-05	2.08093e-05	4.63251e-10	1.50187e-07	-4.56206e-10	0.497627	0.383132	0.448864	5007.93	88.8906	0.449677	1.62344e+06	1182.8	4.70863	1.13572e+06	1.04229e+06	1.06828e+06	1.77149e+06	1.08213e+06	4.03899e+08	2.46725e+08	9.96521e+16	0.0109972	0.0154958	0.00555668	0.0109501	0.0034988	0.00681349	0.0025386	0.00484281	98.5363	1.46367	90.7071
30	2016-12-04-1822.01.767	Manuka_New_1	1.95109	0.746261	1.01718	1.04325	3.63777	18.9525	180.992	2754	171	10.6176	0.129292	0.196933	0.0567872	0.000295128	4.64022e-06	1.48887e-05	5.40524e-11	2.30405e-07	6.07715e-11	0.504442	0.390791	0.543564	5377.85	94.9688	0.548132	1173939	1612.68	9.97198	789274	1382803	1.47487e+06	2.48148e+06	1.18137e+06	5.85087e+08	2.78545e+08	1.62973e+17	0.0154278	0.01798	0.00739985	0.0146784	0.00463986	0.01018	0.00296256	0.00595822	98.1985	1.80149	90.7033
31	2016-12-04-1823.06.274	Manuka_New_1	1.84096	0.758865	1.02136	1.0408	3.26997	16.5436	145.558	2190	154	10.8292	0.114931	0.196669	0.0595803	0.000166154	3.66599e-05	9.46794e-06	1.76119e-10	1.09209e-07	-1.20207e-10	0.502503	0.475777	0.272971	4830.28	84.2656	0.815809	633214	1511	11.0381	455587	1279388	1.32898e+06	2011836	1.03885e+06	4.46709e+08	2.30666e+08	1.03041e+17	0.016498	0.0187422	0.0065308	0.0119418	0.00406226	0.00829516	0.00284089	0.00564763	98.1724	1.82763	89.8746
32	2016-12-04-1829.28.591	Manuka_New_1	1.71759	0.774679	1.02365	1.05644	3.61733	17.9628	183.518	2758	174	10.9775	0.120074	0.176132	0.0478063	8.7533e-05	1.93492e-06	3.43221e-06	-5.85025e-13	1.53064e-08	4.79723e-12	0.339535	0.386479	0.811278	5589.22	97.4219	0.386755	2.24174e+06	1745.47	1.99901	1.6657e+06	1.4854e+06	1452812	1.76576e+06	1.65567e+06	4.21658e+08	3.95368e+08	1.6671e+17	0.00842666	0.00916465	0.00359744	0.00612108	0.00228041	0.00393974	0.00180996	0.00280106	98.7418	1.25815	92.934
33	2016-12-04-1834.01.550	Manuka_New_1	1.91586	0.699278	1.02022	1.06096	3.33111	17.5155	156.959	2350	163	11.306	0.0985826	0.164733	0.0475466	0.000225775	1.4805e-05	1.4277e-05	-1.39394e-10	-1.13773e-07	1.20177e-10	0.314896	0.479863	0.78556	5175.65	89.2656	0.570608	1.00189e+06	1679.4	8.213	732774	1.42422e+06	1.44018e+06	1.54483e+06	1.76203e+06	3.53257e+08	4.02922e+08	1.42335e+17	0.00564911	0.00595208	0.00330217	0.00583456	0.00206032	0.00372021	0.00169754	0.00276582	98.5164	1.48364	93.078
34	2016-12-04-1834.33.296	Manuka_New_1	1.94684	0.695	1.01904	1.05706	3.30175	17.4265	153.072	2312	156	10.526	0.111851	0.172181	0.0450685	9.84061e-05	1.39064e-05	1.90462e-05	8.39554e-11	8.12112e-09	9.71069e-11	0.334213	0.420676	0.78556	4789.13	82.8906	0.300848	1.79516e+06	1293.25	2.53655	1.38733e+06	1.12179e+06	1.05999e+06	1.12106e+06	1.41291e+06	2.47004e+08	3.11306e+08	7.6894e+16	0.00661015	0.00712536	0.00272996	0.00404107	0.002071	0.0034733	0.00179235	0.00300034	98.8082	1.19175	92.2543
35	2016-12-04-1835.32.542	Manuka_New_1	2.06627	0.756757	1.01179	1.05731	3.69948	20.0487	192.263	2858	178	11.0861	0.100339	0.169858	0.0461229	8.7235e-05	1.4537e-06	3.66151e-06	-4.13636e-12	-3.41927e-08	-1.3721e-11	0.312348	0.491176	0.78556	5990.91	103	0.31829	2456898	2070.22	1.87062	1.92257e+06	1.79415e+06	1.73368e+06	1.87896e+06	2.0448e+06	4.6126e+08	5.01971e+08	2.31539e+17	0.00467838	0.00537696	0.00206693	0.00345142	0.00159197	0.00273683	0.00139302	0.00233724	98.8249	1.17508	90.5891
36	2016-12-04-1839.18.969	Manuka_New_1	2.03622	0.725041	1.01052	1.04989	3.19737	17.0697	141.606	2126	149	10.4426	0.0982093	0.173433	0.0490395	0.000273546	3.55439e-06	2.70322e-05	2.56135e-10	3.85841e-07	-2.83359e-10	0.42965	0.521923	0.696212	4552.62	78.625	0.407252	1.61871e+06	1230.08	2.01518	1.28332e+06	1.04988e+06	1.15533e+06	1.13628e+06	1.0489e+06	2.43916e+08	2.25159e+08	5.49199e+16	0.00369574	0.00490418	0.00235873	0.00437948	0.00180382	0.00352171	0.00146957	0.00298109	98.5522	1.44776	84.4209
37	2016-12-04-1841.06.342	Manuka_New_1	1.98375	0.777313	1.01613	1.05006	3.48914	18.4397	168.684	2524	170	11.4501	0.140737	0.198717	0.0567533	0.000397071	1.29505e-05	5.62657e-06	-3.59605e-11	1.76183e-09	2.51965e-11	0.450754	0.351332	0.728134	4707.6	83.9219	0.361841	1.59124e+06	1158.25	3.16665	1.14738e+06	1.00865e+06	1009344	1.11392e+06	1.59373e+06	2.46838e+08	3.53161e+08	8.71737e+16	0.00753156	0.0081961	0.00386694	0.00584031	0.00268648	0.00423546	0.00226035	0.00332886	98.5286	1.47136	92.667
38	2016-12-04-1843.10.710	Manuka_New_1	1.82738	0.726027	1.04647	1.08281	3.54725	18.8291	185.397	2814	209	15.5227	0.144276	0.208611	0.0626495	0.000330054	3.77152e-06	1.44342e-05	9.03456e-11	2.6165e-07	-6.23957e-11	0.450989	0.361313	0.696212	5742.77	101.062	0.503238	1.85122e+06	1963.19	6.06339	1.28309e+06	1.68018e+06	1.61958e+06	1.84529e+06	2.08194e+06	4.48712e+08	5.06258e+08	2.27164e+17	0.0102831	0.0113294	0.00523728	0.00824285	0.00342107	0.00571137	0.00264967	0.00430317	98.6863	1.31367	92.2245
39	2016-12-04-1843.56.417	Manuka_New_1	1.82075	0.730811	1.01212	1.0383	3.60839	18.0294	176.392	2668	168	10.5787	0.0905896	0.161043	0.0462379	0.000210668	1.97972e-06	1.94815e-05	-1.03083e-10	1.76325e-07	9.92882e-11	0.29168	0.532872	0.78556	5881.1	99.9062	0.426202	1.60698e+06	2084.04	4.59096	1.23739e+06	1.77183e+06	1.83187e+06	1.88302e+06	2.10458e+06	4.55336e+08	5.08911e+08	2.31725e+17	0.00536783	0.0080818	0.002723	0.0049069	0.00200628	0.00364822	0.00153228	0.00269666	98.5171	1.48285	89.6687
40	2016-12-04-1845.13.757	Manuka_New_1	1.87212	0.710773	1.01771	1.04104	3.39833	17.3109	157.283	2343	157	10.5203	0.111096	0.183874	0.0571719	0.000325104	1.83582e-06	1.90728e-05	9.64041e-11	2.84359e-07	7.5655e-11	0.387363	0.471509	0.728134	5228.52	91	0.414899	1.6831e+06	1745.68	3.96175	1.25146e+06	1.45853e+06	1497818	1.74116e+06	1.30615e+06	4.01902e+08	3.01491e+08	1.2117e+17	0.00813181	0.0113302	0.00361093	0.00593726	0.00286846	0.00564307	0.00239719	0.00435299	98.38	1.62003	90.4796
41	2016-12-04-1845.59.545	Manuka_New_1	1.91122	0.719685	1.02432	1.04005	3.67693	18.9679	183.777	2755	170	10.49	0.102419	0.171392	0.0489885	0.00023606	3.70419e-05	2.98716e-05	9.0317e-10	2.33586e-07	2.63207e-11	0.37331	0.477556	0.661976	5752.32	99.4062	0.445457	2.2871e+06	1952.18	1.81605	1.77882e+06	1661267	1665605	1.76161e+06	1.88166e+06	4.24796e+08	4.53743e+08	1.92748e+17	0.00601487	0.00914653	0.00345347	0.00623741	0.00251294	0.00495285	0.00191836	0.00384934	98.3483	1.65166	91.3602
42	2016-12-04-1848.34.996	Manuka_New_1	1.93895	0.714124	1.02373	1.05477	3.42249	18.0294	163.761	2460	165	11.0671	0.097615	0.162822	0.051113	0.000286159	3.02331e-05	9.36749e-07	-3.9329e-12	1.5241e-08	-3.10313e-12	0.350877	0.466693	0.757878	5432.91	93.5156	0.544367	1.65024e+06	1826.05	1.82877	1.23884e+06	1536107	1560585	2.05843e+06	1.22112e+06	4.81633e+08	2.85717e+08	1.37611e+17	0.00755494	0.00949113	0.0040907	0.00745166	0.00287959	0.0057228	0.00209482	0.00376446	98.1958	1.80418	88.9181
43	2016-12-04-1854.25.254	Manuka_New_1	1.95682	0.743606	1.01741	1.04653	3.37006	17.6408	156.311	2336	159	10.8223	0.104688	0.168164	0.0512108	0.000215765	2.08465e-05	4.42591e-06	2.73442e-11	6.10477e-08	4.03938e-11	0.35439	0.460989	0.585873	5160.24	88.7969	0.45251	1.57452e+06	1614.96	4.21997	1.16103e+06	1.35836e+06	1.37955e+06	1.89816e+06	1.0082e+06	4.32629e+08	2.29788e+08	9.94132e+16	0.00853736	0.00994356	0.00351105	0.00661202	0.0023897	0.00494903	0.00193523	0.00413831	98.1872	1.81284	91.4938
44	2016-12-04-1856.11.101	Manuka_New_1	1.93976	0.710565	1.02178	1.05683	3.65348	19.2694	187.34	3495	220	13.8484	0.114534	0.170472	0.0368485	7.40572e-05	7.97726e-06	3.19053e-06	4.47234e-12	2.62089e-08	1.03412e-11	0.323173	0.393524	0.757878	5926.23	103.031	0.794957	1.28327e+06	1731.36	11.7107	859157	1.60287e+06	1.55513e+06	3.11425e+06	1.32887e+06	7.64508e+08	3.2622e+08	2.49398e+17	0.0112823	0.0113641	0.00582786	0.00846148	0.0041882	0.00696911	0.00357555	0.00634324	98.5162	1.48379	92.0044
45	2016-12-04-1858.02.174	Manuka_New_1	2.12172	0.747312	1.01523	1.06006	3.29241	18.1583	153.072	2309	160	11.0871	0.111817	0.171676	0.0497796	0.000318389	7.12077e-06	1.48578e-05	1.33506e-10	2.34146e-07	-4.96539e-11	0.361843	0.418068	0.728134	4963.93	87.1406	0.52476	1.02092e+06	1532.31	10.0251	705207	1.29667e+06	1.25521e+06	2.00413e+06	1.06763e+06	4.5273e+08	2.41176e+08	1.09188e+17	0.0103636	0.011627	0.00525627	0.00815774	0.00327256	0.0055595	0.00252236	0.00425766	98.5057	1.49434	90.7537
46	2016-12-04-1900.16.723	Manuka_New_1	1.87014	0.678188	1.02278	1.05751	3.45522	17.9141	167.777	2458	160	10.415	0.0781927	0.146415	0.0443401	0.000156393	6.05377e-06	7.21815e-06	-1.47723e-11	7.16348e-09	3.82224e-11	0.253453	0.559172	0.696212	6098.51	102.953	0.402791	1.8871e+06	2479.35	3.12329	1.50096e+06	2.06225e+06	2.04982e+06	2.11418e+06	1.98506e+06	5.18695e+08	4.87014e+08	2.52612e+17	0.00355717	0.00439264	0.00158562	0.00244265	0.00114684	0.00188316	0.0010669	0.00174262	98.8556	1.14437	91.371
47	2016-12-04-1901.42.216	Manuka_New_1	1.81107	0.763235	1.00963	1.03067	3.54864	17.5321	168.101	2498	162	10.506	0.0967009	0.158629	0.0416375	2.96505e-05	8.89997e-06	1.5862e-06	-5.567e-12	-8.53341e-09	2.51424e-12	0.356741	0.468506	0.625262	5291.07	91.6719	0.351163	2.10932e+06	1614.47	1.16628	1670540	1.3796e+06	1.3402e+06	1.45696e+06	1.6174e+06	3.37522e+08	3.74688e+08	1.26466e+17	0.00551179	0.00599812	0.00267456	0.0044343	0.00182057	0.00340969	0.00149406	0.00263761	98.3355	1.66454	88.872
48	2016-12-04-1901.53.215	Manuka_New_1	2.12146	0.712232	1.0262	1.06013	3.59902	19.9564	182.935	2734	175	11.2015	0.0832557	0.153451	0.0440196	0.000192857	4.76184e-06	2.85175e-05	2.51704e-10	3.6968e-07	-4.16042e-10	0.315503	0.559359	0.625262	6246.68	106.031	0.39399	1.85668e+06	2414.97	4.06692	1.43035e+06	2.00472e+06	2.3235e+06	2.71045e+06	1.63099e+06	6.74705e+08	4.05998e+08	2.73929e+17	0.00860586	0.0119447	0.003813	0.00865238	0.00255046	0.00639701	0.00186913	0.00486695	98.0394	1.96063	88.2434
49	2016-12-04-1902.56.041	Manuka_New_1	2.05638	0.727957	1.02179	1.04868	3.5628	19.1987	175.421	2627	170	11.0011	0.112471	0.18148	0.0530396	0.000412582	2.70141e-05	4.66129e-05	1.60418e-09	9.46806e-07	1.01221e-09	0.381602	0.457599	0.625262	5743.05	99.7031	0.477835	1.4952e+06	2046.28	5.60121	1.06572e+06	1.72362e+06	1.74295e+06	2.28225e+06	1.60146e+06	5.51152e+08	3.86744e+08	2.13155e+17	0.00876361	0.0110701	0.00378014	0.00581602	0.00241202	0.00405777	0.00183188	0.00295116	98.5759	1.42411	89.2785
50	2016-12-04-1904.15.948	Manuka_New_1	1.86646	0.745994	1.02685	1.06242	3.57149	18.6215	180.927	2719	174	11.135	0.118586	0.193845	0.0586041	0.000396468	3.1192e-05	2.89309e-05	8.54169e-10	5.02145e-07	7.29681e-10	0.457538	0.443945	0.543564	5762.63	101.562	0.460269	1.82016e+06	2083.05	5.58618	1.34441e+06	1.75715e+06	1738185	1.77871e+06	2.31481e+06	4.33608e+08	5.64295e+08	2.44683e+17	0.00743821	0.0083964	0.00375519	0.00614711	0.00246815	0.004866	0.00225248	0.00447869	98.1804	1.81964	91.4742
51	2016-12-04-1905.56.067	Manuka_New_1	1.84466	0.712467	1.05212	1.09313	3.40402	18.3764	173.996	2546	178	12.4446	0.113188	0.199611	0.0638097	0.00035245	5.4439e-05	8.76432e-07	-2.85261e-12	-1.59302e-08	4.05229e-12	0.436723	0.480589	0.448864	5871.87	101.859	0.395239	1.95326e+06	2311.09	7.22016	1.46486e+06	1.95546e+06	1.92559e+06	2.09368e+06	1.79473e+06	5.11123e+08	4.38141e+08	2.23944e+17	0.00732391	0.0108565	0.00318306	0.00595915	0.00245542	0.00419632	0.00201274	0.00335062	98.527	1.47301	91.4262
52	2016-12-04-1908.02.269	Manuka_New_1	2.09067	0.737156	1.02121	1.07662	3.63437	20.2673	192.393	2858	177	10.9619	0.10528	0.16956	0.0532696	0.000479926	2.38254e-06	8.84216e-06	3.05264e-11	1.05369e-07	-1.15809e-11	0.36613	0.43766	0.78556	6205.74	107.672	0.351679	2.86517e+06	2363.83	2.60259	2.24798e+06	2.01092e+06	1.90186e+06	1.85557e+06	2.51858e+06	4.65744e+08	6.32157e+08	2.94423e+17	0.00530884	0.00650116	0.00284006	0.00511873	0.00204707	0.00386893	0.00158805	0.00295824	98.2494	1.75059	87.4902
53	2016-12-04-1915.07.843	Manuka_New_1	1.95562	0.701215	1.02348	1.07197	3.41389	18.3535	168.295	2441	164	11.0184	0.0944702	0.164902	0.0537241	0.00039118	4.22481e-06	1.3708e-06	2.21318e-12	2.63562e-08	3.16178e-12	0.353895	0.506514	0.498028	5720.54	98.2812	0.429835	1.58084e+06	2140.74	5.69768	1.18191e+06	1.77527e+06	1.87161e+06	2.44051e+06	1.30173e+06	5.84991e+08	3.12022e+08	1.8253e+17	0.0096	0.0128772	0.00436288	0.00781327	0.00273144	0.00558566	0.00186407	0.00361513	98.3977	1.60234	89.3806
54	2016-12-04-1923.17.560	Manuka_New_1	2.04693	0.726264	1.00675	1.05444	3.61267	19.3851	182.352	2723	170	10.6133	0.111355	0.176919	0.0545842	0.000277079	1.08413e-05	1.54262e-06	-6.30842e-12	5.2494e-09	8.40795e-13	0.309891	0.431976	0.877437	5961.81	102.203	0.250387	3.16612e+06	2177.93	1.52084	2.49288e+06	1.84587e+06	1.80962e+06	1.75573e+06	1.81033e+06	4.29526e+08	4.42881e+08	1.90229e+17	0.00522324	0.00597396	0.00252866	0.00400137	0.00174517	0.00270605	0.00145979	0.00245392	98.8811	1.11893	92.3635
55	2016-12-04-1923.41.974	Manuka_New_1	1.95471	0.772479	1.01004	1.04396	3.56633	18.5448	174.19	2641	171	11.0719	0.108043	0.172515	0.045964	0.000135753	1.56877e-05	3.46784e-05	7.99119e-10	3.23954e-07	-1.70061e-10	0.351498	0.454712	0.625262	5345.85	92.3281	0.463525	1324525	1577.85	4.93106	952258	1.35116e+06	1.38545e+06	1.87075e+06	1.46054e+06	4.34868e+08	3.39512e+08	1.47643e+17	0.0105177	0.0122909	0.0037308	0.00564969	0.00237845	0.00438511	0.00179598	0.00312945	98.6381	1.36189	90.5215
56	2016-12-04-1924.50.653	Manuka_New_1	2.07785	0.726415	1.01102	1.04624	3.45925	18.5954	164.603	2441	164	11.0184	0.115411	0.189396	0.0594161	0.000374957	9.46733e-06	3.42977e-06	4.29168e-12	1.85076e-08	-2.06598e-11	0.375882	0.442879	0.757878	5531.41	95.2344	0.529288	1.98384e+06	1932.31	3.09754	1.48986e+06	1.63102e+06	1.5598e+06	1.71932e+06	1.60018e+06	4.05876e+08	3.77749e+08	1.53319e+17	0.0061332	0.00658644	0.00287899	0.00519426	0.00185561	0.00324553	0.00164585	0.00286277	98.4927	1.50726	91.6687
57	2016-12-04-1924.56.773	Manuka_New_1	1.7813	0.715909	1.02727	1.04254	3.41365	17.0659	159.161	2369	158	10.5378	0.128257	0.196268	0.0620655	0.000239155	3.66525e-06	6.02553e-07	5.31499e-13	-7.4969e-09	-1.00727e-12	0.417312	0.400528	0.585873	5324.38	92.7812	0.391876	1.56399e+06	1852.65	7.31174	1.1192e+06	1.54312e+06	1.50474e+06	1.61992e+06	1.68492e+06	3.77532e+08	3.92679e+08	1.48249e+17	0.00754212	0.00827085	0.00389955	0.00631052	0.00257497	0.00442657	0.00213118	0.00366634	98.5466	1.45336	92.4055
58	2016-12-04-1925.31.407	Manuka_New_1	1.84033	0.707053	1.0447	1.07347	3.28754	17.3464	156.505	2260	156	10.7681	0.103361	0.182784	0.0557498	0.00012282	1.59582e-05	7.66852e-06	3.57742e-11	7.90213e-08	2.5539e-11	0.360689	0.490875	0.696212	5357.78	92.5312	0.577702	1141416	2009.06	8.10016	832462	1.67698e+06	1.68846e+06	2.39211e+06	1.10517e+06	5.56801e+08	2.57245e+08	1.43234e+17	0.0107862	0.0135387	0.00635826	0.0121452	0.00323676	0.00665229	0.00274544	0.00582555	98.734	1.26603	92.1467
59	2016-12-04-1926.18.129	Manuka_New_1	1.83351	0.778611	1.0157	1.03632	3.668	18.3887	181.575	2694	168	10.4766	0.0924798	0.154419	0.0429273	0.000104612	3.47954e-06	8.51896e-06	-3.95914e-11	-5.16546e-08	-3.58587e-11	0.232536	0.496446	0.942163	5826.23	98.6406	0.325623	2.50741e+06	1935.59	1.75736	2.01352e+06	1.67028e+06	1.61279e+06	1.66579e+06	1.88379e+06	4.00321e+08	4.52708e+08	1.81229e+17	0.00446942	0.00469122	0.00229095	0.00388225	0.00164063	0.00241953	0.001336	0.00212034	98.5756	1.42436	92.5056
60	2016-12-04-1926.37.287	Manuka_New_1	1.79076	0.735183	1.01576	1.0324	3.63298	17.9321	176.781	2594	169	11.0104	0.12277	0.208154	0.0604348	0.000205677	4.47689e-06	1.94655e-05	5.25451e-11	1.57944e-07	-7.00143e-11	0.45056	0.466508	0.543564	5861.48	101.922	0.440172	2.25274e+06	2222.35	2.67971	1.68296e+06	1.83681e+06	1.98003e+06	2.08125e+06	1.64636e+06	5.08089e+08	4.0192e+08	2.04211e+17	0.00908214	0.0132412	0.0038618	0.00876651	0.00242073	0.00578508	0.00199015	0.0040232	98.8437	1.15632	91.6558
61	2016-12-04-1930.59.317	Manuka_New_1	1.98298	0.700483	1.02396	1.06304	3.54504	19.0361	178.465	2658	171	11.0011	0.120488	0.194099	0.0622122	0.000430308	2.32051e-05	3.3049e-06	-2.80345e-11	-6.28864e-08	1.06899e-11	0.392624	0.429669	0.498028	5954.86	102.953	0.362535	2.26925e+06	2297.81	4.88441	1642632	1.92503e+06	1.92511e+06	2.75823e+06	1.06013e+06	6.76705e+08	2.60091e+08	1.76005e+17	0.00975174	0.0135987	0.0047903	0.00907548	0.00325657	0.00680754	0.00255375	0.00519671	98.4781	1.52189	92.8903
62	2016-12-04-1938.57.731	Manuka_New_1	1.92796	0.749228	1.01694	1.049	3.19861	16.6548	141.477	2139	153	10.9439	0.127412	0.192086	0.0559161	0.000195327	3.92375e-06	7.31292e-07	8.42205e-13	8.21233e-09	1.03096e-12	0.428303	0.395673	0.661976	4711.61	83.0312	0.467439	1126808	1466.05	8.39155	779939	1.23394e+06	1204588	1.57715e+06	1.07066e+06	3.47753e+08	2.36074e+08	8.20954e+16	0.00751212	0.00844541	0.00349761	0.00558472	0.0024147	0.00420516	0.00204446	0.00336876	98.6871	1.31288	91.8499
63	2016-12-04-1943.49.763	Manuka_New_1	1.88804	0.793791	1.02223	1.0532	3.35979	17.4265	157.347	2346	161	11.049	0.136335	0.217518	0.069066	0.000610647	2.1068e-05	1.52673e-05	2.73074e-10	3.76705e-07	-2.26585e-10	0.475625	0.441168	0.661976	4849.54	85.5781	0.645619	901423	1449.88	13.5428	625556	1.25281e+06	1.26448e+06	2.2127e+06	847819	4.95329e+08	1.89789e+08	9.40083e+16	0.0154328	0.0161757	0.0079062	0.0140524	0.00475533	0.00877216	0.00300876	0.00528105	98.5662	1.43377	91.5601
64	2016-12-04-2001.58.731	Manuka_New_1	1.83253	0.710467	1.0323	1.09396	3.48339	18.5797	182.482	2602	168	10.847	0.090048	0.166713	0.0525209	0.000163889	3.81482e-05	4.9187e-06	-3.23906e-11	-4.37208e-08	5.00025e-11	0.317116	0.546836	0.728134	6219.06	105.984	0.423707	2.03407e+06	2583.86	3.06034	1.57718e+06	2.17125e+06	2.14402e+06	2.44917e+06	1.7986e+06	6.09667e+08	4.47719e+08	2.72959e+17	0.00633137	0.00871834	0.00255205	0.00516861	0.00195728	0.00422265	0.00173739	0.0035584	98.3152	1.6848	91.0442
65	2016-12-04-2018.03.742	Manuka_New_1	1.97994	0.738222	1.01678	1.04733	3.77975	19.9109	196.927	2926	180	11.0731	0.126121	0.20115	0.0624997	0.000347345	2.39223e-05	3.54485e-06	3.20223e-11	6.17196e-08	3.33706e-12	0.406218	0.421335	0.696212	6210.22	108.047	0.399622	2.75071e+06	2346.74	3.03589	2.04429e+06	1.99052e+06	1.93087e+06	2.26791e+06	1.84171e+06	5.70054e+08	4.62924e+08	2.63892e+17	0.00709431	0.00940051	0.00354272	0.00686766	0.00248663	0.00490283	0.00183883	0.00340084	98.67	1.33	92.634
66	2016-12-04-2019.49.236	Manuka_New_1	2.06913	0.713934	1.02411	1.065	3.44611	18.9388	169.267	2542	168	11.1031	0.113721	0.187916	0.0567799	0.000356529	9.76826e-06	1.75135e-05	2.06783e-10	2.97993e-07	-2.17281e-10	0.434839	0.440084	0.543564	5555.65	97.2344	0.51474	1.65735e+06	1947.92	5.78363	1.20164e+06	1.64588e+06	1600092	2.16545e+06	1.40727e+06	5.1645e+08	3.35627e+08	1.73335e+17	0.00866963	0.0121477	0.00508178	0.0100548	0.00281544	0.00611508	0.00216678	0.00473761	98.5756	1.42436	90.5654
67	2016-12-04-2020.12.400	Manuka_New_1	1.94705	0.759942	1.02462	1.0516	3.48067	18.327	168.36	2481	164	10.8408	0.111031	0.19075	0.0581413	0.00024997	2.04895e-05	5.18106e-07	-1.60665e-12	1.75618e-09	-3.82363e-13	0.448148	0.480196	0.543564	5325.16	92.3594	0.470026	1.49163e+06	1715.24	4.71404	1.09867e+06	1449168	1.52683e+06	2.00552e+06	1.22179e+06	4.66196e+08	2.84011e+08	1.32405e+17	0.00928879	0.0119492	0.00501206	0.00897255	0.00312996	0.00561017	0.00237339	0.00412656	98.3916	1.60843	87.8951
68	2016-12-04-2021.00.848	Manuka_New_1	1.92998	0.707117	1.02896	1.06354	3.54788	18.8497	178.919	2504	163	10.6106	0.101455	0.180177	0.0595012	0.00040106	2.07581e-05	1.98069e-06	-1.24951e-11	3.67576e-08	-2.1627e-12	0.32503	0.498933	0.696212	6132.57	104.75	0.34803	2.47571e+06	2602.04	3.59439	1.90892e+06	2.15178e+06	2.16617e+06	2.46336e+06	1419845	6.09669e+08	3.51404e+08	2.1424e+17	0.00750178	0.0106867	0.00289986	0.00590196	0.00196918	0.00382897	0.00167677	0.00339019	98.9913	1.00865	92.2697
69	2016-12-04-2021.07.040	Manuka_New_1	2.08413	0.757892	1.0275	1.06681	3.39523	18.7895	164.862	2441	163	10.8845	0.129337	0.202276	0.0646817	0.000544917	3.18161e-07	2.91069e-06	1.15676e-12	6.50368e-08	-2.70678e-12	0.413025	0.414242	0.757878	5224.57	91.8906	0.783756	835623	1713.17	13.3276	573792	1.44949e+06	1.43973e+06	2.67876e+06	1.01906e+06	6.21449e+08	2.36413e+08	1.46918e+17	0.0153303	0.0157048	0.00579522	0.00995446	0.00381622	0.00699989	0.00289805	0.0051558	98.6111	1.38891	92.6095
70	2016-12-04-2022.23.330	Manuka_New_1	1.86387	0.74537	1.02657	1.07996	3.57893	18.9525	187.729	2645	174	11.4465	0.117487	0.188761	0.0592231	0.000280411	1.39641e-05	4.88682e-06	1.53986e-11	8.17839e-08	4.05657e-11	0.336417	0.426488	0.78556	6074.06	104.734	0.284575	2.86792e+06	2357.2	2.63521	2.19044e+06	1.95096e+06	1.90304e+06	1.99522e+06	1.82523e+06	4.93879e+08	4.51802e+08	2.23135e+17	0.0058839	0.00587573	0.00275539	0.00423338	0.00213699	0.00374356	0.00182564	0.00319069	98.8065	1.19345	93.765
71	2016-12-04-2023.18.236	Manuka_New_1	1.78178	0.736538	1.01529	1.02827	3.61537	17.725	173.672	2604	167	10.7101	0.0851153	0.138274	0.0395461	4.85836e-05	2.46146e-06	2.80173e-06	1.60073e-12	7.43099e-09	-6.81579e-12	0.226749	0.487804	0.78556	5892.8	98.9531	0.320002	2692327	2089.47	0.695833	2.17102e+06	1760058	1.78552e+06	1.93211e+06	1.41396e+06	4.65081e+08	3.40355e+08	1.58293e+17	0.00523236	0.00582931	0.00241108	0.00426002	0.00159349	0.00305387	0.00133177	0.00245476	98.6791	1.32093	90.7215
72	2016-12-04-2023.55.676	Manuka_New_1	1.9838	0.775118	1.01182	1.04716	3.51155	18.4678	169.915	2535	168	11.1337	0.11175	0.192255	0.0577668	0.000436086	3.42139e-05	2.1227e-05	4.22371e-10	3.53964e-07	8.71667e-11	0.405994	0.492659	0.728134	5406.5	93.3281	0.447668	1.91754e+06	1754.62	2.51858	1.48022e+06	1.51051e+06	1.48825e+06	1.41824e+06	1.94529e+06	3.3154e+08	4.54746e+08	1.50767e+17	0.00485262	0.00704911	0.0038105	0.00858338	0.00247987	0.00631011	0.00196003	0.0042994	98.4273	1.57267	91.0834
73	2016-12-04-2024.17.478	Manuka_New_1	1.95562	0.709915	1.03141	1.05739	3.71474	19.7755	193.883	2886	182	11.4775	0.106392	0.190784	0.0537249	0.000277708	4.22074e-05	2.22662e-06	1.10526e-11	-3.61996e-08	2.00415e-11	0.374424	0.52222	0.543564	6316.41	108.5	0.619476	1484331	2618.04	7.70969	1.09489e+06	2.26913e+06	2.22263e+06	2.47651e+06	2272014	6.23682e+08	5.72181e+08	3.56859e+17	0.00877128	0.0121418	0.00355174	0.00601935	0.00259467	0.00463641	0.00235826	0.00475065	98.3405	1.65952	92.8657
74	2016-12-04-2025.42.537	Manuka_New_1	1.77851	0.701357	1.03258	1.06384	3.75766	19.2038	200.814	2864	174	10.5712	0.10898	0.187907	0.059582	0.000309779	1.35781e-05	7.81575e-07	2.48881e-12	1.36929e-08	3.11951e-13	0.309049	0.498336	0.696212	6743.4	115.172	0.511114	2.27694e+06	2977.6	6.57618	1.69116e+06	2.48183e+06	2.47328e+06	2.89435e+06	2.13776e+06	7.50971e+08	5.54665e+08	4.16537e+17	0.00603696	0.00696351	0.00256982	0.00415466	0.00163077	0.00270322	0.00148345	0.00258004	98.9544	1.04557	94.2002
75	2016-12-04-2028.53.913	Manuka_New_1	2.1019	0.754918	1.01937	1.06013	3.60921	19.8539	183.972	2747	180	11.7947	0.120327	0.189907	0.0579649	0.00026924	2.63103e-05	1.86581e-06	-1.14171e-11	-2.56902e-08	-2.42054e-12	0.37667	0.433255	0.696212	5714.04	99.3906	0.961287	842902	1965.68	14.973	578778	1.67213e+06	1.70601e+06	2.49084e+06	1.6909e+06	6.00598e+08	4.07712e+08	2.44871e+17	0.0104102	0.0120281	0.00486082	0.00880937	0.00318361	0.00631011	0.00247621	0.00489884	98.7569	1.24309	91.46
76	2016-12-04-2030.01.500	Manuka_New_1	2.01238	0.677356	1.03327	1.0786	3.72172	20.5198	202.498	2989	183	11.2041	0.08389	0.14557	0.0450197	0.000241318	3.28097e-06	2.37122e-06	-6.34683e-12	-2.6274e-08	2.1812e-12	0.215158	0.513645	0.811278	6997.04	117.719	0.805138	1.46024e+06	3104.89	9.2506	1.07065e+06	2.6038e+06	2.57039e+06	3454166	2.31943e+06	9.05993e+08	6.08362e+08	5.51171e+17	0.00634189	0.00794831	0.00266496	0.00493067	0.00167257	0.00317017	0.0014637	0.00286738	98.8471	1.15287	94.2893
77	2016-12-04-2031.03.387	Manuka_New_1	1.98766	0.733382	1.02632	1.05356	3.73323	19.9142	194.401	2902	178	10.918	0.114789	0.185705	0.0560988	0.000362274	5.81629e-06	5.9204e-06	-3.46214e-11	4.95222e-08	-2.49509e-11	0.328526	0.450278	0.757878	6250.71	107.25	0.470905	2.20394e+06	2290.38	5.20349	1.60841e+06	1.91971e+06	1.97966e+06	2.69567e+06	1.55395e+06	6.75157e+08	3.892e+08	2.62771e+17	0.00679246	0.00966603	0.00366084	0.00674188	0.00252496	0.00475551	0.00196979	0.00379641	98.6513	1.34874	93.1791
78	2016-12-04-2032.42.956	Manuka_New_1	1.79636	0.731834	1.01773	1.04	3.47796	17.337	164.408	2434	159	10.3866	0.107338	0.177899	0.049682	4.53989e-05	1.26031e-05	2.19294e-07	-2.44446e-13	-1.72186e-10	2.91342e-13	0.304391	0.470919	0.896038	5480.33	94.6562	0.398932	2.17894e+06	1913.75	3.55527	1.68746e+06	1.62691e+06	1.51994e+06	1.62742e+06	1.60995e+06	3.83187e+08	3.79072e+08	1.45255e+17	0.00668292	0.00830537	0.00278859	0.0047077	0.00188306	0.00304996	0.00153334	0.00240782	98.897	1.10303	93.282
79	2016-12-04-2047.17.334	Manuka_New_1	1.768	0.74799	1.03348	1.04555	3.37741	16.921	156.7	2340	162	11.2154	0.107336	0.166542	0.0484137	0.00025206	1.82578e-05	1.11949e-05	5.26018e-11	-5.44861e-08	1.37941e-10	0.316118	0.420189	0.857148	5076.31	87.7344	0.32172	1.88348e+06	1563.26	2.39462	1.44355e+06	1328676	1.27402e+06	1.43027e+06	1.34115e+06	3.24289e+08	3.04081e+08	9.86103e+16	0.00694869	0.00695427	0.00374845	0.00551184	0.0027776	0.00441619	0.00215614	0.00353187	98.3953	1.60471	91.4846
80	2016-12-04-2048.48.753	Manuka_New_1	1.85311	0.739677	1.02181	1.03343	3.61338	18.2153	175.226	2630	169	10.8597	0.0789897	0.134912	0.0341938	1.27723e-05	1.13549e-06	9.20976e-07	-7.88343e-13	-3.15002e-09	4.74021e-13	0.224788	0.511768	0.78556	5814.23	97.4531	0.331763	2.23117e+06	1974.91	1.65415	1.8051e+06	1.69277e+06	1639460	1.80438e+06	1.66098e+06	4.3088e+08	3.96635e+08	1.70902e+17	0.00458875	0.00529474	0.0020645	0.00328761	0.00143837	0.00232373	0.00123739	0.00202393	98.6238	1.37619	91.3925
81	2016-12-04-2052.22.630	Manuka_New_1	2.26761	0.657412	1.06693	1.20078	3.66885	24.2913	243.892	3723	241	15.6006	0.077001	0.139539	0.0386347	0.00011172	1.00242e-05	6.82304e-06	-4.40632e-11	-6.44351e-08	-2.75364e-11	0.202478	0.537135	0.585873	8862.86	147.547	0.446796	3.82576e+06	4887.66	2.36873	2.99804e+06	4.05575e+06	4230476	5.65607e+06	2.66691e+06	1.65977e+09	7.82597e+08	1.29893e+18	0.00451682	0.00573962	0.00242492	0.00507916	0.00177487	0.00394256	0.00143073	0.00325723	98.8129	1.18708	93.6125
82	2016-12-04-2054.10.694	Manuka_New_1	1.90803	0.749851	1.0215	1.04746	3.43545	17.8089	162.724	2442	165	11.1486	0.119072	0.179863	0.0509256	0.00032861	4.17295e-06	1.44913e-05	5.14799e-11	-5.0879e-08	8.2555e-12	0.290218	0.40245	0.896038	5299.35	91.2031	0.38785	2.02047e+06	1684.08	2.35329	1.51665e+06	1.4166e+06	1.41745e+06	1.51812e+06	1.47441e+06	3.50834e+08	3.40731e+08	1.1954e+17	0.00579287	0.0069862	0.0032878	0.00463698	0.00213877	0.00336398	0.00170076	0.002684	98.6588	1.34125	93.2688
83	2016-12-04-2054.50.129	Manuka_New_1	1.67529	0.742619	1.03397	1.08102	3.49367	17.6206	179.243	2628	168	10.7397	0.121861	0.191962	0.0543702	6.11993e-05	7.36184e-06	1.81258e-05	2.0736e-10	1.37182e-07	1.49629e-10	0.330017	0.417663	0.78556	5962.77	103.641	0.497856	1.75109e+06	2294.09	5.78419	1.26339e+06	1.90164e+06	1.87377e+06	1.96905e+06	2274429	4.84745e+08	5.59924e+08	2.71421e+17	0.00717786	0.00959476	0.00347484	0.00750622	0.00247853	0.00549746	0.00194709	0.00354059	98.8671	1.1329	95.0433
84	2016-12-04-1727.29.356	Manuka_New_1	1.89194	0.592735	1.15429	1.23962	3.05053	19.8098	179.696	2772	199	14.2861	0.077217	0.155551	0.0512164	8.14851e-05	0.000278907	2.11178e-06	3.09476e-11	1.16133e-08	-3.82338e-11	0.365088	0.576875	0.448864	6799.99	116.453	0.529281	1887524	3452.77	5.95872	1479320	2.95216e+06	2.8499e+06	3335869	2.07476e+06	8.70144e+08	5.4119e+08	4.70913e+17	0.00715303	0.00961545	0.00419086	0.00835356	0.00282885	0.00593561	0.00240877	0.00420257	97.6467	2.35329	89.2101
85	2016-12-04-1728.38.854	Manuka_New_1	1.82615	0.573021	1.11907	1.18609	3.06874	18.445	166.481	2523	178	12.5581	0.0739581	0.151091	0.0524266	0.000179712	0.000198048	1.01392e-06	-8.82463e-12	3.97731e-09	-9.64678e-12	0.373593	0.599258	0.448864	6652.74	113.844	0.424292	2.16911e+06	3372.04	5.38059	1.7303e+06	2.78638e+06	2.87901e+06	3.12503e+06	1.86859e+06	8.0604e+08	4.81964e+08	3.88482e+17	0.0068916	0.0105555	0.00486565	0.0106835	0.00306321	0.0063057	0.00241125	0.00413045	97.2971	2.70286	84.3453
86	2016-12-04-1728.43.849	Manuka_New_1	1.70663	0.596092	1.1416	1.20194	3.24938	19.3248	191.68	2765	191	13.1939	0.0958315	0.165358	0.0623079	1.10127e-05	0.00033952	4.66037e-07	1.35027e-12	7.22889e-10	5.84584e-12	0.336186	0.473758	0.696212	7254.79	126	0.811308	1.77831e+06	4095.25	9.97874	1.29757e+06	3.31959e+06	3.32802e+06	3.90858e+06	2609132	1.06038e+09	7.07848e+08	7.50591e+17	0.00705468	0.00933967	0.00354682	0.00672519	0.00274282	0.00509514	0.00266215	0.00450071	98.0101	1.98995	92.7289
87	2016-12-04-1729.08.378	Manuka_New_1	1.71144	0.621435	1.09968	1.14882	3.30052	18.4397	180.668	2619	184	12.9271	0.088804	0.167298	0.0569025	5.63244e-05	0.000194641	5.39848e-06	-1.74861e-10	3.4799e-08	-1.51825e-12	0.316859	0.540654	0.728134	6624.29	113.812	0.516982	2.32705e+06	3211.28	4.63672	1.81131e+06	2.77593e+06	2583457	3.03222e+06	1.86137e+06	7.82261e+08	4.80201e+08	3.75642e+17	0.00800885	0.0114371	0.00400846	0.00747832	0.00281823	0.0049243	0.00254872	0.00400754	97.9918	2.00821	89.8482
88	2016-12-04-1729.21.676	Manuka_New_1	1.71929	0.555773	1.16655	1.19856	3.19235	19.2088	183.972	2853	196	13.4651	0.0742076	0.150449	0.0512293	4.07283e-05	0.000260767	4.70327e-06	-3.8485e-12	-2.61762e-10	-1.328e-10	0.312407	0.601021	0.543564	7453.82	126.188	0.385848	2.89249e+06	4170.24	4.39716	2324080	3.45706e+06	3.5135e+06	3.78206e+06	2.22292e+06	1.02669e+09	6.03439e+08	6.19543e+17	0.00732199	0.0112772	0.00411665	0.00862982	0.00248057	0.00527852	0.00184891	0.00357954	98.1852	1.81479	88.8544
89	2016-12-04-1729.45.662	Manuka_New_1	1.78601	0.584455	1.14423	1.25722	3.4488	21.9726	236.248	3452	245	17.3885	0.0682339	0.141167	0.0454122	1.45071e-05	0.000203022	2.36304e-07	-1.85701e-13	3.09614e-10	1.70402e-12	0.306093	0.60071	0.33729	8846.37	149.516	0.669509	3.30718e+06	5544.84	3.17161	2.67199e+06	4.7525e+06	4.57077e+06	4.89211e+06	3.92542e+06	1.44515e+09	1.15958e+09	1.67578e+18	0.00547993	0.00869935	0.0027195	0.00556185	0.00217522	0.00403151	0.00207205	0.00348911	97.6545	2.34554	90.4067
90	2016-12-04-1730.03.917	Manuka_New_1	1.66614	0.593168	1.09878	1.14915	3.34424	18.4327	185.591	2672	186	12.9476	0.0706546	0.142104	0.0502118	4.40146e-05	0.000192318	3.53308e-06	-8.25482e-11	2.2689e-08	-3.72068e-11	0.24574	0.601903	0.728134	7225.55	121.953	0.530475	2.24392e+06	3915.5	4.47526	1.78464e+06	3277882	3.19583e+06	3512374	2.34618e+06	9.37744e+08	6.26388e+08	5.87392e+17	0.00519441	0.00615051	0.00292723	0.00565947	0.00219048	0.00435317	0.00161918	0.00278971	98.2793	1.72067	91.2181
91	2016-12-04-1730.10.039	Manuka_New_1	1.73726	0.589916	1.13391	1.17282	3.29102	19.2038	187.21	2799	197	13.8653	0.0807338	0.158885	0.0556341	4.94109e-07	0.000306208	2.54257e-06	3.6379e-12	9.47956e-10	-5.15427e-11	0.329962	0.576917	0.585873	7155.01	122.031	0.37505	3.1991e+06	3740.45	3.23144	2.5773e+06	3.14086e+06	3.12658e+06	3.3365e+06	2.03043e+06	8.90789e+08	5.4209e+08	4.82888e+17	0.00573685	0.00777808	0.00350465	0.00727676	0.00211044	0.00453063	0.00162838	0.00298677	98.307	1.69299	89.7724
92	2016-12-04-1731.29.712	Manuka_New_1	1.67565	0.623944	1.14247	1.21043	3.22442	19.143	191.421	2899	205	14.4964	0.0906208	0.159754	0.0527002	3.72962e-06	0.000226397	3.46403e-07	-2.18783e-12	4.02825e-10	-1.33863e-12	0.348199	0.512762	0.585873	6959.66	120.172	0.467066	2.10285e+06	3432.22	7.51386	1.57319e+06	2.83103e+06	2.89338e+06	3.73959e+06	1.99175e+06	9.90943e+08	5.27786e+08	5.23005e+17	0.00705637	0.00976753	0.00423023	0.00699693	0.00277406	0.00445294	0.00259855	0.004243	97.7806	2.21937	91.2229
93	2016-12-04-1742.01.669	Manuka_New_1	1.71078	0.60199	1.12684	1.18725	3.19026	18.6424	180.279	2749	193	13.55	0.0724158	0.144116	0.0489146	2.15131e-05	0.000242368	1.07447e-05	3.20075e-10	-3.42108e-08	-4.61777e-10	0.2905	0.57714	0.625262	6881.77	116.609	0.494819	2.32409e+06	3414.45	3.30597	1.86213e+06	2.9421e+06	2.7853e+06	3.06383e+06	2.15282e+06	7.99608e+08	5.61847e+08	4.49257e+17	0.00603509	0.00815063	0.00325828	0.00613879	0.00211276	0.00412592	0.0018448	0.00318335	98.0242	1.97584	89.4928
94	2016-12-04-1743.53.129	Manuka_New_1	1.77667	0.627828	1.08108	1.17457	3.22007	18.5815	179.761	2687	189	13.294	0.0825638	0.155587	0.0506991	5.10533e-05	0.000220345	6.23344e-07	7.27962e-12	1.11072e-09	-3.92277e-13	0.365353	0.549892	0.543564	6542.46	112.562	0.647804	2.0792e+06	3018.51	3.24067	1.62143e+06	2.54688e+06	2.45383e+06	2.80849e+06	2.0891e+06	7.20267e+08	5.35771e+08	3.85898e+17	0.0062133	0.0068017	0.00321938	0.00535688	0.00224405	0.00408328	0.00197793	0.00337799	97.6562	2.34385	88.636
95	2016-12-04-1747.40.386	Manuka_New_1	1.79581	0.612872	1.12703	1.19024	3.37642	20.2673	202.952	2986	209	14.6286	0.0788019	0.14365	0.0461658	2.45227e-05	0.000147242	4.36746e-06	-7.67148e-11	5.73178e-09	-5.46858e-11	0.239589	0.56139	0.728134	7285.79	123.062	0.416475	3.1346e+06	3470	3.2327	2.51467e+06	2.91076e+06	2.77639e+06	3157025	2.42282e+06	8.46589e+08	6.49702e+08	5.5003e+17	0.00573782	0.00652446	0.00213949	0.00362695	0.00155627	0.00256447	0.00145653	0.00247956	98.5361	1.46393	94.0518
96	2016-12-04-1749.16.989	Manuka_New_1	1.71412	0.653247	1.1173	1.16758	3.37819	19.35	195.502	2919	200	13.7033	0.0902598	0.170672	0.055085	1.45085e-05	0.000222066	7.46195e-07	-8.64968e-12	2.41226e-09	3.49282e-12	0.367525	0.542977	0.448864	6805.13	116.531	0.845501	1.18352e+06	3254.25	10.9104	880902	2.74678e+06	2.78714e+06	3.2407e+06	2.49606e+06	8.45599e+08	6.51299e+08	5.50738e+17	0.00997503	0.0153594	0.00463177	0.00986054	0.00299072	0.00664671	0.00249293	0.00512681	98.2286	1.77139	90.3525
97	2016-12-04-1752.34.407	Manuka_New_1	1.92322	0.590796	1.13333	1.19752	3.20073	20.06	184.619	2884	199	13.7313	0.076281	0.152485	0.0476195	2.42913e-05	0.000218609	6.99755e-06	2.36508e-10	3.39367e-08	-1.08543e-10	0.310445	0.585817	0.625262	6936.18	117.875	0.551457	1.97708e+06	3398.17	4.83445	1.5541e+06	2.83782e+06	2.87248e+06	3306664	2.21333e+06	8.67872e+08	5.80913e+08	5.04158e+17	0.00809721	0.0132937	0.00413679	0.00941446	0.00238888	0.00545774	0.00168394	0.00373508	98.2973	1.7027	89.2066
98	2016-12-04-1754.58.121	Manuka_New_1	1.67311	0.560663	1.1839	1.22983	3.03801	18.6406	175.421	2681	194	14.038	0.0638447	0.137147	0.045716	2.37377e-06	0.000235567	1.06864e-05	1.13583e-10	-4.55585e-09	4.20749e-10	0.262885	0.623467	0.661976	7175.57	120.656	0.524982	2114900	4095.65	4.4112	1.71849e+06	3.40561e+06	3.29065e+06	3.3295e+06	2.44909e+06	8.83968e+08	6.50222e+08	5.74776e+17	0.00533759	0.00669757	0.00285442	0.00529289	0.00201689	0.00424236	0.00166737	0.00327195	97.8603	2.13965	86.5805
99	2016-12-04-1758.07.427	Manuka_New_1	1.73609	0.542543	1.15078	1.20343	3.16372	19.0769	182.158	2696	197	14.395	0.0695808	0.149211	0.0544354	3.58777e-05	0.000348339	1.76508e-06	3.26404e-11	-4.49339e-09	1.17582e-11	0.340512	0.620343	0.448864	7453.56	126.234	0.49824	2.13136e+06	4380.4	5.04085	1.70793e+06	3.63216e+06	3.6089e+06	3.62507e+06	2765446	9.84191e+08	7.50806e+08	7.38936e+17	0.00527391	0.00676432	0.00317935	0.00623265	0.00208026	0.00471715	0.0016375	0.00355077	97.7049	2.29512	87.209
100	2016-12-04-1758.20.141	Manuka_New_1	1.72613	0.594582	1.10811	1.15883	3.15313	17.9141	167.777	2498	183	13.4063	0.0819027	0.165189	0.0581172	2.78494e-05	0.000342815	7.9267e-06	3.88129e-10	-1.74919e-08	-1.43106e-10	0.385301	0.592051	0.498028	6357.8	108.641	0.679843	1694898	2949.08	7.39124	1.32754e+06	2.48112e+06	2458809	2.63977e+06	2035707	6.65176e+08	5.12961e+08	3.41209e+17	0.00745905	0.0094149	0.0032221	0.00662196	0.00201299	0.00434389	0.00162355	0.00336832	98.1729	1.82708	89.9892
101	2016-12-04-1758.26.069	Manuka_New_1	1.84088	0.598571	1.12679	1.19332	3.48342	21.2228	217.138	3096	223	16.0623	0.075588	0.152522	0.0526056	9.77247e-05	0.000252968	4.42071e-06	7.18896e-13	2.09403e-09	-1.44094e-10	0.295089	0.585392	0.543564	8055.83	136.188	0.473235	2690156	4737.57	6.74967	2.12869e+06	3.90437e+06	3971367	4.34628e+06	2.97131e+06	1.22558e+09	8.37859e+08	1.02686e+18	0.00811069	0.0113388	0.00348487	0.00734274	0.00223044	0.00494398	0.00174659	0.00384711	98.386	1.61398	92.3209
102	2016-12-04-1800.11.838	Manuka_New_1	1.70851	0.612965	1.10576	1.16548	3.47228	19.7181	205.802	3034	202	13.4489	0.0958157	0.185778	0.0669218	3.59208e-05	0.000496737	8.83751e-06	5.79539e-10	-3.86612e-08	-1.17617e-10	0.381327	0.555901	0.498028	7526.43	129.031	0.499356	2.54304e+06	4120.98	7.84936	1.96129e+06	3.42734e+06	3.41213e+06	3.8059e+06	2.64652e+06	1.0447e+09	7.26458e+08	7.58933e+17	0.0096926	0.0131363	0.00394834	0.00800726	0.00225915	0.00516097	0.00181967	0.00394522	98.5727	1.42728	91.6855
103	2016-12-04-1800.29.112	Manuka_New_1	1.77405	0.609205	1.08662	1.14044	3.48881	19.5829	198.935	2950	193	12.6268	0.0768552	0.146106	0.046999	0.000109666	0.000106529	6.14125e-06	8.56912e-11	2.86635e-08	-1.67735e-10	0.267513	0.577209	0.543564	7154.51	120.672	0.417444	2.28717e+06	3405.1	5.04824	1.79739e+06	2.81182e+06	3.0739e+06	3.23907e+06	2.44128e+06	8.59851e+08	6.48064e+08	5.57238e+17	0.00584196	0.00691168	0.00216012	0.00422549	0.00167324	0.00322687	0.00142164	0.00267268	98.5756	1.42442	90.2767
104	2016-12-04-1801.56.553	Manuka_New_1	1.6065	0.594824	1.13575	1.17567	3.27335	18.4274	186.109	2792	195	13.6193	0.0749259	0.155569	0.0493704	2.62278e-06	0.000192914	5.32869e-06	5.42404e-11	3.10033e-09	1.02093e-10	0.320295	0.610897	0.448864	7126.71	120.641	0.731927	1.34903e+06	3894.94	9.57779	1.04959e+06	3.24677e+06	3.15092e+06	3.30603e+06	2.82767e+06	8.77736e+08	7.50732e+08	6.58945e+17	0.00392446	0.00484882	0.00284435	0.00576952	0.0018868	0.00390163	0.00135711	0.00252868	98.1793	1.82068	86.7072
105	2016-12-04-1802.07.591	Manuka_New_1	1.78444	0.602797	1.11634	1.17433	3.35822	19.7312	195.437	2928	198	13.3893	0.0612273	0.122515	0.040252	2.41486e-05	0.000127077	2.23096e-06	8.27562e-12	6.61125e-09	-3.01916e-11	0.213863	0.623919	0.661976	7442.09	124.203	0.480227	2.18551e+06	3849.06	5.41272	1.74852e+06	3.21969e+06	3.23919e+06	4.09271e+06	2.12794e+06	1.10257e+09	5.73264e+08	6.32065e+17	0.00805431	0.0118533	0.00338801	0.00696313	0.00255451	0.00607912	0.00184552	0.00400639	98.2724	1.72757	89.7258
106	2016-12-04-1804.30.952	Manuka_New_1	1.86263	0.609498	1.11477	1.17368	3.53378	21.1861	216.167	3167	215	14.5958	0.0713495	0.132585	0.0442017	1.11763e-05	0.000201808	7.16324e-06	-2.72338e-10	-2.33462e-08	1.20527e-10	0.209202	0.567884	0.757878	7791.53	130.406	0.469741	2.58964e+06	3961.28	2.9425	2.04127e+06	3.33441e+06	3.2682e+06	3931173	2.75291e+06	1.085e+09	7.59803e+08	8.24389e+17	0.00634562	0.00860697	0.00265377	0.00595165	0.0016495	0.00382152	0.00135199	0.00329416	98.5666	1.43338	91.9444
107	2016-12-04-1805.11.047	Manuka_New_1	1.71479	0.609122	1.09797	1.15848	3.31325	18.6701	185.138	2739	192	13.4589	0.0931362	0.172778	0.0610283	1.47414e-05	0.000332482	2.56201e-06	3.81801e-11	9.83665e-09	-7.62125e-11	0.383666	0.531424	0.498028	6764.97	116.516	0.408706	2.58949e+06	3324.09	4.74789	2.00862e+06	2.76448e+06	2.78777e+06	3.02458e+06	2.02135e+06	7.89364e+08	5.27537e+08	4.16419e+17	0.00705061	0.00809699	0.00337106	0.00606305	0.00232701	0.00472619	0.00170241	0.00331229	98.2582	1.74177	90.4705
108	2016-12-04-1805.27.699	Manuka_New_1	1.67286	0.600123	1.1201	1.17156	3.31785	18.8617	189.866	2843	195	13.375	0.0710913	0.138524	0.0483645	1.27563e-05	0.000241782	1.41114e-06	2.35413e-11	-1.4976e-09	6.60133e-12	0.275508	0.569691	0.448864	7297.56	123.125	0.379955	2.89096e+06	3824.66	3.18326	2351472	3.1883e+06	3.22442e+06	3.16566e+06	2.54368e+06	8.48906e+08	6.82112e+08	5.79049e+17	0.00466481	0.00727317	0.00269143	0.00566688	0.00166859	0.00388057	0.00123924	0.002838	98.1032	1.8968	90.3786
109	2016-12-04-1807.26.259	Manuka_New_1	1.68168	0.596674	1.12864	1.18811	3.45301	20.0358	211.502	3297	208	13.1222	0.0886656	0.177584	0.0571677	5.62509e-06	0.000321047	7.74846e-06	1.91336e-10	-1.79976e-08	2.92351e-10	0.426093	0.579541	0.33729	7786.05	133.297	0.454111	2.95771e+06	4414.35	6.24662	2.32473e+06	3.68768e+06	3791671	3.86269e+06	2.92777e+06	1.07744e+09	8.16658e+08	8.799e+17	0.00762921	0.0122609	0.00402316	0.010051	0.002502	0.0074164	0.00181631	0.00453277	98.0796	1.92044	89.5418
110	2016-12-04-1807.38.696	Manuka_New_1	1.84503	0.565923	1.11303	1.17983	3.27315	19.6176	187.405	2786	196	13.7889	0.0903134	0.17559	0.0598113	7.05951e-05	0.000341528	1.1391e-06	2.22024e-11	4.74416e-09	-2.19666e-13	0.408217	0.567543	0.395538	6865.19	117.891	0.474875	2417841	3329.71	5.16443	1.89192e+06	2.76682e+06	2897122	3.05755e+06	2219608	8.02488e+08	5.8256e+08	4.67497e+17	0.00609055	0.00813824	0.00367012	0.00672892	0.0020716	0.00394922	0.00141727	0.00247509	98.5903	1.40968	91.268
111	2016-12-04-1808.36.417	Manuka_New_1	1.84135	0.593177	1.12832	1.1776	3.21581	19.35	180.214	2686	192	13.7245	0.081178	0.155837	0.0559888	0.000112267	0.000283556	1.2374e-06	2.31447e-11	3.64187e-09	-1.93208e-12	0.327437	0.569744	0.395538	7018.4	119.25	0.45903	2.24951e+06	3587.37	5.78658	1.76656e+06	2.93032e+06	2.97602e+06	3.11775e+06	2.4188e+06	8.22873e+08	6.38398e+08	5.2532e+17	0.00709442	0.0100446	0.00360444	0.00763627	0.00218317	0.00506209	0.00163963	0.00365486	98.2479	1.75205	90.9379
112	2016-12-04-1810.20.708	Manuka_New_1	1.80528	0.562599	1.13741	1.19299	3.20217	19.4051	183.389	2721	191	13.4072	0.059488	0.134424	0.0431828	6.35659e-05	0.000130378	4.12562e-06	9.5586e-11	-8.13508e-09	-5.07311e-12	0.28987	0.652427	0.585873	7423.87	124.625	0.643949	2022121	4308.66	5.2186	1649676	3.57423e+06	3.61122e+06	3.84415e+06	2.45144e+06	1.03734e+09	6.61519e+08	6.86223e+17	0.00571585	0.00830818	0.00303397	0.00725688	0.00204982	0.00548352	0.00148125	0.00316497	97.5857	2.4143	85.8447
113	2016-12-04-1813.01.308	Manuka_New_1	1.78602	0.588095	1.11115	1.18218	3.16573	18.6892	176.004	2650	196	14.4966	0.0829731	0.160614	0.0550188	1.21435e-05	0.000331888	1.00141e-06	1.57419e-11	-1.27669e-09	8.48392e-12	0.34296	0.56394	0.543564	6586.5	112.531	0.449515	2.13524e+06	3134.78	4.6339	1.67419e+06	2.58908e+06	2.72211e+06	2.87148e+06	1.99161e+06	7.36523e+08	5.10837e+08	3.76243e+17	0.00753343	0.0105933	0.00457741	0.00912583	0.00272482	0.00572713	0.00184719	0.00366813	98.275	1.72501	89.9567
114	2016-12-04-1813.22.720	Manuka_New_1	1.73793	0.581855	1.11317	1.15562	3.50413	19.9662	206.061	3076	204	13.5293	0.0683002	0.142961	0.0465457	1.42191e-05	0.000175355	5.88158e-06	-1.28809e-10	1.93869e-08	-9.78046e-11	0.280502	0.61263	0.395538	7933.98	133.188	0.492792	2.73498e+06	4753.57	4.19129	2.20183e+06	3.9731e+06	3.95559e+06	4.35691e+06	2.58918e+06	1.21495e+09	7.22002e+08	8.77193e+17	0.00753621	0.0124811	0.0037013	0.0083451	0.00223663	0.00548527	0.00143148	0.00322339	98.2741	1.72588	90.2119
115	2016-12-04-1814.09.908	Manuka_New_1	1.6877	0.66039	1.06328	1.12796	3.41359	18.2845	186.304	2764	187	12.6516	0.0818018	0.1493	0.0515957	7.63284e-06	0.000223496	7.76958e-06	-2.31181e-10	-2.09367e-08	2.44403e-10	0.272664	0.555326	0.498028	6645.17	112.547	0.607409	1.38383e+06	2937.16	9.71868	1.04078e+06	2.44515e+06	2.58022e+06	2.81432e+06	2.43303e+06	7.21761e+08	6.23975e+08	4.5036e+17	0.00705594	0.0103457	0.00316178	0.00634564	0.0018194	0.00382413	0.00159854	0.0032684	98.1784	1.82158	91.0697
116	2016-12-04-1814.22.426	Manuka_New_1	1.78482	0.589916	1.13533	1.19244	3.19062	19.1987	181.899	2734	194	13.7659	0.0763456	0.148991	0.0521876	7.08601e-07	0.000294058	7.97947e-07	8.49691e-12	-6.412e-10	-9.79874e-12	0.294687	0.572716	0.585873	6952.52	117.922	0.595832	1.60841e+06	3517.84	7.40431	1.24039e+06	2.96082e+06	2885104	3.09228e+06	2620176	8.11603e+08	6.87694e+08	5.58134e+17	0.00580198	0.00823117	0.00360376	0.00837953	0.0021253	0.00574914	0.00153344	0.00394429	98.1407	1.85929	87.1366
117	2016-12-04-1814.28.666	Manuka_New_1	2.03502	0.55941	1.29259	1.38687	2.74234	21.8662	181.769	3160	229	16.5953	0.0737942	0.152061	0.042176	8.15919e-05	0.000179138	6.73783e-07	6.7181e-12	5.99657e-09	-4.54878e-12	0.293489	0.5826	0.661976	7424	125.75	0.564243	2.11869e+06	4283.18	5.26983	1.66802e+06	3.55496e+06	3.57591e+06	4100313	2.27629e+06	1.11118e+09	6.16869e+08	6.85451e+17	0.0088497	0.014649	0.00373137	0.00880102	0.0019534	0.00454866	0.00159492	0.00388981	98.4279	1.57206	89.6472
118	2016-12-04-1816.09.138	Manuka_New_1	1.8794	0.602296	1.09379	1.16423	3.15843	18.6892	169.915	2494	184	13.575	0.089764	0.168863	0.0598963	9.60862e-05	0.000273959	2.75679e-06	-3.23312e-11	2.6244e-08	-6.33491e-11	0.324951	0.544225	0.728134	6517.94	111.219	0.84101	1062841	3204.89	11.5444	793960	2.67201e+06	2.59298e+06	2.76051e+06	2.48575e+06	7.0388e+08	6.33821e+08	4.46134e+17	0.0052505	0.00636696	0.00311311	0.00575813	0.00198394	0.00398398	0.00150923	0.003119	98.5932	1.40681	89.7299
119	2016-12-04-1817.41.850	Manuka_New_1	1.7271	0.636103	1.07676	1.13887	3.38266	18.6232	186.498	2678	184	12.6423	0.0755192	0.149779	0.0495462	4.67163e-05	0.000156315	1.58377e-06	-2.03973e-11	2.35307e-10	2.14147e-11	0.277441	0.58445	0.78556	6866.25	116.016	0.436936	2399440	3392.76	3.10897	1.93269e+06	2.82139e+06	2.72773e+06	2.70117e+06	2.48102e+06	7.03326e+08	6.46003e+08	4.5435e+17	0.00463735	0.00658357	0.0022831	0.00491964	0.00140091	0.00317024	0.00110443	0.00222922	98.4629	1.53714	87.8227
120	2016-12-04-1819.37.820	Manuka_New_1	1.74662	0.601368	1.14822	1.25716	3.07605	19.4135	187.923	2906	206	14.6029	0.0733386	0.145899	0.0439161	1.66979e-05	0.000173046	1.35679e-05	1.95735e-10	-5.37687e-08	4.37739e-10	0.262012	0.574355	0.728134	6989.87	117.719	0.455643	2.16917e+06	3363.88	4.55472	1.73308e+06	2846438	2.74128e+06	2.95085e+06	2.49196e+06	7.73978e+08	6.53616e+08	5.05884e+17	0.00625765	0.00758571	0.00284919	0.00486032	0.00194107	0.0034606	0.00144066	0.00277255	98.3831	1.61693	87.2091
121	2016-12-04-1821.04.438	Manuka_New_1	1.72646	0.545318	1.15864	1.21084	3.19648	19.4051	188.247	2802	202	14.5625	0.0565466	0.12294	0.0429978	9.36922e-06	0.000202292	1.02048e-06	6.8326e-12	8.87428e-10	1.2555e-11	0.257572	0.632563	0.625262	7703.58	128.969	0.733966	1.83953e+06	4530.19	4.08121	1.48691e+06	3710020	3.94842e+06	3.906e+06	2.99462e+06	1.07218e+09	8.22011e+08	8.81343e+17	0.00583259	0.00969957	0.00330176	0.00834149	0.00217139	0.00627737	0.00156091	0.00403302	97.2345	2.76551	86.2295
122	2016-12-04-1822.14.094	Manuka_New_1	1.75174	0.577678	1.17104	1.2287	3.04026	18.9662	175.356	2656	201	15.2112	0.105072	0.195541	0.0742717	5.06099e-05	0.000731317	4.94271e-06	1.66528e-10	3.51563e-08	-2.57431e-10	0.40782	0.531634	0.498028	6826.67	117.891	0.472118	2.16246e+06	3568.48	8.05869	1.62762e+06	2.94034e+06	2.92673e+06	3238591	2.12158e+06	8.50005e+08	5.56832e+08	4.7331e+17	0.0092849	0.0109782	0.00525625	0.00928389	0.00312383	0.0061378	0.00219927	0.00423148	98.511	1.48896	91.4873
123	2016-12-04-1826.25.642	Manuka_New_1	1.6737	0.6013	1.12757	1.18042	3.2041	18.4186	179.761	2658	190	13.5816	0.0689452	0.142364	0.0454591	4.72451e-05	0.000131883	2.83035e-06	1.23131e-11	1.84176e-08	-4.0246e-11	0.286009	0.61006	0.661976	6746.25	113.797	0.494215	2.09243e+06	3292.74	4.35911	1.68892e+06	2.7666e+06	2753832	2.85845e+06	2.1907e+06	7.37281e+08	5.65046e+08	4.16598e+17	0.00600732	0.00711655	0.00311243	0.00617041	0.00185016	0.0041709	0.00152252	0.00329708	97.9204	2.07964	88.5008
124	2016-12-04-1827.20.714	Manuka_New_1	1.77817	0.577018	1.12253	1.18944	3.4618	20.6221	213.057	3094	209	14.118	0.0728858	0.145648	0.0515581	6.03662e-06	0.000292403	9.44552e-07	-1.5196e-11	-1.43658e-09	7.13805e-12	0.285827	0.588718	0.448864	8240.86	139.125	0.542963	3.06922e+06	5120.12	4.39518	2.45448e+06	4.18807e+06	4.23561e+06	4357640	3.16139e+06	1.24186e+09	9.00944e+08	1.11884e+18	0.0042207	0.00605495	0.00246065	0.00469836	0.00155428	0.00342138	0.0011951	0.00242113	98.4955	1.50451	91.082
125	2016-12-04-1829.10.106	Manuka_New_1	1.88378	0.586898	1.13022	1.20575	3.05605	19.0599	170.627	2637	194	14.2723	0.0861886	0.15313	0.0542604	2.34928e-05	0.000320115	1.72592e-06	-2.78788e-11	6.46111e-09	-2.10015e-11	0.299973	0.525042	0.896038	6645.45	113.812	0.731236	1.61157e+06	3254.13	10.6438	1.18958e+06	2.66505e+06	2655675	3.00966e+06	2215417	7.76441e+08	5.71538e+08	4.43765e+17	0.00733968	0.0107081	0.00380169	0.00759226	0.00247451	0.00540029	0.00200505	0.00434581	98.2443	1.75573	91.3091
126	2016-12-04-1829.45.167	Manuka_New_1	1.68713	0.571274	1.14123	1.19231	3.0946	18.1494	171.081	2552	190	14.1458	0.0582569	0.126584	0.0425643	1.81082e-06	0.000180972	3.75052e-06	6.544e-11	4.32129e-09	-7.32121e-11	0.287822	0.618952	0.498028	6937.15	116.5	0.483208	2.13851e+06	3724.82	3.05628	1.76371e+06	3.0974e+06	3.14953e+06	3.01206e+06	2.31822e+06	7.85939e+08	6.04894e+08	4.7541e+17	0.00538505	0.00845912	0.00322144	0.00782044	0.00202947	0.00596762	0.00136962	0.00361413	97.7084	2.29162	86.461
127	2016-12-04-1830.12.036	Manuka_New_1	1.6958	0.611515	1.11726	1.16505	3.294	18.7256	185.073	2727	193	13.6593	0.068932	0.135947	0.0472726	1.92864e-06	0.000224237	4.26479e-06	-1.30958e-10	5.3845e-09	2.89401e-12	0.259761	0.602782	0.448864	6992.72	117.656	0.457193	2.30761e+06	3583.87	5.35584	1.84195e+06	2.96616e+06	3099194	3.54467e+06	1.8259e+06	9.29243e+08	4.78663e+08	4.44795e+17	0.00860422	0.0125945	0.0035881	0.00711509	0.00264977	0.00619102	0.00179058	0.00389194	98.2284	1.77156	90.6787
128	2016-12-04-1830.39.189	Manuka_New_1	1.76451	0.61046	1.0839	1.1527	3.30355	18.6684	182.222	2705	188	13.0662	0.0749885	0.140326	0.049144	1.20114e-05	0.000240449	1.57549e-06	2.85856e-11	-5.36478e-09	3.25963e-12	0.261383	0.559229	0.661976	6863.96	116.328	0.359433	2.57458e+06	3308.43	1.97544	2.06365e+06	2.73907e+06	2.85192e+06	2.85097e+06	2.24883e+06	7.43315e+08	5.86323e+08	4.35822e+17	0.00493904	0.00632132	0.00295294	0.00553804	0.00189469	0.00414973	0.00129534	0.00248596	97.8343	2.16574	90.6853
129	2016-12-04-1831.06.873	Manuka_New_1	1.74388	0.630874	1.06683	1.13145	3.40129	18.6076	186.109	2751	183	12.1734	0.0852092	0.159881	0.0559201	5.71822e-06	0.000294206	1.02255e-05	3.53823e-10	7.32728e-09	4.35225e-10	0.320765	0.56127	0.585873	6767.6	115.203	0.540272	1.86917e+06	3172.52	4.50116	1.43406e+06	2.60713e+06	2.71215e+06	2.93794e+06	2.3396e+06	7.6228e+08	6.07035e+08	4.6273e+17	0.00701615	0.00948866	0.00360317	0.00746389	0.00208819	0.00495824	0.00143192	0.00309661	98.4731	1.52693	90.4317
130	2016-12-04-1831.52.345	Manuka_New_1	1.70609	0.630236	1.07219	1.1394	3.22418	17.6132	169.591	2545	182	13.0153	0.0858795	0.163763	0.0508064	1.71422e-05	0.000160604	2.92768e-06	-5.06251e-11	7.09834e-09	-3.16233e-11	0.358172	0.572502	0.543564	5960.84	101.906	0.438433	1.64229e+06	2321.39	5.52217	1.27948e+06	1.95735e+06	2.00691e+06	2.13403e+06	1.94866e+06	5.20975e+08	4.75719e+08	2.47838e+17	0.00536315	0.00613607	0.00344352	0.00592794	0.0022674	0.00454124	0.00162788	0.00312494	98.006	1.99401	88.265
131	2016-12-04-1832.46.054	Manuka_New_1	1.72708	0.635883	1.09342	1.15017	3.20981	17.9844	171.275	2507	179	12.7806	0.0820486	0.159522	0.0548152	4.25882e-05	0.00024409	4.17264e-06	-1.32396e-10	1.23695e-08	1.35618e-11	0.332101	0.566132	0.498028	6451.78	109.906	0.535202	1.78977e+06	3088.3	4.32603	1.39315e+06	2.55247e+06	2.57508e+06	2.67575e+06	2.09082e+06	6.78196e+08	5.29939e+08	3.59402e+17	0.00681856	0.0078413	0.00290918	0.00556053	0.00171998	0.003801	0.00133864	0.00289485	98.2766	1.72339	90.7448
132	2016-12-04-1835.26.814	Manuka_New_1	1.83992	0.608955	1.06985	1.14099	3.59506	20.4011	211.438	3128	202	13.0448	0.0941936	0.172492	0.0566445	5.14124e-05	0.000248249	6.57196e-06	-2.44883e-10	3.36025e-08	4.8893e-11	0.346305	0.530104	0.585873	7199.75	123.266	0.577057	1.99624e+06	3412.64	7.5249	1.49404e+06	2.84255e+06	2.89884e+06	3.73416e+06	2.34728e+06	1.00186e+09	6.29761e+08	6.3093e+17	0.0105434	0.0154076	0.00435178	0.00875905	0.00262213	0.00550704	0.00223624	0.00452259	98.3186	1.68141	92.4461
133	2016-12-04-1836.40.088	Manuka_New_1	2.01454	0.567413	1.11765	1.19204	3.06173	19.4135	167.388	2517	187	13.8931	0.111432	0.195494	0.0697933	0.000326181	0.000352698	1.48089e-06	-3.34269e-11	2.34244e-08	1.66566e-11	0.463501	0.488741	0.498028	6608.17	115.156	0.484269	2.3666e+06	3452.06	6.85593	1.77282e+06	2820656	2.67991e+06	2.88428e+06	2.09329e+06	7.48358e+08	5.43126e+08	4.06453e+17	0.00639184	0.00780661	0.0032252	0.00516641	0.00231295	0.00430095	0.00175309	0.0033583	98.3771	1.62288	91.5723
134	2016-12-04-1836.57.986	Manuka_New_1	1.67239	0.579654	1.13181	1.18429	3.13731	18.1208	173.477	2636	185	12.9837	0.0892552	0.163663	0.055087	9.24907e-06	0.000328152	7.70113e-06	-3.44964e-10	1.72863e-08	-9.63536e-11	0.391854	0.515477	0.448864	6532.93	112.406	0.373014	2.73874e+06	3094.57	3.13042	2.16601e+06	2556950	2.50164e+06	2663213	1.90169e+06	6.82541e+08	4.87373e+08	3.32652e+17	0.00641053	0.00881733	0.00350511	0.00809164	0.00237591	0.0064305	0.00177803	0.00401365	98.1574	1.84258	90.2082
135	2016-12-04-1837.47.168	Manuka_New_1	1.83355	0.5529	1.1341	1.19781	3.11866	19.0955	175.356	2645	193	14.0828	0.0991151	0.184801	0.0682556	0.000198477	0.000508757	5.53146e-06	-2.62263e-10	7.63198e-08	7.48337e-14	0.401374	0.54748	0.543564	6997.5	120.562	0.450279	2.45922e+06	3770.72	7.76844	1.8883e+06	3.08177e+06	3.06141e+06	3.11023e+06	2.43333e+06	8.25437e+08	6.45789e+08	5.33058e+17	0.00714733	0.00802382	0.00330605	0.00603562	0.00229452	0.00434629	0.00185115	0.00359227	98.3341	1.66591	91.4114
136	2016-12-04-1839.01.856	Manuka_New_1	1.75671	0.618577	1.13667	1.18957	3.20342	19.0887	182.482	2703	197	14.3578	0.0931137	0.164075	0.0588854	2.13104e-05	0.00036557	7.20386e-07	-1.48647e-12	-1.22392e-09	-8.29174e-12	0.335097	0.505929	0.585873	6683.77	115.172	0.446022	2.01824e+06	3226.55	7.71818	1.51455e+06	2645092	2.72749e+06	3.13846e+06	2.04895e+06	8.14307e+08	5.31622e+08	4.32904e+17	0.0102125	0.0125063	0.00519935	0.0112875	0.00305132	0.00751937	0.00209681	0.00507308	98.2215	1.77848	91.3961
137	2016-12-04-1839.40.387	Manuka_New_1	1.94339	0.568438	1.11969	1.17875	3.23685	19.9516	182.935	2633	192	14.0008	0.0980673	0.191841	0.0717496	0.000236352	0.000452131	7.716e-06	3.87138e-10	2.45769e-09	-3.43598e-10	0.329157	0.563472	0.811278	7319.6	124.703	0.585307	1.96558e+06	4284.79	9.89653	1.49909e+06	3.52106e+06	3.3332e+06	3.59239e+06	2642037	9.69884e+08	7.13305e+08	6.91823e+17	0.0082933	0.0119836	0.0031798	0.00654103	0.00210195	0.00445113	0.00168927	0.00367033	98.734	1.26595	93.0525
138	2016-12-04-1840.25.158	Manuka_New_1	1.72668	0.631927	1.08465	1.1353	3.44361	18.9662	192.069	2797	187	12.5023	0.0619204	0.126618	0.0382249	1.88694e-06	8.50862e-05	6.42879e-06	-1.34044e-10	8.797e-09	2.37779e-11	0.213671	0.61748	0.661976	7079.53	117.953	0.5289	1.67642e+06	3532.8	6.09989	1.33508e+06	2.9586e+06	2.9763e+06	3.19102e+06	2511759	8.37628e+08	6.59325e+08	5.52269e+17	0.00489647	0.00703045	0.00302107	0.00648676	0.00171203	0.00409306	0.00123718	0.00265708	98.202	1.79804	88.5163
139	2016-12-04-1842.25.863	Manuka_New_1	1.66922	0.58434	1.12263	1.17448	3.29375	18.7722	188.053	2850	199	13.8951	0.0693885	0.143623	0.0461139	2.98454e-05	0.000154766	5.58288e-07	-4.74493e-12	3.01392e-09	-2.14857e-12	0.299949	0.620866	0.498028	7307.73	123.406	0.685155	1.82205e+06	3889.76	7.7842	1.44037e+06	3204494	3.37653e+06	3.62946e+06	2.59332e+06	9.74373e+08	6.96207e+08	6.78365e+17	0.00613053	0.00968484	0.00385857	0.00840383	0.00233304	0.00548371	0.00167179	0.00360365	98.0872	1.9128	86.7701
140	2016-12-04-1842.52.655	Manuka_New_1	1.74513	0.669355	1.05528	1.12278	3.39698	18.3482	182.805	2747	187	12.7299	0.0818208	0.153876	0.0476423	1.29261e-05	0.000130248	9.40297e-06	3.50645e-11	3.14872e-08	-3.64173e-10	0.295474	0.565111	0.585873	6487.63	109.781	0.395743	2237836	2794.01	4.1551	1.75542e+06	2.32348e+06	2.46573e+06	2941786	1.59949e+06	7.45416e+08	4.05293e+08	3.02112e+17	0.00810432	0.0106273	0.003672	0.00775244	0.0025677	0.00564268	0.00185941	0.00396208	98.2788	1.72116	88.9464
141	2016-12-04-1846.24.814	Manuka_New_1	1.75188	0.578498	1.09516	1.15281	3.36026	19.0208	188.571	2820	191	12.9365	0.0854166	0.155293	0.051196	7.43027e-05	0.000182598	4.61381e-07	2.74426e-12	-1.63604e-10	3.04888e-12	0.328571	0.522864	0.661976	7268.18	124.688	0.399155	2.66518e+06	3884.86	5.49694	2.0754e+06	3.18649e+06	3.13932e+06	3.3328e+06	2.62123e+06	8.99357e+08	7.07338e+08	6.36149e+17	0.00503791	0.00697817	0.00302621	0.00648832	0.0020782	0.00488255	0.00154737	0.00335765	98.1431	1.85695	90.2164
142	2016-12-04-1847.27.915	Manuka_New_1	1.73682	0.64248	1.0579	1.11707	3.3998	18.249	181.251	2704	185	12.6572	0.0852609	0.16277	0.049678	3.11353e-05	0.000135346	4.82728e-06	-8.24144e-11	2.55748e-08	-8.66556e-11	0.369033	0.570974	0.543564	6061.06	103.438	0.443622	1.6019e+06	2346.38	4.23953	1237195	1977552	2.17069e+06	2.33738e+06	1.88184e+06	5.74824e+08	4.62793e+08	2.66025e+17	0.00685592	0.010718	0.00406135	0.00929522	0.00225866	0.00552301	0.00161663	0.00356796	98.3357	1.66434	90.4968
143	2016-12-04-1850.49.236	Manuka_New_1	1.88462	0.572016	1.15635	1.20939	3.20967	20.3136	189.348	2857	200	14.0007	0.0803026	0.165718	0.0572811	1.50521e-05	0.000389692	2.87651e-07	-1.4301e-12	-1.08694e-09	-2.65209e-12	0.378281	0.598631	0.585873	7362.37	126.188	0.598784	2.04563e+06	4086.97	7.37751	1.61104e+06	3.34046e+06	3.48641e+06	3.52005e+06	2.89056e+06	9.55561e+08	7.84678e+08	7.49808e+17	0.00650436	0.00964509	0.0038771	0.00873279	0.00227906	0.00498382	0.00174053	0.00322378	98.0753	1.92467	86.8355
144	2016-12-04-1852.10.044	Manuka_New_1	1.75245	0.592098	1.13562	1.20375	3.39349	20.428	209.689	3239	208	13.3572	0.0744903	0.152202	0.0457786	3.88422e-06	0.000173652	2.72301e-06	7.64026e-12	-6.51285e-10	-3.58286e-11	0.312177	0.5909	0.448864	7857.68	133.188	0.442771	2618965	4683.4	5.49246	2.07702e+06	3.87119e+06	4.07702e+06	4.34122e+06	2.64668e+06	1.21057e+09	7.38037e+08	8.93446e+17	0.00527627	0.00710439	0.00329718	0.00743801	0.00186139	0.00404527	0.0014129	0.00286125	98.4626	1.53743	90.5747
145	2016-12-04-1852.53.957	Manuka_New_1	1.65547	0.617998	1.10624	1.18939	3.13201	17.8706	174.384	2596	186	13.3267	0.0957541	0.182757	0.0595418	7.97291e-06	0.000285867	7.69493e-06	-3.20325e-10	1.68968e-08	-1.43931e-10	0.455149	0.548111	0.448864	6122.64	105.906	0.512839	1.70813e+06	2586.97	7.60456	1.31241e+06	2.17639e+06	2.19388e+06	2.37152e+06	2.02363e+06	5.90121e+08	5.03553e+08	2.97157e+17	0.00918235	0.0118867	0.00408052	0.007781	0.00280101	0.00651808	0.00198319	0.00435022	97.9725	2.02746	87.0385
146	2016-12-04-1858.53.304	Manuka_New_1	1.967	0.594203	1.07502	1.14591	3.25931	19.2526	175.291	2552	185	13.4111	0.0757822	0.152872	0.0527426	2.52147e-05	0.000209092	1.92596e-06	-1.05355e-11	-9.67023e-09	-2.96015e-11	0.311864	0.604571	0.448864	6808.46	115.234	0.370751	2362221	3500.49	4.64185	1.89158e+06	2.86698e+06	2953394	2948987	2.09558e+06	7.65147e+08	5.43719e+08	4.16025e+17	0.00783025	0.0121342	0.00280143	0.00541121	0.00217323	0.00498071	0.00167121	0.00350237	98.0465	1.95354	90.6814
147	2016-12-04-1902.09.787	Manuka_New_1	1.71037	0.635387	1.09846	1.13314	3.30576	18.2011	176.328	2512	182	13.1863	0.0956431	0.185828	0.0651781	7.3612e-06	0.000334256	4.10579e-08	-4.50738e-14	1.03353e-10	-9.53579e-14	0.374306	0.56736	0.585873	6393.33	109.828	0.429319	2.00873e+06	3038.87	5.29821	1.55539e+06	2.53861e+06	2507402	2.57984e+06	2.04977e+06	6.53704e+08	5.19387e+08	3.39526e+17	0.0070928	0.00901072	0.00413348	0.00812886	0.00259236	0.00533685	0.00209368	0.00413817	98.3592	1.6408	90.7182
148	2016-12-04-1903.08.438	Manuka_New_1	1.69068	0.631841	1.09843	1.14618	3.15701	17.4803	164.538	2511	179	12.7603	0.0649072	0.137493	0.0381947	3.08553e-05	9.96763e-05	8.77896e-06	-8.13688e-11	3.70346e-08	1.38475e-10	0.280707	0.616899	0.625262	6178.81	103.422	0.84038	1.1074e+06	2639.58	3.63986	869295	2.20836e+06	2.26706e+06	2.60359e+06	1.87973e+06	6.40293e+08	4.62276e+08	2.95992e+17	0.00721503	0.0111633	0.00340804	0.00767423	0.00211126	0.00468391	0.00150497	0.00298624	97.8214	2.17855	86.2306
149	2016-12-04-1904.46.723	Manuka_New_1	1.75631	0.593436	1.09597	1.15801	3.43756	19.5779	199.13	2846	207	15.0559	0.0904496	0.160821	0.0524602	6.74265e-05	0.000191641	3.54039e-07	2.76265e-12	2.11412e-09	-7.65777e-14	0.374968	0.495697	0.33729	7073.4	122.094	0.382215	2.98666e+06	3516.53	4.35909	2.32279e+06	2.89808e+06	2.88432e+06	3.32835e+06	2.13578e+06	8.88614e+08	5.70215e+08	5.06701e+17	0.00751996	0.0104098	0.00396065	0.00852036	0.00255413	0.00599314	0.00183577	0.00420375	98.3689	1.63109	91.7689
150	2016-12-04-1905.03.377	Manuka_New_1	1.75975	0.642922	1.08196	1.14295	3.34945	18.7256	184.166	2746	190	13.1464	0.0750788	0.144239	0.0432587	8.85373e-06	9.74314e-05	3.13726e-06	5.02347e-11	6.01544e-09	-4.03847e-11	0.236206	0.574169	0.78556	6757.19	113.844	0.571832	1.54895e+06	3071.95	6.60017	1.19867e+06	2.59304e+06	2.52184e+06	2.92351e+06	2.38849e+06	7.54214e+08	6.16188e+08	4.64737e+17	0.00490338	0.00545826	0.00195264	0.00297821	0.00136188	0.00233007	0.00116074	0.0020039	98.4477	1.55228	91.5446
151	2016-12-04-1905.09.108	Manuka_New_1	1.78636	0.593676	1.09626	1.15249	3.42526	19.5829	195.826	2888	195	13.1666	0.0744598	0.142289	0.0502846	4.49162e-05	0.000214773	4.8364e-07	2.31826e-12	-3.02621e-09	3.12368e-12	0.243131	0.583164	0.625262	7418.17	124.547	0.630939	1.93855e+06	3951.43	7.57388	1.49511e+06	3.27273e+06	3.27082e+06	3.90638e+06	2.41165e+06	1.05368e+09	6.50502e+08	6.8542e+17	0.00803835	0.0112425	0.00329642	0.00666534	0.00235319	0.00488405	0.00187939	0.00392661	98.3895	1.61054	92.1326
152	2016-12-04-1905.22.835	Manuka_New_1	1.70974	0.586103	1.1083	1.18255	3.39186	19.573	202.174	2946	204	14.1263	0.0828295	0.164297	0.0576681	2.9822e-05	0.000337029	1.5854e-05	-7.6196e-10	7.67847e-08	6.8448e-10	0.31271	0.577417	0.625262	7691.56	130.312	0.431261	2.58136e+06	4445.69	5.65878	2.01753e+06	3661726	3.64743e+06	4.05472e+06	2.58309e+06	1.11884e+09	7.12764e+08	7.97467e+17	0.00697677	0.00976342	0.00296019	0.00568005	0.00209697	0.00458757	0.00195775	0.00429966	98.4619	1.5381	91.0728
153	2016-12-04-1910.08.078	Manuka_New_1	1.77785	0.595883	1.12618	1.17894	3.19363	18.8857	178.141	2747	193	13.5599	0.0821898	0.165548	0.0532677	1.70305e-05	0.000269846	3.77393e-06	3.98219e-11	2.76004e-09	-7.37224e-11	0.400272	0.579033	0.448864	6738.24	115.078	0.559325	1705880	3483.19	6.7246	1.3263e+06	2895868	2.93114e+06	3.21325e+06	2131190	8.3349e+08	5.52811e+08	4.60763e+17	0.00737791	0.0114693	0.00500062	0.011239	0.00294585	0.00732418	0.00210128	0.00481108	97.9889	2.01109	88.6615
154	2016-12-04-1912.33.784	Manuka_New_1	1.69533	0.590466	1.12257	1.16154	3.22672	18.3287	176.522	2697	189	13.2447	0.0879607	0.156752	0.0509448	1.55572e-05	0.000228958	2.25603e-06	3.3447e-11	9.21175e-10	2.29558e-11	0.415009	0.515353	0.543564	6393.39	109.938	0.420431	2.09552e+06	2829.45	2.956	1.60674e+06	2.33848e+06	2.42632e+06	2.80555e+06	1.80469e+06	7.11195e+08	4.5748e+08	3.25358e+17	0.00685968	0.00977414	0.00450458	0.00977062	0.00282392	0.00664565	0.00213711	0.00439219	97.6429	2.3571	87.8449
155	2016-12-04-1913.59.662	Manuka_New_1	1.64565	0.629146	1.1028	1.23747	3.19636	18.8892	196.603	2977	198	13.169	0.0701969	0.130804	0.0414382	1.05719e-05	0.000108877	1.76173e-06	-6.63098e-12	5.0263e-09	1.89212e-11	0.23771	0.576532	0.448864	7036.35	117.922	0.376008	2.69466e+06	3216.84	2.00813	2.16847e+06	2.70011e+06	2.85665e+06	3.25704e+06	1.93287e+06	8.54958e+08	5.07368e+08	4.33778e+17	0.00692621	0.00877502	0.00275314	0.00453694	0.00203104	0.00376336	0.00159147	0.00299814	98.3974	1.60258	91.92
156	2016-12-04-1914.30.396	Manuka_New_1	1.66313	0.603593	1.11633	1.17309	3.32818	18.8583	191.551	2793	193	13.3366	0.0829283	0.168078	0.0549022	2.53348e-05	0.000201694	2.7652e-06	6.18019e-11	-3.63106e-09	-3.33063e-11	0.321977	0.588536	0.625262	7167.33	122	0.674481	1732601	3779.7	8.80706	1349229	3.1752e+06	3.10365e+06	3.32486e+06	2.75659e+06	8.8768e+08	7.35962e+08	6.53299e+17	0.00572784	0.00793394	0.00301034	0.00643045	0.00191994	0.00411545	0.0015985	0.00315925	98.4635	1.53652	90.4563
157	2016-12-04-1915.52.611	Manuka_New_1	1.76037	0.612771	1.08195	1.13212	3.37434	18.6892	183.389	2680	184	12.6328	0.0738627	0.148735	0.0491083	1.71522e-05	0.000159948	6.94643e-06	-2.27532e-10	-1.00158e-08	1.71848e-12	0.24937	0.600115	0.757878	6988.33	117.859	0.582367	1.60458e+06	3606.81	6.85726	1.24533e+06	2.98125e+06	3.05393e+06	3.31173e+06	2397562	8.692e+08	6.29266e+08	5.46958e+17	0.00807543	0.0127267	0.00402595	0.00913755	0.0021974	0.00529197	0.00182624	0.0044356	98.3516	1.64836	92.7148
158	2016-12-04-1918.11.447	Manuka_New_1	1.9836	0.580448	1.22008	1.39661	2.6954	20.7599	178.077	2975	207	14.403	0.0835367	0.165028	0.0471408	1.52114e-05	0.000197175	2.12883e-06	2.14366e-11	8.20605e-09	-2.87335e-11	0.34122	0.574404	0.625262	6949.1	118.875	0.595236	1.91245e+06	3614.65	8.35066	1479617	3.03179e+06	3.05709e+06	3.62046e+06	2.05369e+06	9.54256e+08	5.41298e+08	5.16537e+17	0.00930528	0.0151324	0.00488847	0.0111586	0.00255756	0.00612496	0.00169285	0.00340298	97.9887	2.01132	87.7214
159	2016-12-04-1918.42.687	Manuka_New_1	1.81423	0.635868	1.10507	1.15073	3.23243	18.6701	173.866	2641	187	13.2408	0.0816689	0.158103	0.0489543	2.62635e-06	0.000166967	1.89921e-06	-2.64893e-11	-1.57145e-09	3.06552e-11	0.323812	0.562786	0.585873	6295.9	107.219	0.473009	1.72032e+06	2748.28	5.71199	1.33678e+06	2.34358e+06	2.32006e+06	2.80382e+06	1.72841e+06	7.02043e+08	4.32771e+08	3.03823e+17	0.00860857	0.0100776	0.00409825	0.00856029	0.00246533	0.00536171	0.00162329	0.00338278	98.523	1.47705	89.0514
160	2016-12-04-1918.51.658	Manuka_New_1	1.81382	0.613728	1.13447	1.19875	3.30721	20.1599	197.51	2930	199	13.5157	0.0849783	0.166508	0.0548091	1.16366e-05	0.000255386	1.06854e-06	-1.01784e-11	-1.51442e-09	1.24486e-11	0.326738	0.564043	0.625262	7337.58	124.766	0.411986	2.57348e+06	3908.05	3.83695	2.01191e+06	3.24157e+06	3.21959e+06	3.6351e+06	2.34122e+06	9.81417e+08	6.3209e+08	6.20344e+17	0.00957921	0.0141342	0.00399417	0.00937634	0.00274517	0.00699252	0.00215671	0.00499801	98.3522	1.64784	91.812
161	2016-12-04-1919.25.118	Manuka_New_1	1.68409	0.590154	1.12659	1.15727	3.43023	19.3834	198.028	2771	217	16.9935	0.0793284	0.154775	0.0535761	1.44988e-06	0.000239816	2.01165e-06	-4.14981e-11	-1.64822e-09	-1.5673e-11	0.304811	0.562592	0.498028	7559.93	127.641	0.584205	2.07416e+06	4241.6	6.23165	1.60219e+06	3.48295e+06	3.60749e+06	3.81624e+06	2.752e+06	1.04177e+09	7.5125e+08	7.82631e+17	0.0090309	0.014363	0.00401681	0.00990326	0.00251696	0.00653906	0.0020974	0.00543161	98.3107	1.68934	91.4327
162	2016-12-04-1919.55.349	Manuka_New_1	1.72091	0.59569	1.10392	1.15737	3.54308	20.0358	211.308	3085	210	14.295	0.0673654	0.129905	0.0406808	4.41914e-05	8.89166e-05	4.99143e-06	-7.38693e-11	3.22811e-08	8.16456e-11	0.20422	0.587326	0.625262	7982.83	133.281	0.383352	3.02947e+06	4472.7	2.51032	2.44367e+06	3656445	3.78719e+06	4.10977e+06	2.71266e+06	1.14663e+09	7.5683e+08	8.67801e+17	0.00543434	0.00737971	0.00234494	0.00528976	0.00152282	0.00356802	0.00133772	0.0028024	98.4119	1.58812	93.4172
163	2016-12-04-1923.11.011	Manuka_New_1	1.68879	0.634747	1.07893	1.12353	3.58202	19.2577	203.535	2916	191	12.5106	0.0796245	0.155559	0.0500202	1.40946e-05	0.000162635	7.23743e-06	-2.16077e-10	1.49175e-08	9.21282e-11	0.274781	0.572883	0.448864	7286.93	123.109	0.387757	2791027	3718.64	4.49741	2.20846e+06	3.14477e+06	3.12684e+06	3.84252e+06	1.87411e+06	1.03041e+09	5.0256e+08	5.17843e+17	0.00769592	0.0103789	0.00378808	0.00712553	0.00270898	0.00588868	0.00211715	0.00438568	98.4225	1.5775	91.1079
164	2016-12-04-1927.00.521	Manuka_New_1	1.70153	0.621818	1.0809	1.14896	3.46689	19.1497	199.389	2966	194	12.6891	0.0695909	0.137722	0.0432565	3.81749e-05	0.000123017	1.30694e-05	-5.20179e-10	6.11169e-08	-7.63507e-11	0.21356	0.589797	0.78556	7371.21	123.062	0.366367	3.00304e+06	3653.78	2.5665	2.45932e+06	3.04184e+06	3.21158e+06	3.16703e+06	2.48811e+06	8.49273e+08	6.67211e+08	5.66644e+17	0.00558211	0.00867609	0.00253126	0.00541607	0.00154627	0.00335253	0.00127582	0.00287236	98.3563	1.64367	91.9773
165	2016-12-04-1927.28.882	Manuka_New_1	1.69952	0.58019	1.15923	1.20614	3.28534	19.7164	197.316	2859	201	14.1312	0.068943	0.137133	0.0475581	4.62338e-06	0.000224844	4.4747e-06	-4.42366e-11	3.00967e-09	1.58606e-10	0.20859	0.592595	0.835116	7870.81	131.688	0.552756	2.32951e+06	4595.53	4.97402	1.85245e+06	3.79578e+06	3.70359e+06	3.798e+06	3.19055e+06	1.05356e+09	8.85052e+08	9.32455e+17	0.00430882	0.00640385	0.00217035	0.00507357	0.00138798	0.00349893	0.00113353	0.00263919	98.6468	1.35316	90.3306
166	2016-12-04-1930.02.744	Manuka_New_1	1.74873	0.584802	1.12224	1.17332	3.3438	19.4834	193.429	2735	217	17.2172	0.0744855	0.154968	0.0605266	2.8553e-05	0.000419251	6.40932e-06	-2.25296e-10	-2.70039e-08	-2.39557e-10	0.298257	0.605409	0.543564	8534.6	144.328	0.590569	2437968	6222.16	7.10877	1.91103e+06	5.0681e+06	4.88695e+06	5.50992e+06	3.06482e+06	1.59921e+09	8.89535e+08	1.42255e+18	0.00645765	0.00904896	0.00323482	0.00705798	0.00195361	0.00463153	0.00142551	0.00321804	98.0647	1.93531	91.5219
167	2016-12-04-1930.31.042	Manuka_New_1	1.82839	0.541252	1.18728	1.24766	2.94047	19.1616	169.137	2516	195	15.1133	0.0873182	0.166891	0.0639843	0.000137935	0.000503786	6.64956e-06	1.57744e-10	-7.68951e-08	-3.85665e-10	0.348091	0.548389	0.625262	6895.84	117.875	0.591836	2057371	3746.13	5.50058	1.58753e+06	3.06127e+06	3.04062e+06	3.28521e+06	2.17359e+06	8.6224e+08	5.70483e+08	4.91893e+17	0.00788492	0.0116945	0.00485749	0.0101198	0.00291207	0.0067385	0.0020319	0.00441217	98.0422	1.95783	91.6176
168	2016-12-04-1936.43.766	Manuka_New_1	1.71565	0.549525	1.207	1.24129	2.85129	18.0545	157.412	2405	186	14.385	0.0753258	0.157224	0.0548008	3.86012e-06	0.000361811	4.56189e-06	-1.66699e-10	-5.66199e-09	-8.0634e-11	0.385928	0.590361	0.543564	6580.26	112.594	0.485456	2.06146e+06	3467.75	4.46088	1.65051e+06	2.84876e+06	2.8038e+06	2.94613e+06	1.95824e+06	7.55669e+08	5.02279e+08	3.79557e+17	0.00755421	0.010586	0.00419862	0.00977495	0.00246522	0.0063342	0.00166837	0.00386693	97.9073	2.09275	84.927
169	2016-12-04-1940.03.292	Manuka_New_1	1.86684	0.606739	1.11964	1.16811	3.18373	19.0599	173.801	2501	188	14.1319	0.0774443	0.15506	0.054061	5.46716e-05	0.000249184	7.98125e-06	3.2518e-10	-6.34999e-09	9.14747e-11	0.277778	0.591166	0.757878	6644.81	112.5	0.882968	1.2619e+06	3304.8	7.67649	973171	2.74994e+06	2.72063e+06	2.94722e+06	2.35351e+06	7.5595e+08	6.03664e+08	4.5634e+17	0.00884422	0.0148755	0.00351667	0.00793603	0.00220653	0.00578201	0.00177847	0.00440456	98.1574	1.84256	91.5397
170	2016-12-04-1940.29.389	Manuka_New_1	1.6948	0.570005	1.12797	1.21352	3.34895	19.9191	207.551	2919	207	14.6793	0.0675249	0.136865	0.0487524	8.05164e-06	0.000225954	1.08168e-06	7.8542e-12	3.01386e-09	-1.22221e-11	0.23579	0.605272	0.625262	8310.22	139.094	0.503319	2.65002e+06	5349.1	4.54541	2113179	4.39438e+06	4.30683e+06	4.55893e+06	3.1775e+06	1.29922e+09	9.05536e+08	1.17649e+18	0.00640446	0.00952351	0.00347903	0.00791938	0.00205482	0.00523803	0.00143432	0.00339621	98.4954	1.50459	91.9825
171	2016-12-04-1941.29.793	Manuka_New_1	1.65618	0.594017	1.14353	1.19412	3.17018	18.4678	180.085	2789	194	13.4944	0.0799715	0.159354	0.0495895	1.36466e-06	0.000205983	2.43514e-07	1.71377e-12	1.90952e-10	1.88717e-13	0.362909	0.578563	0.625262	6735.17	115.172	0.54523	1.70089e+06	3316.66	7.67935	1.3199e+06	2.76749e+06	2855442	3.22081e+06	2133690	8.3545e+08	5.5346e+08	4.62388e+17	0.0094668	0.0156207	0.00426012	0.0105995	0.00264702	0.00685038	0.00219342	0.00557078	97.5425	2.45748	87.8623
172	2016-12-04-1943.10.183	Manuka_New_1	1.80436	0.591238	1.12307	1.16605	3.43048	20.1856	201.073	2883	214	15.8848	0.0709314	0.15658	0.0524876	2.03383e-05	0.000183756	1.13566e-06	1.17549e-11	-5.10955e-09	7.95921e-12	0.315479	0.643371	0.448864	8354.73	140.609	0.529154	3.09636e+06	5486.74	6.63057	2.51765e+06	4.45496e+06	4.64728e+06	4.67309e+06	3.00321e+06	1.33867e+09	8.60311e+08	1.15168e+18	0.00641012	0.0122962	0.00370154	0.00952213	0.0021191	0.00598968	0.00163106	0.00439763	97.8468	2.15321	91.213
173	2016-12-04-1943.43.838	Manuka_New_1	1.62196	0.643108	1.08157	1.16013	3.34996	18.2473	189.802	2928	211	15.2053	0.0729384	0.14362	0.0411326	1.56524e-05	8.77763e-05	1.17327e-06	-8.59935e-12	4.03044e-09	-7.59705e-12	0.275127	0.58424	0.625262	6919.2	116.594	0.526652	1.7913e+06	3200.61	5.15445	1403558	2.69688e+06	2.86525e+06	3.13532e+06	2.34301e+06	8.18318e+08	6.11523e+08	5.00421e+17	0.00629086	0.00904734	0.00308964	0.00712272	0.00203082	0.00458297	0.00164599	0.00345439	98.1747	1.82532	90.1056
174	2016-12-04-1944.25.022	Manuka_New_1	1.75922	0.568874	1.15151	1.22918	3.19396	19.8082	193.688	2804	215	16.4854	0.0767891	0.150122	0.0532269	4.74243e-05	0.000227092	1.02372e-06	-5.76463e-12	6.62732e-09	1.28873e-11	0.271858	0.587752	0.585873	7658.54	129.031	0.477238	2.35794e+06	4477.43	5.98766	1.85018e+06	3.68868e+06	3.55404e+06	3782603	2.82376e+06	1.03831e+09	7.75109e+08	8.04802e+17	0.00544983	0.00622426	0.00233978	0.00385552	0.00174422	0.00345214	0.00156757	0.00303856	97.8942	2.10578	90.9961
175	2016-12-04-1946.14.806	Manuka_New_1	1.73947	0.592231	1.12239	1.17203	3.20018	18.578	176.781	2628	185	13.0232	0.0898264	0.162098	0.059698	0.000105995	0.0003576	1.85917e-06	2.86337e-11	4.26904e-09	2.95723e-11	0.316765	0.521571	0.696212	6797.85	116.312	0.425878	2.29565e+06	3360.87	4.91634	1.75182e+06	2750285	2.81723e+06	3.39193e+06	1.79951e+06	8.84358e+08	4.69173e+08	4.14916e+17	0.00675075	0.0104119	0.00450767	0.0104692	0.00266409	0.00679616	0.00176759	0.00411213	98.1978	1.80224	90.2487
176	2016-12-04-1947.39.357	Manuka_New_1	1.71463	0.630669	1.08451	1.13764	3.27815	18.0276	174.773	2554	182	12.9695	0.0987941	0.174172	0.0613325	9.27389e-06	0.000311477	1.93955e-06	2.29842e-11	1.97788e-09	3.00177e-11	0.311189	0.52021	0.696212	6285.61	107.25	0.791434	1.27918e+06	2743.7	12.1575	929889	2288906	2.22294e+06	2.77918e+06	1.94641e+06	6.95872e+08	4.87356e+08	3.39138e+17	0.0093199	0.0125639	0.00356016	0.00712071	0.0023069	0.00462689	0.00209107	0.00425134	98.5526	1.44744	93.0315
177	2016-12-04-1949.45.056	Manuka_New_1	1.75787	0.600847	1.13033	1.18275	3.23446	19.1159	183.907	2774	193	13.4279	0.0797944	0.162356	0.0541956	2.73288e-05	0.000276402	8.04994e-06	-3.67542e-10	-1.00938e-08	-1.5001e-11	0.326974	0.581836	0.543564	6991.65	118.75	0.342906	3.03322e+06	3638.2	3.38259	2.46804e+06	3.07543e+06	3.05593e+06	2.81902e+06	2332752	7.4249e+08	6.14412e+08	4.56194e+17	0.00567272	0.00873958	0.00322645	0.00796938	0.002032	0.00513124	0.00149354	0.00326557	98.1328	1.86721	90.4063
178	2016-12-04-1949.56.987	Manuka_New_1	1.82216	0.566281	1.14167	1.18545	3.11192	18.8617	171.016	2585	188	13.6727	0.0885355	0.157252	0.0566138	0.000107644	0.00031454	1.6992e-06	6.54132e-12	-1.76187e-08	-3.74893e-11	0.279679	0.520099	0.625262	6968.3	118.719	0.382668	3.21675e+06	3780.55	2.02715	2.5575e+06	3.07694e+06	3.05926e+06	2.81918e+06	2.24177e+06	7.42531e+08	5.90448e+08	4.38426e+17	0.00500077	0.00630174	0.00258309	0.00419562	0.00157861	0.00310604	0.00148811	0.00276948	98.3534	1.64659	92.724
179	2016-12-04-1952.43.088	Manuka_New_1	1.88265	0.638474	1.08182	1.15133	3.46088	20.1583	199.518	2985	204	13.9417	0.0837169	0.158294	0.0502534	2.11548e-05	0.000155116	1.97536e-06	-1.50277e-12	-5.54991e-09	3.5553e-11	0.330871	0.561676	0.395538	7097.02	120.562	0.380894	2852279	3415.89	2.17377	2.26483e+06	2.84087e+06	2.94468e+06	3.14883e+06	2.23857e+06	8.3568e+08	5.94102e+08	4.96479e+17	0.00515868	0.00652137	0.00296525	0.00535875	0.002028	0.00430475	0.00147151	0.00276751	98.1382	1.86183	91.329
180	2016-12-04-1952.48.781	Manuka_New_1	1.68642	0.586327	1.16324	1.20602	3.19099	19.1074	186.109	2761	201	14.6327	0.061128	0.127206	0.0419266	2.04782e-06	0.000165221	6.50038e-07	4.71756e-12	-1.09092e-10	2.10977e-12	0.23608	0.618888	0.696212	7120.32	119.266	0.324112	2.92482e+06	3666.24	2.62894	2.42811e+06	3063451	3.12716e+06	3.37646e+06	1.85593e+06	8.91327e+08	4.89933e+08	4.3669e+17	0.00493956	0.00613629	0.00290278	0.00563052	0.00162528	0.0031848	0.00137845	0.00274809	98.1842	1.81583	89.3115
181	2016-12-04-1954.20.518	Manuka_New_1	1.65714	0.613905	1.08594	1.13773	3.58262	19.3834	208.782	2875	195	13.2261	0.0663401	0.134746	0.0460444	1.87689e-05	0.00015021	1.46143e-06	-2.01095e-11	6.08272e-09	-8.22257e-12	0.229191	0.612363	0.625262	7873.3	131.781	0.487929	2.39648e+06	4701.73	4.91294	1.91328e+06	3.86693e+06	3.81259e+06	4.23353e+06	2.71572e+06	1.17437e+09	7.53335e+08	8.84698e+17	0.00666586	0.00992769	0.00242355	0.00540706	0.00177627	0.00427162	0.00145877	0.00344891	98.4351	1.56491	92.5108
182	2016-12-04-1955.32.077	Manuka_New_1	1.69936	0.608318	1.12128	1.19021	3.49876	20.3772	217.916	3095	220	15.6381	0.0805553	0.165115	0.0547336	3.88334e-05	0.000281084	4.59508e-06	-1.6502e-10	2.59218e-08	9.41056e-12	0.344013	0.580247	0.543564	8183.56	138.984	0.7071	2.09482e+06	5052.1	8.1772	1.62869e+06	4208778	3.975e+06	4.69529e+06	3.2608e+06	1.33749e+09	9.28864e+08	1.24235e+18	0.0064549	0.0103309	0.00334174	0.00723173	0.00245957	0.00649596	0.00214946	0.0054415	97.8122	2.18778	91.5829
183	2016-12-04-1957.42.376	Manuka_New_1	1.86443	0.536517	1.2066	1.42838	2.60992	19.8213	174.643	2718	207	15.7649	0.0761565	0.154568	0.0482124	4.21547e-05	0.000178449	8.24214e-07	8.49523e-12	4.74876e-09	-4.79335e-12	0.317949	0.581145	0.661976	7021.06	119.172	0.628761	1.78265e+06	3764.83	5.54018	1390334	3.19445e+06	3079952	3.4168e+06	2.34534e+06	9.01801e+08	6.1901e+08	5.58224e+17	0.00827437	0.0138335	0.00422318	0.0105297	0.00224866	0.00576592	0.00188484	0.00521471	97.8307	2.16928	88.8616
184	2016-12-04-1958.51.055	Manuka_New_1	1.63535	0.628064	1.08358	1.15589	3.44442	18.7877	199.195	2918	196	13.1652	0.0820581	0.145904	0.0466587	5.67455e-05	0.000166583	3.52302e-06	-8.5323e-11	2.54139e-08	-2.48111e-12	0.261089	0.518615	0.625262	7107.96	120.469	0.350556	2.95798e+06	3379.23	2.43811	2.34188e+06	2.79884e+06	2.87728e+06	3086245	2.26335e+06	8.18757e+08	6.00449e+08	4.91622e+17	0.00586981	0.00812159	0.00254604	0.00525048	0.00181883	0.00379849	0.00148169	0.00305089	98.404	1.59595	92.431
185	2016-12-04-2001.12.703	Manuka_New_1	1.73079	0.553571	1.16584	1.21209	3.04066	18.5588	170.692	2554	193	14.5846	0.0920519	0.166881	0.0629328	1.212e-05	0.000456339	7.19625e-06	-6.14685e-11	-2.45217e-08	3.48129e-10	0.331768	0.527129	0.585873	6805.68	116.469	0.431943	2.39911e+06	3505.28	4.71415	1.8399e+06	2.87308e+06	2.85275e+06	3.10223e+06	2.04213e+06	8.09683e+08	5.32993e+08	4.31555e+17	0.00703634	0.00977134	0.00397299	0.0079172	0.00276524	0.00622675	0.00198099	0.00426678	98.3276	1.67242	91.3453
186	2016-12-04-2002.25.990	Manuka_New_1	1.78402	0.555128	1.15638	1.2062	3.27707	20.1261	196.344	2956	205	14.2168	0.0882573	0.178052	0.0621508	2.33155e-05	0.000402054	5.09024e-06	-1.29749e-10	2.22641e-08	-1.8007e-10	0.378073	0.577259	0.543564	7691.75	131.547	0.431459	2.80946e+06	4611.55	6.44896	2.19656e+06	3.79322e+06	3855862	4.32994e+06	2.33503e+06	1.20013e+09	6.47202e+08	7.76729e+17	0.01046	0.0157633	0.00517884	0.0110863	0.00282651	0.00646335	0.00205869	0.00450062	98.2302	1.76983	89.1726
187	2016-12-04-2004.29.687	Manuka_New_1	1.79268	0.533636	1.16147	1.22103	2.70612	16.9019	137.201	2043	172	14.4807	0.066031	0.131859	0.0531594	1.61064e-05	0.000393191	3.99962e-06	1.05235e-10	1.181e-08	7.89658e-11	0.243243	0.594072	0.625262	6154.59	103.484	0.415519	1.74549e+06	3106.92	2.99688	1.40177e+06	2.54787e+06	2.59281e+06	2.48674e+06	1.68765e+06	6.11739e+08	4.1516e+08	2.5397e+17	0.00573904	0.00758425	0.00323766	0.00659545	0.00205021	0.00490779	0.00134221	0.00308726	98.3182	1.68183	89.0717
188	2016-12-04-2004.44.982	Manuka_New_1	1.9248	0.558471	1.09825	1.18208	3.46634	21.1187	210.984	2895	219	16.5668	0.0917314	0.191799	0.0699589	3.54878e-05	0.000436885	4.83014e-06	-1.1705e-11	-1.26086e-08	-2.11463e-10	0.345012	0.604211	0.625262	8409.25	143.156	0.327438	4.39944e+06	5795.88	5.15477	3.55572e+06	4.76982e+06	4.58366e+06	4.12262e+06	3.25137e+06	1.19156e+09	9.39738e+08	1.11975e+18	0.00538975	0.00963888	0.00264993	0.00465198	0.00170132	0.00344042	0.00166109	0.00376965	98.5481	1.45194	94.8763
189	2016-12-04-2009.37.056	Manuka_New_1	1.82848	0.593224	1.1458	1.18603	3.21413	19.5597	182.611	2677	190	13.4852	0.0645565	0.129843	0.0430252	4.96522e-06	0.000181517	1.43359e-05	1.12487e-10	4.71121e-09	6.78219e-10	0.202973	0.603824	0.78556	7313.09	121.938	0.372713	2.69613e+06	3960.75	1.97078	2209677	3.287e+06	3.14004e+06	3.29595e+06	2.3584e+06	8.79796e+08	6.29533e+08	5.5386e+17	0.00415747	0.00569378	0.00177701	0.00413511	0.00120939	0.00276728	0.000962732	0.00189667	98.4026	1.59735	90.6497
190	2016-12-04-2010.42.693	Manuka_New_1	1.70407	0.600249	1.1147	1.19503	3.48982	20.3756	218.563	3172	220	15.2585	0.0896892	0.170411	0.0571123	6.5505e-06	0.000259349	5.25412e-07	-5.92836e-12	-1.23086e-09	1.12144e-12	0.309585	0.549106	0.661976	8195.37	139.047	0.527701	2.65345e+06	4981.45	5.73869	2.02722e+06	4.07256e+06	4.16029e+06	4.5871e+06	3.08007e+06	1.30703e+09	8.77625e+08	1.14708e+18	0.00951207	0.0150005	0.00360799	0.00848396	0.00262115	0.00752385	0.00214579	0.00586528	98.3841	1.61591	93.9809
191	2016-12-04-2014.50.534	Manuka_New_1	1.74531	0.581695	1.12833	1.1749	3.30785	19.3332	189.802	2814	201	14.3571	0.0696132	0.143664	0.0470797	1.70613e-05	0.000165179	6.36919e-07	5.05602e-12	2.60712e-09	4.13154e-12	0.296263	0.602884	0.728134	7284.63	123.359	0.499323	2.53681e+06	4010.48	4.19957	2.04359e+06	3.31998e+06	3439124	3.6293e+06	2.23958e+06	9.74331e+08	6.01242e+08	5.85808e+17	0.00726007	0.0125054	0.00449853	0.0113821	0.00256728	0.00715648	0.00177052	0.00404277	97.8456	2.15444	86.5757
192	2016-12-04-2020.49.339	Manuka_New_1	1.73701	0.605624	1.08869	1.17937	3.52883	20.288	217.656	3104	209	14.0725	0.0904815	0.168454	0.0571746	6.01357e-06	0.000222988	2.2702e-06	-4.45374e-11	-5.02869e-09	-8.8921e-12	0.280569	0.544644	0.543564	8022.6	136.219	0.425015	3.34459e+06	4694.86	5.29886	2590634	3.88651e+06	3.81968e+06	4.31235e+06	2.64709e+06	1.21601e+09	7.46435e+08	9.07675e+17	0.00703695	0.0101334	0.00319505	0.00685873	0.00199698	0.00438766	0.0016312	0.00369696	98.7479	1.25209	94.2685
193	2016-12-04-2024.06.480	Manuka_New_1	1.78912	0.584229	1.14187	1.19756	3.06174	18.578	168.943	2566	190	14.0686	0.0776754	0.152292	0.0477225	3.36492e-05	0.000206791	2.08658e-05	-7.4337e-10	1.20288e-07	5.84227e-10	0.296137	0.57319	0.585873	6648.39	112.438	0.47264	1.90739e+06	3181.75	4.27045	1.48808e+06	2.63808e+06	2.70645e+06	3.08476e+06	1.89494e+06	7.90901e+08	4.85843e+08	3.84254e+17	0.00652656	0.00927331	0.00338843	0.00682441	0.00224837	0.00527326	0.00177642	0.00407814	98.3242	1.6758	91.3812
194	2016-12-04-2027.43.358	Manuka_New_1	1.77258	0.55041	1.20677	1.25425	3.24879	21.1264	208.652	3172	217	14.8452	0.090335	0.175202	0.0629413	1.7619e-05	0.000481311	5.67833e-07	-9.3727e-12	-6.2794e-10	7.14638e-13	0.343924	0.568527	0.543564	8234.92	140.656	0.429837	3.82665e+06	5211.82	6.06809	3.01306e+06	4.29658e+06	4.30267e+06	4.4414e+06	2.83572e+06	1.27244e+09	8.12422e+08	1.03376e+18	0.00625343	0.00953538	0.0041084	0.0089217	0.00227067	0.0049292	0.00189362	0.00381329	98.4368	1.56319	91.1496
195	2016-12-04-2027.48.740	Manuka_New_1	1.66141	0.620814	1.14588	1.17536	3.48937	20.06	211.373	3112	228	16.7044	0.0615439	0.120261	0.0372386	5.02603e-06	0.000112332	2.01727e-07	-8.58822e-13	3.86333e-11	-2.95269e-13	0.2373	0.60545	0.585873	8064.44	134.719	0.340796	3.52214e+06	4421.88	1.06371	2897997	3.61503e+06	3.99849e+06	4346572	2.42249e+06	1.21906e+09	6.7942e+08	8.28251e+17	0.00414418	0.00648343	0.00205932	0.00447203	0.00163027	0.00400089	0.00154625	0.00351985	97.7902	2.20982	89.546
196	2016-12-04-2030.12.457	Manuka_New_1	1.64541	0.627679	1.10146	1.15084	3.45956	19.0003	199.195	2943	195	12.9205	0.0896455	0.162119	0.055386	1.26354e-05	0.000237927	1.05901e-07	4.38468e-13	-3.62522e-10	1.42289e-13	0.288277	0.543075	0.585873	7175.78	121.953	0.388744	2.77269e+06	3482.96	4.82943	2.14339e+06	2.87537e+06	2.99859e+06	3.47939e+06	2.08433e+06	9.28937e+08	5.5648e+08	5.16935e+17	0.00697813	0.0107432	0.00390873	0.00790601	0.00217394	0.00484043	0.0017179	0.00373718	98.6598	1.34018	92.0392
197	2016-12-04-2030.17.953	Manuka_New_1	1.86483	0.579552	1.13609	1.20441	3.25203	20.2096	192.781	2852	203	14.4492	0.0886826	0.172056	0.0620017	1.54106e-05	0.000427169	2.88662e-06	-9.25963e-11	-9.2223e-10	3.3697e-11	0.34676	0.564577	0.625262	7439.22	126.844	0.574179	2233623	4193.31	7.02491	1.70752e+06	3.44599e+06	3.46884e+06	4.27056e+06	2.171e+06	1.16241e+09	5.90925e+08	6.86896e+17	0.0108267	0.0149187	0.00515186	0.0104899	0.00335753	0.0075965	0.0025848	0.0057783	98.1944	1.80561	91.7877
198	2016-12-04-2030.35.349	Manuka_New_1	1.99476	0.557324	1.23783	1.35717	2.93693	22.2028	199.648	3326	227	15.4928	0.0775125	0.149678	0.0437249	6.14156e-05	0.000153091	1.1185e-06	-1.12201e-11	6.77527e-09	-5.70458e-12	0.265053	0.578178	0.543564	8161.1	137.531	0.485849	2.91223e+06	4933.89	4.36151	2.28571e+06	4.08187e+06	4.14604e+06	4.57828e+06	2.81249e+06	1.29749e+09	7.97061e+08	1.03418e+18	0.00840697	0.0113064	0.00351934	0.00798761	0.00216752	0.00492631	0.00153667	0.00303447	98.4929	1.50706	90.5891
199	2016-12-04-2030.40.926	Manuka_New_1	1.78458	0.591111	1.13665	1.19413	3.32544	20.0487	198.158	2937	202	13.8931	0.0736045	0.140223	0.0473654	2.95323e-05	0.000189807	1.54113e-06	-1.21389e-11	-3.69773e-09	2.53535e-11	0.22465	0.572699	0.835116	7578.44	127.281	0.410101	2.83307e+06	4049.28	3.88188	2.2691e+06	3.3732e+06	3.24931e+06	3.42658e+06	2.7964e+06	9.34553e+08	7.62678e+08	7.12762e+17	0.00567697	0.00969886	0.00279831	0.00693543	0.00175614	0.00430234	0.00134814	0.00316742	98.5099	1.49007	91.8787
200	2016-12-04-2031.36.266	Manuka_New_1	1.66146	0.588969	1.13876	1.18687	3.27223	18.9371	189.542	2765	196	13.8937	0.0859674	0.171644	0.0594686	2.3376e-06	0.000313619	2.03367e-06	5.06123e-11	2.66654e-09	-1.0726e-11	0.389675	0.581242	0.498028	7275.53	124.703	0.453589	3.15529e+06	4045.31	3.26408	2.52667e+06	3.34533e+06	3.33833e+06	3.39307e+06	2.29712e+06	9.15903e+08	6.20068e+08	5.67922e+17	0.00705095	0.0107831	0.00340606	0.00735121	0.00217092	0.00556159	0.00187271	0.00484913	98.0328	1.96715	91.2331
201	2016-12-04-2031.53.113	Manuka_New_1	1.74427	0.598697	1.08743	1.15181	3.3266	18.7065	184.49	2751	191	13.261	0.0598252	0.118651	0.0395864	2.14337e-05	0.000132617	5.10621e-06	-5.22484e-11	2.22841e-08	9.1947e-11	0.179973	0.617316	0.757878	7099.04	117.812	0.392755	2403304	3585.1	1.90131	1.96236e+06	2.95744e+06	3.08953e+06	3.4185e+06	1927609	8.9699e+08	5.05789e+08	4.53688e+17	0.00566365	0.00713163	0.00230847	0.00450165	0.00171359	0.00338647	0.00150754	0.00302818	98.5428	1.45722	90.4654
202	2016-12-04-2032.22.014	Manuka_New_1	1.75062	0.596814	1.11294	1.18021	3.28845	19.2038	189.283	2907	193	12.8136	0.0592782	0.118465	0.0363571	4.08495e-07	9.71149e-05	1.82884e-06	-1.9078e-11	-9.8127e-10	1.317e-11	0.200973	0.615301	0.661976	7331.84	121.984	0.52525	2.39473e+06	3767.24	2.4443	1.95202e+06	3.12996e+06	3.12819e+06	3.61691e+06	2.19283e+06	9.65471e+08	5.85337e+08	5.65126e+17	0.00522039	0.0076084	0.00284078	0.00607225	0.00165067	0.00355815	0.00122848	0.0025658	98.4809	1.51908	89.1047
203	2016-12-04-2033.26.097	Manuka_New_1	1.86415	0.588692	1.14598	1.22378	3.1507	19.9775	186.822	2834	195	13.4174	0.0778218	0.153954	0.0505194	1.96779e-05	0.000248516	8.0812e-06	-3.39112e-10	-1.36214e-08	9.21173e-11	0.277792	0.569405	0.543564	7305.88	123.406	0.306794	3.66647e+06	4083.61	3.11993	2.99304e+06	3.41739e+06	3299550	3.45803e+06	1.83974e+06	9.28466e+08	4.9396e+08	4.58625e+17	0.00629723	0.00988107	0.00321333	0.00683272	0.0021233	0.00477222	0.00170875	0.00362681	98.3247	1.67529	90.7416
204	2016-12-04-2040.15.477	Manuka_New_1	1.7191	0.572872	1.15477	1.20746	3.5543	21.4354	231.454	3450	226	14.8046	0.0687107	0.138758	0.0449516	4.94846e-06	0.000186689	1.04354e-06	1.41173e-11	1.07025e-09	-3.69428e-12	0.260056	0.607497	0.585873	8920.11	149.547	0.719108	2.13104e+06	5756.17	7.36719	1.65638e+06	4.69588e+06	5.01974e+06	5.31123e+06	4.0809e+06	1.56929e+09	1.20577e+09	1.89219e+18	0.00629099	0.0109117	0.00346579	0.00902103	0.00205601	0.00625641	0.00151411	0.00414162	98.0879	1.91207	90.7746
205	2016-12-04-2040.35.170	Manuka_New_1	1.88373	0.594958	1.08722	1.18489	3.22463	19.3834	183.453	2717	192	13.5679	0.0675742	0.139215	0.045457	8.03334e-05	0.000152556	5.93494e-06	1.24563e-10	1.81737e-08	6.08378e-11	0.243555	0.609128	0.661976	7191.49	120.609	0.440889	2.20855e+06	3925.13	4.33875	1.77906e+06	3.22223e+06	3.29544e+06	3.25024e+06	2.48015e+06	8.62814e+08	6.58384e+08	5.68063e+17	0.00799325	0.0136763	0.00338886	0.00773143	0.00190084	0.00484367	0.00170114	0.00418824	98.1948	1.80518	91.0688
206	2016-12-04-2040.52.957	Manuka_New_1	1.72677	0.629726	1.11801	1.20051	3.48623	20.6143	220.118	3225	222	15.2819	0.0930627	0.164988	0.0539086	2.82684e-05	0.000166015	1.28482e-06	1.85251e-11	-6.53024e-10	3.7617e-12	0.249971	0.51906	0.625262	8064.03	136.141	0.430037	3.19201e+06	4402.56	5.35179	2.4491e+06	3.62027e+06	3.75136e+06	4.04697e+06	3000963	1.14099e+09	8.46078e+08	9.65365e+17	0.00545839	0.00867072	0.00250678	0.0053702	0.0017222	0.00375996	0.00150488	0.00329694	98.88	1.12002	94.8661
207	2016-12-04-2043.36.832	Manuka_New_1	1.81044	0.595129	1.14514	1.2475	3.21888	20.4961	202.628	2934	242	19.9605	0.0778911	0.153595	0.0542603	3.42266e-05	0.000286395	2.21071e-06	5.55555e-11	1.20086e-08	-5.21707e-12	0.268904	0.592644	0.625262	7725.9	130.391	0.670841	1.78031e+06	4355.6	10.0192	1.36745e+06	3.64082e+06	3.59359e+06	3.90331e+06	3.15333e+06	1.07731e+09	8.70316e+08	9.37604e+17	0.00757843	0.0118685	0.00324964	0.00685349	0.00238043	0.0056112	0.00208297	0.00470858	98.1223	1.87767	92.2969
208	2016-12-04-2044.17.005	Manuka_New_1	1.62916	0.632838	1.07287	1.15393	3.56342	19.2711	212.474	2978	194	12.638	0.095135	0.162235	0.0575283	3.98887e-06	0.000244111	3.26737e-06	-4.0394e-11	-2.99916e-09	6.25045e-11	0.293519	0.495707	0.661976	7531.04	128.984	0.53484	2.54528e+06	4027.73	6.74854	1.90388e+06	3.26838e+06	3.24012e+06	3.83816e+06	2.64541e+06	1.05356e+09	7.26152e+08	7.65045e+17	0.00892662	0.0125728	0.00309147	0.00600676	0.0021769	0.0044929	0.00194157	0.00409072	98.578	1.42203	93.4913
209	2016-12-04-2044.22.968	Manuka_New_1	1.67415	0.613316	1.1009	1.15008	3.34677	18.5238	186.174	2789	190	12.9437	0.0875699	0.157398	0.0553253	5.45717e-05	0.000260251	2.39602e-07	-1.25973e-12	-1.74803e-09	1.26913e-12	0.288444	0.522328	0.728134	6911.19	117.766	0.420227	2.60884e+06	3376.74	3.46314	2016272	2.809e+06	2.77389e+06	3.36739e+06	1.82573e+06	8.8358e+08	4.79057e+08	4.23285e+17	0.00704301	0.0112894	0.00478024	0.0111558	0.00263504	0.00639039	0.00181548	0.00374751	98.3301	1.6699	90.2457
210	2016-12-04-2047.05.364	Manuka_New_1	1.65985	0.625568	1.08264	1.13003	3.41679	18.3482	187.34	2765	185	12.3779	0.0636659	0.121655	0.0400858	5.68319e-06	0.000112769	7.20428e-06	-1.49466e-10	1.51102e-08	-1.06225e-10	0.165572	0.59672	0.857148	7038.94	116.547	0.414017	2.85175e+06	3274.82	2.31025	2352019	2.75316e+06	2.74449e+06	3.08602e+06	1.89141e+06	8.05397e+08	4.93624e+08	3.97563e+17	0.0042653	0.00710463	0.00285316	0.00753609	0.00170405	0.00476833	0.00119267	0.00262125	98.3037	1.69625	90.5916
211	2016-12-04-2047.11.564	Manuka_New_1	1.70256	0.629762	1.09056	1.13594	3.36062	18.4397	183.129	2741	187	12.7578	0.0897031	0.186117	0.0558934	4.12457e-06	0.000167035	9.10429e-06	-3.48538e-10	1.74696e-08	-3.77591e-11	0.484538	0.587885	0.498028	6546.97	112.672	0.524299	2.22888e+06	3124.12	3.39633	1.76418e+06	2.60554e+06	2.74835e+06	2.9095e+06	1.87536e+06	7.46274e+08	4.81019e+08	3.58972e+17	0.0100408	0.0177902	0.00566448	0.0141216	0.00333273	0.0091382	0.00226792	0.00599007	97.2956	2.70439	86.1291
212	2016-12-04-2049.07.047	Manuka_New_1	1.89682	0.521868	1.17365	1.2705	2.99884	20.1519	182.417	2696	206	15.7404	0.0733998	0.146268	0.0552756	7.34252e-05	0.000385191	5.33706e-07	-5.52028e-12	2.26567e-09	-3.66317e-12	0.25842	0.587101	0.585873	7843.36	131.75	0.421659	3.11088e+06	4933.16	1.6952	2.51127e+06	4.00264e+06	3.99106e+06	3785619	2.80361e+06	1.05013e+09	7.77716e+08	8.16699e+17	0.00579328	0.00940317	0.00287345	0.00739976	0.00174942	0.00408913	0.00125134	0.00265341	98.7026	1.29736	91.7765
213	2016-12-04-2058.05.563	Manuka_New_1	1.79297	0.600035	1.1401	1.17501	3.57287	21.2776	221.478	3122	204	13.3299	0.0793404	0.154263	0.0548321	2.73496e-05	0.000297573	6.70863e-07	-8.60502e-12	3.16274e-09	-3.67059e-12	0.273309	0.569964	0.661976	8228.83	139.094	0.423386	3.66541e+06	5104.12	3.88279	2.9317e+06	4.26057e+06	4.05049e+06	4.2489e+06	2.96151e+06	1.21067e+09	8.43842e+08	1.02161e+18	0.00593345	0.00918303	0.00335872	0.00722741	0.00190303	0.00460717	0.00178857	0.00430221	98.4344	1.56562	92.3786
214	2016-12-04-1338.11.950	Manuka_New_2	2.07193	0.682727	1.0182	1.08589	3.13837	17.5469	145.946	2136	158	11.6873	0.0975178	0.159582	0.055678	0.000426612	6.66478e-05	5.04034e-06	-4.84186e-11	-7.8375e-08	-6.84182e-11	0.326765	0.450928	0.757878	5296.23	91.1875	0.334124	2.01175e+06	1970.41	1.19456	1.57665e+06	1.63417e+06	1597406	1.53632e+06	1.47878e+06	3.5504e+08	3.4174e+08	1.21331e+17	0.00557803	0.00630887	0.00282447	0.00476679	0.00194499	0.00370227	0.00165594	0.00290591	98.5847	1.41529	90.3239
215	2016-12-04-1339.54.484	Manuka_New_2	1.89889	0.75454	1.01163	1.03736	3.45575	17.6132	161.493	2396	159	10.5513	0.111634	0.187375	0.0557139	0.000258044	6.41999e-06	1.97656e-05	2.06068e-10	3.00217e-07	-1.21442e-10	0.467363	0.461462	0.395538	5199.58	91.2031	0.443148	1.5517e+06	1711.85	4.38858	1.13678e+06	1.46253e+06	1.49059e+06	1932904	1.16728e+06	4.46463e+08	2.69618e+08	1.20374e+17	0.00976436	0.014192	0.00481068	0.0116338	0.00264307	0.00602316	0.00191424	0.00383936	98.4237	1.57628	89.8565
216	2016-12-04-1349.37.424	Manuka_New_2	1.89188	0.747211	1.00747	1.03867	3.75254	19.0752	190.903	2799	175	10.9414	0.137768	0.205972	0.0654361	0.000556201	1.8299e-05	1.2326e-05	1.08339e-10	2.89081e-07	2.3099e-10	0.507764	0.381033	0.448864	5971.13	106.656	0.494228	1.74324e+06	2320.38	8.49871	1.19642e+06	1.94578e+06	1911058	2.17072e+06	2.29968e+06	5.42115e+08	5.74321e+08	3.11348e+17	0.0083132	0.0115144	0.00409447	0.00825263	0.00287189	0.00554313	0.00226744	0.00398925	98.7595	1.24048	91.7065
217	2016-12-04-1354.17.863	Manuka_New_2	1.85927	0.724589	1.01764	1.0619	3.29919	17.083	154.238	2261	156	10.7634	0.11593	0.181737	0.0557784	0.000222831	1.71823e-05	3.34179e-06	2.22764e-11	4.97689e-08	1.50378e-11	0.429112	0.416499	0.543564	5194.6	90.8125	0.374342	1.92949e+06	1815.82	2.09763	1.44328e+06	1.51194e+06	1.46976e+06	1.64384e+06	1.28529e+06	3.78926e+08	2.96273e+08	1.12266e+17	0.00661965	0.00841212	0.00255086	0.0050874	0.00193382	0.00413388	0.0016476	0.00356135	98.2691	1.73089	89.3454
218	2016-12-04-1359.07.473	Manuka_New_2	2.0473	0.745384	1.00715	1.05193	3.12703	16.744	135.97	2020	150	11.1386	0.115388	0.190017	0.0599624	0.000541022	8.94948e-06	1.61958e-05	1.52585e-10	9.68462e-08	1.37616e-10	0.386515	0.454722	0.728134	4733.05	82.2656	0.418474	1.16777e+06	1538.39	4.91205	863149	1.2799e+06	1.32235e+06	1.1404e+06	1.60392e+06	2.50356e+08	3.52113e+08	8.81534e+16	0.00555967	0.00661006	0.00249013	0.00427355	0.00197225	0.00319696	0.00166317	0.00279492	98.7946	1.20541	91.0389
219	2016-12-04-1406.34.728	Manuka_New_2	1.76452	0.739802	1.02363	1.0442	3.46463	17.2359	164.473	2444	158	10.2144	0.1018	0.181997	0.0560973	0.000203483	5.23807e-07	1.04381e-06	-6.77247e-14	1.48668e-08	-1.02612e-12	0.435039	0.531806	0.395538	5388.63	92.8438	0.677411	846526	1774.3	10.9095	611140	1.48883e+06	1.6963e+06	2.34438e+06	1.30247e+06	5.4637e+08	3.03546e+08	1.65849e+17	0.013232	0.0171215	0.0058112	0.0121557	0.00365365	0.00824962	0.00241699	0.00522805	98.151	1.84902	89.2446
220	2016-12-04-1413.33.352	Manuka_New_2	1.93845	0.746364	1.01583	1.04378	3.41376	17.725	159.55	2372	162	11.0641	0.108947	0.179434	0.0550737	0.000420087	8.98637e-06	8.00323e-06	-6.48052e-11	1.89316e-08	1.32668e-11	0.372493	0.484014	0.661976	5148.54	88.0469	0.397411	1.95002e+06	1539.92	1.70377	1.50069e+06	1.30042e+06	1.38319e+06	1.46908e+06	1.26075e+06	3.33526e+08	2.86227e+08	9.54642e+16	0.00590079	0.00638897	0.00285571	0.00484603	0.00207502	0.00382245	0.0016228	0.00292839	98.4021	1.5979	90.2331
221	2016-12-04-1415.47.668	Manuka_New_2	1.96801	0.732026	1.0119	1.05452	3.52996	18.6215	174.125	2608	168	10.8221	0.144638	0.224743	0.0700597	0.000387595	2.19313e-05	1.5879e-06	-2.51486e-12	-2.24933e-08	8.38596e-12	0.445136	0.406158	0.696212	5576.22	97.9688	0.596725	1.09593e+06	1984.84	12.1403	751469	1.67945e+06	1.69835e+06	2751722	1.22466e+06	6.58863e+08	2.93229e+08	1.93198e+17	0.0152721	0.018395	0.00551238	0.00869546	0.0033383	0.00575057	0.00262355	0.00466616	98.9263	1.07366	93.715
222	2016-12-04-1418.04.445	Manuka_New_2	1.83322	0.760053	1.01636	1.04168	3.69439	18.6215	186.109	2749	172	10.7617	0.111411	0.181356	0.0543501	0.000158259	9.70499e-06	1.75972e-06	-2.28121e-12	-1.56184e-08	5.34086e-12	0.356064	0.463404	0.78556	5675.98	98.2969	0.30336	2.41531e+06	1840.42	3.03894	1.85982e+06	1.56825e+06	1.59694e+06	1.73263e+06	1.72037e+06	4.15506e+08	4.12565e+08	1.71423e+17	0.00539582	0.00614455	0.00270973	0.00416368	0.0017983	0.00325418	0.00163545	0.00287136	98.6503	1.34973	91.8914
223	2016-12-04-1420.11.624	Manuka_New_2	1.72639	0.769974	1.01824	1.04968	3.50846	17.309	170.433	2542	163	10.452	0.117462	0.184626	0.0554058	0.000149188	3.36724e-05	1.22746e-05	2.43319e-10	1.34243e-07	6.73553e-11	0.376439	0.425865	0.728134	5410.86	93.6406	0.30825	2.0796e+06	1733.09	2.11614	1.56536e+06	1.47629e+06	1.45392e+06	1.60101e+06	1569107	3.7482e+08	3.67351e+08	1.3769e+17	0.00554213	0.00538274	0.00226884	0.00330482	0.00196455	0.00306991	0.00181822	0.00290341	98.4122	1.58776	91.8605
224	2016-12-04-1420.39.897	Manuka_New_2	1.80109	0.729173	1.02667	1.0475	3.43533	17.3464	162.724	2400	157	10.2704	0.0875396	0.154912	0.0448374	0.000139839	7.70653e-06	2.03462e-05	2.40224e-10	1.93291e-07	-2.59705e-10	0.330758	0.525519	0.625262	5436.7	93.0156	0.695928	990535	1887.2	8.06238	724334	1.61424e+06	1671946	2.3227e+06	1.28353e+06	5.419e+08	2.99454e+08	1.62274e+17	0.00864907	0.0120598	0.00406985	0.00885917	0.00227124	0.00481405	0.00164375	0.00318072	98.5073	1.4927	89.1792
225	2016-12-04-1420.54.525	Manuka_New_2	1.79489	0.67032	1.06608	1.11372	3.4931	19.0769	190.19	2775	179	11.5463	0.100453	0.182838	0.055268	0.000117413	1.04411e-05	2.34685e-06	1.13925e-11	-1.83697e-08	9.81933e-13	0.29622	0.50845	0.78556	6702.57	114.516	0.561863	1.68851e+06	3142.81	8.14473	1.25269e+06	2.631e+06	2.55583e+06	3456044	1852685	8.94307e+08	4.79411e+08	4.28741e+17	0.0110376	0.0161102	0.00460348	0.00850613	0.00297512	0.00609501	0.00248457	0.00545482	98.8454	1.15459	94.4486
226	2016-12-04-1421.28.063	Manuka_New_2	1.83291	0.764456	1.01409	1.0424	3.57698	18.0204	174.708	2609	168	10.8179	0.113806	0.191126	0.0585073	0.000219134	4.00275e-05	3.9826e-06	4.21707e-11	5.54767e-08	2.64333e-11	0.404955	0.474358	0.585873	5459.81	94.6094	0.49076	1.54137e+06	1781.09	6.92567	1115297	1.51487e+06	1.60283e+06	2.21033e+06	1.19292e+06	5.20016e+08	2.80653e+08	1.45944e+17	0.0116537	0.0151652	0.00473298	0.00930606	0.00311757	0.00659058	0.00222024	0.00439584	98.4416	1.55837	91.8883
227	2016-12-04-1429.35.022	Manuka_New_2	1.79993	0.709091	1.02155	1.0538	3.53436	17.9032	174.319	2598	164	10.3526	0.123621	0.204759	0.0615951	0.00026447	1.47977e-05	1.61118e-05	-1.48886e-10	-5.92216e-08	3.91112e-10	0.498284	0.444326	0.448864	5669.02	100.188	0.562876	1.28705e+06	2219.18	9.88337	909020	1.86674e+06	1.87604e+06	2.67171e+06	1.37947e+06	6.46797e+08	3.33956e+08	2.16002e+17	0.0115311	0.0163137	0.00624053	0.0121741	0.00371384	0.00808371	0.00278519	0.00618468	98.4108	1.58919	90.498
228	2016-12-04-1431.53.037	Manuka_New_2	1.73152	0.734488	1.00982	1.03794	3.48964	16.9784	164.862	2448	160	10.4575	0.0945946	0.157377	0.0469611	0.000105043	1.1976e-05	3.82631e-06	-5.68252e-13	-1.51162e-08	9.85525e-12	0.368095	0.484156	0.543564	5413.07	93.3438	0.756255	1.28811e+06	1832.76	4.73684	959195	1563040	1.4773e+06	1.80751e+06	1.66483e+06	4.22401e+08	3.89057e+08	1.64338e+17	0.00637808	0.0070518	0.00291487	0.00445182	0.00210058	0.00417386	0.00175196	0.00355473	98.2682	1.73175	88.3147
229	2016-12-04-1442.30.296	Manuka_New_2	2.27767	0.666575	1.03558	1.08344	3.25795	19.2173	156.57	2368	163	11.22	0.120979	0.187883	0.0557289	0.000285562	3.07617e-05	1.67727e-05	3.77824e-10	2.45316e-07	-3.25837e-10	0.424448	0.395806	0.585873	5244.7	92.0312	0.63435	1.08394e+06	1788.83	7.84456	734645	1.50493e+06	1.49167e+06	2.47346e+06	1.03118e+06	5.74013e+08	2.39303e+08	1.37363e+17	0.014509	0.0165821	0.00676243	0.0108709	0.00430772	0.00721771	0.00283054	0.00442624	98.7485	1.25146	90.4152
230	2016-12-04-1449.33.718	Manuka_New_2	1.8938	0.767538	1.02493	1.04928	3.35704	17.3967	155.922	2345	163	11.3301	0.108242	0.172892	0.0487885	8.02786e-05	1.50453e-05	8.5692e-06	9.31805e-11	4.87562e-08	-5.13404e-11	0.378606	0.454356	0.696212	4812.93	83.4062	0.350602	1451079	1281.7	5.00053	1055868	1.09814e+06	1201589	1.9191e+06	662809	4.24129e+08	1.46483e+08	6.21275e+16	0.0133706	0.0150543	0.00569939	0.00929028	0.00352075	0.00643614	0.00255954	0.00470294	98.1844	1.81557	90.6969
231	2016-12-04-1451.05.759	Manuka_New_2	1.95683	0.729363	1.01132	1.04178	3.42796	17.8089	160.263	2409	162	10.8941	0.115842	0.188341	0.054837	0.000175811	1.78164e-05	6.07329e-06	5.28753e-11	5.62067e-08	5.6123e-13	0.407197	0.465461	0.585873	5231.58	90.75	0.521669	1.4804e+06	1667.31	7.92585	1.05836e+06	1.40479e+06	1443626	2.12324e+06	999236	4.89433e+08	2.30335e+08	1.12734e+17	0.0111229	0.0129518	0.00435448	0.00701808	0.00330535	0.00623747	0.00241011	0.00451299	98.2346	1.76544	91.9032
232	2016-12-04-1504.14.341	Manuka_New_2	1.82404	0.789346	1.01112	1.03515	3.5421	17.6518	168.943	2495	175	12.2745	0.100525	0.164293	0.0448454	5.3894e-05	1.96549e-06	9.72673e-06	2.7397e-11	9.80432e-09	-4.42728e-11	0.370326	0.449906	0.543564	5274.3	91.0938	0.559642	1.02215e+06	1612.61	9.32522	732652	1.37849e+06	1.42832e+06	1.80642e+06	1.58209e+06	4.17141e+08	3.65339e+08	1.52398e+17	0.0105837	0.011947	0.00357009	0.00599117	0.00200656	0.0033643	0.00163162	0.00278259	98.7768	1.22322	90.2739
233	2016-12-04-1506.26.556	Manuka_New_2	1.76318	0.736883	1.01657	1.03735	3.68651	18.1494	183.777	2699	166	10.2097	0.0778202	0.137779	0.0385868	3.11047e-05	1.99963e-06	8.8502e-07	-7.6651e-13	-4.69725e-09	7.63029e-13	0.245044	0.540652	0.728134	6089.87	102.469	0.382934	2.17976e+06	2240.89	1.39883	1754644	1.88904e+06	1.93712e+06	2.00159e+06	1.96037e+06	4.90041e+08	4.79948e+08	2.35194e+17	0.00455665	0.00535942	0.00187834	0.00311148	0.00136293	0.00247861	0.00118765	0.00201325	98.4506	1.54937	89.9478
234	2016-12-04-1522.52.433	Manuka_New_2	1.82586	0.700722	1.04778	1.06372	3.3259	17.3464	157.283	2313	158	10.7929	0.103988	0.176023	0.0517107	8.89427e-05	5.90131e-06	7.88452e-06	2.90294e-11	4.31183e-08	-6.28699e-11	0.338969	0.485262	0.625262	5426.55	93.3438	0.58364	1.275e+06	1937.17	6.3503	921473	1.6065e+06	1.63069e+06	2.19832e+06	1.248e+06	5.13729e+08	2.91647e+08	1.49828e+17	0.0106666	0.0132431	0.0048121	0.00892705	0.00311709	0.0069266	0.00239675	0.00551293	98.5637	1.43635	92.3146
235	2016-12-04-1529.41.581	Manuka_New_2	2.09539	0.681886	1.03384	1.10927	3.393	19.6374	178.012	2725	184	12.4242	0.0936854	0.165505	0.0492807	0.000235594	2.3628e-05	1.91296e-06	1.00996e-11	2.72037e-08	5.18653e-12	0.278507	0.500874	0.757878	6153.79	104.688	0.550417	1.41784e+06	2378.45	7.32637	1.05265e+06	2.01729e+06	1.98408e+06	2.60104e+06	1.81794e+06	6.43652e+08	4.49866e+08	2.89557e+17	0.00662837	0.00898497	0.00326729	0.00556063	0.00208685	0.00393411	0.00170888	0.00334711	98.7956	1.20435	91.9814
236	2016-12-04-1533.30.204	Manuka_New_2	2.03529	0.717994	1.01439	1.04766	3.65793	19.5199	184.555	2785	174	10.8711	0.114764	0.177048	0.0547497	0.000373304	2.08024e-06	8.65451e-07	9.7261e-13	1.5541e-08	-5.46222e-13	0.425652	0.408547	0.585873	5980.1	104.766	0.454731	2.06357e+06	2219.98	3.8998	1.49176e+06	1.8543e+06	1.90829e+06	2518617	1.56123e+06	6.23346e+08	3.86395e+08	2.40858e+17	0.00938676	0.0129678	0.00464444	0.00971893	0.00267973	0.00604837	0.00181445	0.00388086	98.3829	1.61705	89.9085
237	2016-12-04-1533.46.156	Manuka_New_2	1.84807	0.766553	1.02289	1.0366	3.60501	18.2135	175.485	2519	166	10.9393	0.105928	0.187525	0.058693	0.000140636	1.5021e-05	1.24801e-06	-5.08004e-12	-1.44134e-08	4.32037e-12	0.356957	0.501396	0.585873	5917.29	102.078	0.509052	1.45144e+06	2421.33	9.04689	1.06375e+06	2.00601e+06	2.0363e+06	2.51021e+06	1.62049e+06	6.13457e+08	3.96022e+08	2.42942e+17	0.0107276	0.015243	0.0042666	0.00793625	0.00269241	0.00565987	0.0021273	0.00431747	98.7822	1.21777	93.0775
238	2016-12-04-1536.09.984	Manuka_New_2	1.89963	0.698408	1.03039	1.06714	3.27471	17.3314	153.461	2259	158	11.0509	0.102065	0.163703	0.051257	0.000257033	2.2588e-05	1.07027e-05	1.43395e-10	1.59839e-07	1.4132e-10	0.342794	0.464498	0.448864	5354.14	91.9375	0.500131	1423435	1894.81	3.73981	1.05545e+06	1.57789e+06	1.55428e+06	1.67973e+06	1.61824e+06	3.89553e+08	3.7529e+08	1.46195e+17	0.00571051	0.0066142	0.00283398	0.00469927	0.0019763	0.00378652	0.00145245	0.00279924	98.2344	1.76565	90.364
239	2016-12-04-1537.17.180	Manuka_New_2	1.9937	0.705897	1.01133	1.04684	3.64535	19.2088	183	2720	170	10.625	0.113252	0.187039	0.0587581	0.000422994	1.0446e-05	3.49818e-07	5.29514e-13	4.78088e-09	-4.00369e-13	0.39245	0.458519	0.728134	5780.56	100.172	0.403955	2.31017e+06	2062.24	2.83353	1.75408e+06	1.75151e+06	1.76625e+06	1.91187e+06	1.69863e+06	4.62847e+08	4.11221e+08	1.90333e+17	0.00594207	0.007318	0.0029212	0.0051712	0.00221795	0.00393762	0.00173218	0.00298566	98.576	1.42396	91.5888
240	2016-12-04-1538.40.564	Manuka_New_2	1.80007	0.700794	1.03284	1.05763	3.49397	17.8616	171.599	2501	164	10.7541	0.111042	0.199565	0.0604719	0.000260169	4.76598e-06	8.75297e-06	-3.92274e-11	5.67815e-08	5.6429e-11	0.415027	0.504794	0.661976	5621.08	96.9062	0.334245	2.30427e+06	2067.07	2.74149	1.79871e+06	1.73795e+06	1.77751e+06	1.6492e+06	1734295	3.92704e+08	4.12965e+08	1.62173e+17	0.00619406	0.00881543	0.0032599	0.00697363	0.00225434	0.00515624	0.00162458	0.00305916	98.6852	1.31481	91.9604
241	2016-12-04-1540.39.821	Manuka_New_2	1.97503	0.737568	1.01442	1.05033	3.4627	18.249	166.222	2498	162	10.506	0.105745	0.17574	0.0566168	0.000367809	2.05125e-05	9.07856e-06	8.76968e-12	-5.28198e-09	-1.03894e-10	0.366432	0.470758	0.661976	5552.3	95.5156	1.02297	775393	1940.76	10.6507	541986	1.63019e+06	1.7336e+06	2.70636e+06	1.29007e+06	6.39811e+08	3.04986e+08	1.95133e+17	0.0115691	0.0148576	0.00509847	0.00973491	0.00326118	0.00691914	0.00259997	0.00598763	98.3066	1.69339	91.1088
242	2016-12-04-1542.44.009	Manuka_New_2	1.82828	0.71345	1.02316	1.06263	3.57911	18.4397	181.769	2638	169	10.8268	0.0920429	0.167665	0.0505331	8.62589e-05	4.57979e-05	6.31379e-06	-2.90816e-11	-1.38708e-08	-9.42184e-11	0.293421	0.516608	0.696212	6099.07	104.266	1.30047	990281	2492.21	9.80845	729374	2.13011e+06	2.08792e+06	2.84023e+06	1.77926e+06	7.01392e+08	4.39387e+08	3.08182e+17	0.010119	0.0130642	0.0041986	0.00781289	0.00252236	0.005235	0.00167584	0.00330271	98.9885	1.01148	92.7019
243	2016-12-04-1543.13.403	Manuka_New_2	1.89825	0.717259	1.01509	1.03999	3.51005	17.9628	167.453	2462	164	10.9245	0.0941476	0.156256	0.0427379	4.60344e-05	1.10003e-05	2.20446e-06	5.52209e-12	-6.40143e-09	-2.94034e-12	0.281321	0.469688	0.811278	5650.79	96.5312	0.408126	1.70357e+06	2010.32	3.13929	1.30107e+06	1.69004e+06	1.6289e+06	1.82109e+06	1.77486e+06	4.32875e+08	4.21886e+08	1.82624e+17	0.00594916	0.0075243	0.00227028	0.00380097	0.00171115	0.0029277	0.00143231	0.00240402	98.5276	1.4724	90.6345
244	2016-12-04-1545.06.272	Manuka_New_2	1.84629	0.741546	1.01013	1.03958	3.6303	18.2703	178.984	2691	169	10.6135	0.10479	0.183365	0.0537279	0.00022118	1.20364e-05	2.21808e-05	-1.60577e-10	2.22507e-07	-3.56997e-11	0.367605	0.515763	0.811278	5739.52	98.7812	0.406409	1682225	1955.14	4.9222	1.26802e+06	1.66666e+06	1.72531e+06	1842104	1.97123e+06	4.42933e+08	4.73981e+08	2.09942e+17	0.00626787	0.0091385	0.00301827	0.00535281	0.00216666	0.00405699	0.00167862	0.00310398	98.4325	1.56753	89.256
245	2016-12-04-1550.49.863	Manuka_New_2	2.01571	0.731026	1.02736	1.06288	3.60684	19.5564	184.684	2759	175	11.1	0.101698	0.16857	0.0510144	0.000224355	2.03329e-05	5.17494e-06	-3.28349e-11	-5.87077e-08	3.44203e-11	0.283723	0.475573	0.696212	5911	100.891	0.653222	1.31744e+06	2027.09	6.95863	945517	1.73457e+06	1.74673e+06	2.38396e+06	1718236	5.79257e+08	4.17498e+08	2.41839e+17	0.00780217	0.0109879	0.00325897	0.00567144	0.0021151	0.0039082	0.00169076	0.00306015	98.8332	1.16679	93.0387
246	2016-12-04-1551.13.806	Manuka_New_2	2.07891	0.760417	1.00996	1.06099	3.32139	18.1011	156.052	2352	162	11.1582	0.159803	0.226921	0.0703549	0.00057304	1.66374e-05	8.56674e-06	1.52385e-11	-1.69004e-08	8.68793e-11	0.444425	0.361996	0.696212	5002.38	88.8438	0.52696	1.04933e+06	1598.6	15.4301	670869	1.34339e+06	1.35646e+06	2.16715e+06	994867	4.94281e+08	2.26907e+08	1.12156e+17	0.0134003	0.0137697	0.00745809	0.0107735	0.0041914	0.00659032	0.00283526	0.00455242	98.9673	1.0327	93.7375
247	2016-12-04-1557.17.251	Manuka_New_2	1.80464	0.750568	1.02687	1.04339	3.53696	17.8089	171.145	2549	166	10.8105	0.100717	0.171013	0.0478969	0.000158504	5.24028e-06	1.43221e-05	1.02223e-11	1.02855e-07	1.31346e-10	0.36338	0.503457	0.625262	5163.58	88.75	0.476591	1.51467e+06	1431.3	2.99008	1.14061e+06	1.23569e+06	1.30957e+06	1.70947e+06	1.23406e+06	3.89624e+08	2.81268e+08	1.09589e+17	0.00638682	0.0105419	0.00356104	0.00772985	0.00225701	0.00455907	0.00159206	0.00294678	98.1868	1.81316	90.3075
248	2016-12-04-1600.09.668	Manuka_New_2	1.94165	0.764648	1.01405	1.04579	3.32743	17.309	152.165	2273	156	10.7066	0.0965082	0.17215	0.0491807	0.000217414	1.07451e-05	3.63291e-05	7.17684e-10	5.31966e-07	-7.07429e-10	0.412646	0.523832	0.543564	4942.25	85.5	0.494183	1.43153e+06	1491.48	2.56312	1.1113e+06	1.27073e+06	1.34761e+06	1.35274e+06	1.45296e+06	3.0263e+08	3.25049e+08	9.83695e+16	0.0046737	0.00658051	0.00285099	0.00659443	0.00209241	0.00478131	0.00168214	0.00391103	97.9812	2.01883	86.0176
249	2016-12-04-1601.32.544	Manuka_New_2	1.91296	0.788504	1.01329	1.05527	3.3903	17.6573	160.846	2408	165	11.3061	0.156351	0.228464	0.0734958	0.000546641	3.66183e-05	5.76047e-06	4.85231e-11	1.30679e-07	-9.45324e-11	0.504878	0.357691	0.543564	5028.53	89.6875	0.75669	814567	1595.51	13.9993	543626	1.33831e+06	1.33241e+06	2.28978e+06	1.07945e+06	5.2446e+08	2.4724e+08	1.29667e+17	0.0163531	0.0167026	0.00772735	0.0117115	0.00473649	0.00821682	0.00352318	0.00693788	98.735	1.26503	93.6911
250	2016-12-04-1606.20.332	Manuka_New_2	1.87103	0.712954	1.0251	1.05106	3.6333	18.748	183.259	2693	173	11.1136	0.0957437	0.16851	0.0522013	0.000313251	1.15368e-05	1.52532e-05	1.40894e-10	2.44623e-07	1.4913e-10	0.304892	0.521526	0.585873	6220.34	106.031	0.788469	1077585	2467.96	11.161	780199	2.06242e+06	2143584	2506459	2.20764e+06	6.24063e+08	5.49661e+08	3.43023e+17	0.00528309	0.00775053	0.00297116	0.00554067	0.00193594	0.00423505	0.00153127	0.00355228	98.9103	1.08967	92.9186
251	2016-12-04-1619.09.987	Manuka_New_2	1.97951	0.757412	1.00712	1.04946	3.62659	19.0497	182.028	2715	172	10.8965	0.112457	0.180505	0.0543401	0.000209196	4.18152e-06	1.16653e-06	-1.00076e-12	-5.17496e-09	-2.63306e-12	0.344021	0.436763	0.757878	5652.25	97.4688	0.508395	1.44154e+06	1816.98	6.01491	1048191	1568548	1.56772e+06	1.76631e+06	2.05187e+06	4.2179e+08	4.8998e+08	2.06669e+17	0.0043268	0.00610816	0.00241405	0.00417501	0.00188326	0.00376663	0.00149334	0.00278458	98.62	1.38	92.7102
252	2016-12-04-1619.30.347	Manuka_New_2	1.96937	0.728022	1.02264	1.07676	3.43254	18.5937	171.664	2561	169	11.1523	0.1358	0.204925	0.0650869	0.000472089	4.95619e-06	5.35343e-06	1.4675e-11	1.15824e-07	5.84004e-12	0.441453	0.387597	0.625262	5490.98	96.3438	0.377428	1.83379e+06	1871.17	6.49662	1.30521e+06	1.57312e+06	1.54947e+06	1718831	1.76512e+06	4.08113e+08	4.19103e+08	1.71041e+17	0.0068181	0.0090067	0.00306872	0.00469805	0.00241287	0.00470224	0.00199689	0.00397366	98.4684	1.53158	90.9643
253	2016-12-04-1624.50.461	Manuka_New_2	1.70477	0.748168	1.01714	1.02846	3.45618	16.5925	158.773	2299	157	10.7216	0.0997717	0.173673	0.0533901	0.000182142	4.95162e-06	5.11527e-06	1.61112e-11	6.78616e-08	3.35542e-11	0.35055	0.512262	0.696212	5208.5	89.5469	0.404905	1.8525e+06	1707.67	2.88231	1439575	1.43931e+06	1453116	1.58715e+06	1.29228e+06	3.63309e+08	2.95809e+08	1.0747e+17	0.00587688	0.00836383	0.0032122	0.00606688	0.00207657	0.00395025	0.00156586	0.00288969	98.4259	1.57407	89.6175
254	2016-12-04-1712.50.254	Manuka_New_2	1.78349	0.782622	1.01462	1.03942	3.47509	17.2246	163.955	2458	165	11.0761	0.099015	0.167131	0.0462493	0.000110396	8.08796e-06	6.58639e-06	-4.8034e-11	-1.99925e-08	1.37179e-12	0.347261	0.498251	0.78556	4891.71	84.1406	0.331618	1.80997e+06	1247.82	1.99973	1.42389e+06	1.08751e+06	1.15066e+06	1.29487e+06	1.23329e+06	2.87514e+08	2.7384e+08	7.87327e+16	0.00595787	0.00818607	0.00314422	0.00540123	0.00198134	0.00379529	0.00158158	0.0029513	98.5626	1.4374	89.1194
255	2016-12-04-1718.01.359	Manuka_New_2	1.93841	0.77249	1.01392	1.04324	3.35043	17.3706	153.526	2321	161	11.168	0.127114	0.203266	0.0565421	0.000118065	1.97083e-05	1.35319e-06	-5.68614e-12	-5.06109e-09	5.26182e-12	0.504922	0.412974	0.625262	4667.83	82.5312	0.657516	1.02889e+06	1289.1	7.00139	729255	1.12599e+06	1.09219e+06	1.32012e+06	1.38394e+06	2.90271e+08	3.04302e+08	8.83299e+16	0.00700109	0.00797374	0.00413272	0.00703477	0.00269969	0.00525449	0.00198702	0.00365178	98.3583	1.64167	91.2052
256	2016-12-04-1339.29.021	Manuka_New_2	1.75125	0.669112	1.05943	1.11676	3.41833	18.4327	183.129	2707	183	12.3713	0.0846938	0.166827	0.0507847	2.31827e-05	0.000129285	2.72133e-06	-4.54708e-11	1.15737e-08	4.07306e-11	0.380045	0.577162	0.625262	6407.87	109.938	0.530537	1.73547e+06	2888.24	6.32197	1.34769e+06	2.4547e+06	2.34855e+06	2.73287e+06	2050204	6.92769e+08	5.19716e+08	3.60043e+17	0.0069533	0.00876214	0.00309298	0.00624639	0.00201218	0.00442098	0.00142933	0.00302115	98.126	1.87404	87.9536
257	2016-12-04-1345.35.067	Manuka_New_2	1.68602	0.658986	1.0641	1.1151	3.26665	17.2959	166.74	2485	178	12.7501	0.0805332	0.157217	0.0505659	4.74642e-06	0.000174735	9.4759e-07	1.54156e-13	-1.10492e-09	-8.74429e-12	0.35428	0.578451	0.625262	5923.86	100.953	0.433816	1.64164e+06	2408.45	3.72281	1.28641e+06	2.02062e+06	2.11853e+06	2.28769e+06	1.67676e+06	5.55867e+08	4.07419e+08	2.26471e+17	0.00731731	0.010855	0.00408741	0.0097265	0.0024531	0.00580314	0.00175672	0.00373281	98.2767	1.72327	87.9844
258	2016-12-04-1347.35.463	Manuka_New_2	1.66055	0.604646	1.09552	1.15685	3.3057	18.2845	183.777	2732	188	12.937	0.0895303	0.164607	0.0563661	2.50623e-05	0.000256019	4.2687e-06	6.63523e-11	7.25161e-09	-1.41616e-10	0.3445	0.525592	0.448864	6799.27	116.609	0.40898	2.37988e+06	3276.31	5.77476	1.84048e+06	2.72227e+06	2.70957e+06	3.10601e+06	2.05163e+06	8.10669e+08	5.35475e+08	4.34093e+17	0.00739936	0.00860774	0.00311068	0.00521058	0.00248505	0.00501329	0.00189844	0.00390941	98.2937	1.70626	91.8275
259	2016-12-04-1347.41.818	Manuka_New_2	1.83804	0.627635	1.14145	1.28275	3.039	20.0164	190.968	2840	193	13.1158	0.104477	0.195873	0.0654213	0.000103994	0.0002829	5.51067e-08	1.23787e-13	2.99553e-10	-1.39264e-13	0.411889	0.536823	0.543564	6840.23	118.281	0.404944	2.42569e+06	3317.79	7.04592	1.83648e+06	2.75946e+06	2.79558e+06	3.77785e+06	1.57456e+06	9.93223e+08	4.13962e+08	4.11156e+17	0.0142974	0.0218323	0.00547919	0.0109422	0.00356717	0.00787903	0.00249813	0.00541093	98.5764	1.42358	91.2508
260	2016-12-04-1351.17.368	Manuka_New_2	1.80745	0.628111	1.08401	1.13883	3.29167	18.6006	176.587	2619	184	12.9271	0.0975468	0.188885	0.0632725	1.99707e-05	0.000293051	9.02347e-07	-1.45617e-13	-2.69705e-09	1.56053e-11	0.43887	0.559542	0.448864	6280.08	108.375	0.566132	1.74932e+06	2789.92	8.21253	1.34602e+06	2.32544e+06	2.38823e+06	2420158	2.20686e+06	6.09188e+08	5.55496e+08	3.38401e+17	0.00621358	0.00751249	0.00372648	0.00698853	0.00250595	0.00486121	0.00209503	0.00415712	98.1159	1.88406	86.7999
261	2016-12-04-1351.59.880	Manuka_New_2	1.69654	0.636571	1.0551	1.12296	3.54081	18.8583	198.676	2976	190	12.1304	0.0982601	0.180432	0.0601314	7.66606e-06	0.000241712	1.25574e-06	-1.74106e-11	4.78187e-10	9.04112e-12	0.379019	0.527445	0.498028	7126.73	121.984	0.817244	1.36302e+06	3539.7	10.9742	1.00632e+06	2.9268e+06	3025901	3.52685e+06	2.70299e+06	9.4143e+08	7.21516e+08	6.79256e+17	0.0110772	0.0166255	0.0049546	0.011149	0.00285973	0.00660736	0.00202624	0.00450064	98.5761	1.42394	90.62
262	2016-12-04-1353.16.085	Manuka_New_2	1.834	0.657919	1.03576	1.0963	3.53166	18.9166	188.376	2804	187	12.4711	0.0995036	0.173071	0.0548637	1.80495e-05	0.000170241	1.38088e-05	5.29837e-10	-3.78864e-08	-5.83708e-10	0.372865	0.494666	0.585873	6525.93	112.516	0.427263	1.96666e+06	2850.19	5.56183	1.46231e+06	2.37023e+06	2.38885e+06	2.98413e+06	1.93537e+06	7.65312e+08	4.96345e+08	3.79859e+17	0.00746428	0.00824482	0.00281523	0.00495844	0.00202147	0.00374859	0.00165477	0.00296258	98.2054	1.79462	89.9943
263	2016-12-04-1354.34.712	Manuka_New_2	1.71019	0.67	1.0533	1.10903	3.43425	18.1208	182.287	2658	182	12.462	0.0933562	0.175395	0.0590826	2.13021e-05	0.000219998	3.86989e-07	3.47564e-12	1.38649e-09	8.76784e-13	0.39546	0.548551	0.585873	6426.36	110.828	0.482395	1.7857e+06	2944.79	6.59713	1.35254e+06	2.44019e+06	2526300	3.14656e+06	1.71791e+06	8.00983e+08	4.37308e+08	3.50277e+17	0.0107203	0.015849	0.00422455	0.00823376	0.00290834	0.00619777	0.00240708	0.00511088	98.2805	1.71951	90.4429
264	2016-12-04-1359.22.963	Manuka_New_2	1.65625	0.601284	1.11333	1.15224	3.35732	18.6215	188.053	2774	192	13.2891	0.0957178	0.18018	0.0622327	2.25731e-05	0.000299998	1.82865e-07	1.30652e-12	-2.2464e-10	-2.36577e-13	0.348172	0.552188	0.661976	6881.54	117.938	0.433025	2.31311e+06	3406.64	7.0787	1.77666e+06	2.84271e+06	2.87876e+06	3.19254e+06	2.12185e+06	8.38029e+08	5.56974e+08	4.6676e+17	0.00898514	0.0134303	0.00429543	0.00987919	0.00273079	0.00678506	0.00199119	0.0043418	98.5786	1.42138	91.647
265	2016-12-04-1404.54.381	Manuka_New_2	1.85697	0.612419	1.09808	1.15317	3.42039	19.9662	195.502	2917	199	13.5759	0.10976	0.188968	0.0640865	0.000137705	0.000321566	6.66159e-06	-3.76218e-11	7.81355e-08	1.90496e-10	0.395955	0.473435	0.625262	6662.16	115.109	0.531344	1714164	2908.18	7.65481	1.24077e+06	2.42922e+06	2.41992e+06	3.16795e+06	2.12709e+06	8.21739e+08	5.51747e+08	4.53392e+17	0.0109351	0.0155293	0.00409246	0.00804305	0.00288635	0.00575474	0.00235677	0.00455718	98.6694	1.33062	92.8592
266	2016-12-04-1412.10.672	Manuka_New_2	1.62343	0.674381	1.07695	1.11757	3.45073	18.0761	186.887	2850	188	12.4014	0.0862164	0.164562	0.0471776	3.14742e-06	0.000126639	1.26254e-05	-5.01016e-10	1.8063e-08	4.61139e-11	0.349794	0.556051	0.498028	6196.61	106	0.311776	2.58398e+06	2366.6	3.91208	2.05441e+06	2.04972e+06	2.13822e+06	2.69946e+06	1.27069e+06	6.7197e+08	3.16307e+08	2.12549e+17	0.0108333	0.0167484	0.00532534	0.0112923	0.0027386	0.00562562	0.00210345	0.00415108	98.1863	1.81366	87.8757
267	2016-12-04-1414.06.425	Manuka_New_2	1.72361	0.633333	1.07729	1.14038	3.28177	18.0778	176.004	2638	182	12.5565	0.0795279	0.155765	0.0496228	6.58199e-06	0.000152431	1.67397e-06	-1.2153e-12	4.22374e-09	-2.2456e-11	0.329401	0.592531	0.696212	6304.9	107.297	0.49521	1.6502e+06	2730.54	5.33715	1.28923e+06	2.28358e+06	2.40522e+06	2.55461e+06	2023250	6.39826e+08	5.06741e+08	3.24226e+17	0.00768273	0.0105981	0.00336365	0.00708013	0.00216113	0.00478283	0.00167313	0.00374597	98.124	1.87595	87.5049
268	2016-12-04-1414.37.004	Manuka_New_2	1.75323	0.677455	1.04679	1.12268	3.52319	18.9952	196.603	2900	186	11.9297	0.0915684	0.159299	0.0504356	1.46913e-05	0.000140353	6.82679e-06	-1.64356e-10	8.97306e-09	-4.83469e-11	0.310598	0.515349	0.696212	6722.95	115	0.884132	1.15874e+06	2891.43	10.494	842055	2.40021e+06	2.37794e+06	2.79537e+06	2.83478e+06	7.24804e+08	7.35021e+08	5.32747e+17	0.00477191	0.00595084	0.00239254	0.0044024	0.00177498	0.00356228	0.00147645	0.00281007	98.3279	1.67214	88.6387
269	2016-12-04-1415.03.723	Manuka_New_2	1.711	0.682644	1.04326	1.10149	3.57317	18.6406	194.66	2904	187	12.0417	0.0944307	0.176973	0.0561563	7.87155e-05	0.000167224	2.38259e-06	-1.73061e-11	-1.49767e-09	-4.49813e-11	0.365826	0.544062	0.585873	6513	112.203	0.550367	1.60049e+06	2854.95	6.75846	1.19973e+06	2.38285e+06	2.55133e+06	3.18339e+06	1.90762e+06	8.15407e+08	4.88625e+08	3.98428e+17	0.0108501	0.0152356	0.00473742	0.00980622	0.00238902	0.00515347	0.00182268	0.00348143	98.661	1.33899	90.3634
270	2016-12-04-1417.30.863	Manuka_New_2	1.76177	0.632569	1.06051	1.12033	3.466	18.8153	189.478	2771	191	13.1653	0.0763133	0.152093	0.0503993	5.22874e-05	0.000160706	2.9726e-06	-7.50936e-12	2.02717e-08	6.70343e-11	0.291412	0.582106	0.661976	6795.43	115.172	0.332782	2831205	3189.13	3.1624	2.29364e+06	2.66414e+06	2.88698e+06	2949478	1.86317e+06	7.65274e+08	4.83418e+08	3.69947e+17	0.00583488	0.00770626	0.00280029	0.00570817	0.00188916	0.00397714	0.0015167	0.00323632	98.0205	1.97953	90.2886
271	2016-12-04-1419.59.492	Manuka_New_2	1.80995	0.598276	1.10928	1.18108	3.24302	19.2392	184.36	2818	194	13.3556	0.0826194	0.168347	0.0539077	1.34148e-05	0.00024615	3.5401e-07	-3.1169e-12	-1.01106e-09	-4.22487e-13	0.414001	0.599934	0.498028	6955.29	119.188	0.450366	2272986	3547.84	5.11191	1.80021e+06	2.93216e+06	3.06528e+06	3.10427e+06	2.40714e+06	8.19315e+08	6.3532e+08	5.20527e+17	0.00624626	0.00807205	0.00290629	0.00561419	0.00208302	0.00433736	0.00156243	0.00322029	97.7504	2.24958	89.0031
272	2016-12-04-1424.25.831	Manuka_New_2	1.67483	0.61267	1.11521	1.17017	3.19291	18.1011	175.421	2640	187	13.2458	0.0860585	0.171684	0.058582	7.43083e-06	0.000320379	1.05221e-06	-3.93111e-12	2.79011e-09	-1.5403e-11	0.383427	0.579963	0.625262	6491.21	111.25	0.473791	1.96151e+06	3123.6	5.66264	1.53344e+06	2.5922e+06	2.67282e+06	2.89223e+06	1.90444e+06	7.37467e+08	4.85597e+08	3.58112e+17	0.00986741	0.0154389	0.00568895	0.0131686	0.00318714	0.00791645	0.0020259	0.00445572	98.2446	1.75542	86.2333
273	2016-12-04-1425.32.515	Manuka_New_2	1.60182	0.67232	1.03565	1.07627	3.63735	17.8742	192.587	2846	178	11.1328	0.08737	0.160647	0.0461237	1.80176e-05	6.45239e-05	1.39523e-05	3.11433e-10	5.88353e-08	-2.7092e-10	0.312306	0.539101	0.696212	6196.35	105.766	0.62262	2.08798e+06	2291.21	3.39261	1.63506e+06	1.95062e+06	2.05205e+06	2.33229e+06	1.89915e+06	5.80066e+08	4.72337e+08	2.73986e+17	0.00554346	0.00652136	0.0029522	0.00491593	0.00183269	0.00333239	0.00147005	0.00284881	98.5628	1.43722	92.3534
274	2016-12-04-1425.39.338	Manuka_New_2	1.69693	0.617208	1.07717	1.14664	3.3204	18.2473	182.158	2712	189	13.1715	0.0918381	0.178715	0.0591749	2.49453e-05	0.000270692	3.26367e-06	8.03897e-11	-1.55312e-08	-4.7652e-11	0.4425	0.562493	0.543564	6512.4	112.5	0.589681	2.24748e+06	3052.83	4.00941	1.75264e+06	2562092	2.60478e+06	2.78184e+06	2.00576e+06	7.13431e+08	5.14398e+08	3.66987e+17	0.00683742	0.00903244	0.00372067	0.00769786	0.00235304	0.00543571	0.00185893	0.00412069	98.2112	1.78879	90.3683
275	2016-12-04-1426.47.199	Manuka_New_2	1.71304	0.652737	1.07638	1.17748	3.15135	17.8616	173.024	2606	183	12.8507	0.11323	0.203234	0.0637932	1.41871e-05	0.000204481	8.17392e-07	-1.60047e-12	2.43345e-09	-8.20087e-12	0.408617	0.512941	0.696212	5994.1	103.359	0.443616	1.69402e+06	2413.38	8.16596	1.25736e+06	2055789	1.96486e+06	2.23056e+06	1.89762e+06	5.48351e+08	4.66502e+08	2.55807e+17	0.00739418	0.0104592	0.00324551	0.00550023	0.00210689	0.00378749	0.00192094	0.00376321	98.6198	1.3802	92.3873
276	2016-12-04-1435.05.268	Manuka_New_2	1.74715	0.629261	1.08916	1.14915	3.22115	18.1011	172.182	2588	182	12.7991	0.0863267	0.155067	0.0513209	1.01583e-05	0.000208329	3.58148e-08	-3.85078e-14	5.19683e-11	-5.83782e-14	0.343945	0.527922	0.585873	6419.75	109.938	0.430973	1.92466e+06	2936.26	4.21268	1.47271e+06	2.41737e+06	2.4887e+06	2.80794e+06	1.88928e+06	7.118e+08	4.78922e+08	3.40897e+17	0.00635467	0.00830697	0.00315657	0.00639687	0.00214949	0.00455158	0.00161541	0.00337157	98.1424	1.85758	89.4022
277	2016-12-04-1436.39.258	Manuka_New_2	1.77149	0.62707	1.05445	1.10855	3.58685	19.2644	198.676	2916	187	11.9921	0.0845348	0.159923	0.0530095	4.94147e-05	0.000154756	2.92225e-06	1.88932e-11	1.33741e-08	4.66351e-11	0.308758	0.568781	0.543564	7175.34	121.859	0.513928	2.41749e+06	3576.09	4.88682	1.8721e+06	2967172	3.02376e+06	3.63732e+06	2.1029e+06	9.70613e+08	5.61154e+08	5.44664e+17	0.00787439	0.0109813	0.00360529	0.00739734	0.00208385	0.00485857	0.00170602	0.00359906	98.2642	1.73584	91.0928
278	2016-12-04-1438.00.494	Manuka_New_2	1.61858	0.635611	1.0789	1.11058	3.39822	17.6793	178.984	2676	183	12.5146	0.08102	0.153813	0.0489414	4.8813e-06	0.000131111	1.84757e-06	-2.55669e-11	3.11985e-09	-9.72333e-12	0.321958	0.583631	0.585873	6391	108.516	0.468173	2.07073e+06	2708.35	3.34004	1622811	2.26315e+06	2335454	2.84247e+06	1.65106e+06	7.16099e+08	4.15948e+08	2.9786e+17	0.0110827	0.0175395	0.00430835	0.00920129	0.00320245	0.00745848	0.00213425	0.00475491	98.1503	1.84965	90.3721
279	2016-12-04-1438.24.682	Manuka_New_2	1.68324	0.607915	1.12309	1.16186	3.27632	18.5535	182.093	2552	183	13.1226	0.068628	0.138017	0.0477926	4.12986e-05	0.000182397	4.07849e-07	-1.81583e-12	-2.58856e-09	3.55864e-12	0.269927	0.591998	0.661976	7078.28	119.188	0.42715	2.37913e+06	3834.52	3.04826	1.91572e+06	3.19475e+06	2.99977e+06	3.28896e+06	2202380	8.68284e+08	5.81427e+08	5.04844e+17	0.00443976	0.00563536	0.00258633	0.00534906	0.00175251	0.00396875	0.00117352	0.00249202	98.1458	1.85422	85.0846
280	2016-12-04-1439.00.674	Manuka_New_2	1.76021	0.643991	1.06021	1.1342	3.37351	18.5291	183.972	2675	185	12.7944	0.0835989	0.166581	0.0540228	2.38135e-05	0.000194696	1.81177e-06	1.62521e-11	8.4183e-09	-3.1441e-11	0.367843	0.577635	0.448864	6673.09	113.797	0.647197	1.62781e+06	3213.86	8.14682	1.25307e+06	2.67497e+06	2.77434e+06	3.1729e+06	2.06544e+06	8.18111e+08	5.32558e+08	4.35692e+17	0.00826503	0.0115242	0.00385816	0.00771634	0.00247656	0.00548244	0.00182752	0.00383126	98.6525	1.34751	90.8093
281	2016-12-04-1443.53.682	Manuka_New_2	1.75899	0.642323	1.09003	1.15874	3.14546	17.8905	166.935	2527	181	12.9644	0.106639	0.187777	0.0610658	6.2852e-05	0.000276239	6.16056e-06	1.26081e-10	3.5358e-08	2.31705e-10	0.417344	0.492399	0.585873	6078.39	105.766	0.502445	1.56831e+06	2635.99	9.6881	1.14804e+06	2.17581e+06	2.2081e+06	2.78704e+06	1.6462e+06	6.93166e+08	4.09427e+08	2.83801e+17	0.00964164	0.0128016	0.00492685	0.0107392	0.00294496	0.00675067	0.00214233	0.00469404	98.5879	1.4121	89.2592
282	2016-12-04-1444.23.593	Manuka_New_2	1.74656	0.628622	1.09253	1.15038	3.34007	18.8153	185.526	2753	190	13.113	0.088161	0.162476	0.0527988	4.37557e-05	0.000213145	1.72474e-06	-1.37457e-11	1.12668e-08	-1.92166e-11	0.341058	0.539552	0.661976	6262.06	107.203	0.492443	1.73729e+06	2592.68	3.84486	1334292	2.18778e+06	2.24786e+06	2482383	2.04504e+06	6.21558e+08	5.12052e+08	3.1827e+17	0.00827659	0.0123313	0.00403833	0.00766256	0.00277383	0.00562453	0.00200446	0.0039062	98.2343	1.76568	90.5896
283	2016-12-04-1447.32.159	Manuka_New_2	1.80389	0.65493	1.05376	1.12365	3.48575	19.143	192.781	2899	191	12.584	0.0955215	0.172816	0.0542926	7.47539e-05	0.000188785	8.17609e-06	1.10118e-10	4.43271e-08	-3.53947e-10	0.374561	0.533408	0.498028	6459.39	111.172	0.760275	1.38261e+06	2684.73	9.61015	1.02092e+06	2.2508e+06	2383247	2.95141e+06	2122093	7.524e+08	5.40983e+08	4.07035e+17	0.00775791	0.0102323	0.00398327	0.00805706	0.00237365	0.00530501	0.00181749	0.00347874	98.4634	1.53657	91.6127
284	2016-12-04-1448.47.895	Manuka_New_2	1.71477	0.601103	1.0948	1.14781	3.39342	18.9183	190.644	2868	193	12.9878	0.0941772	0.177926	0.058212	6.38434e-06	0.000253518	3.81411e-06	-4.27948e-11	4.03358e-09	9.77449e-11	0.39093	0.552797	0.498028	6853.86	117.828	0.361992	2.88521e+06	3258.19	3.9816	2269254	2.72462e+06	2.728e+06	2.9092e+06	2.1373e+06	7.63054e+08	5.6059e+08	4.27761e+17	0.00605206	0.00860897	0.00337633	0.00717087	0.00219378	0.00507293	0.00161583	0.00341455	98.347	1.65303	91.0875
285	2016-12-04-1505.31.177	Manuka_New_2	1.65755	0.574955	1.15242	1.53344	2.35926	17.725	164.473	2511	185	13.63	0.0729374	0.143866	0.0459603	9.37082e-05	0.000111191	1.43733e-06	4.57526e-12	1.34461e-08	1.58343e-11	0.294425	0.56777	0.585873	6715.62	113.781	0.441876	2.53019e+06	3522.4	2.68762	2.05219e+06	3024045	2.78056e+06	2.78639e+06	2.04471e+06	7.18452e+08	5.27211e+08	3.78776e+17	0.00659509	0.00849357	0.00379264	0.00729727	0.00213204	0.00411795	0.00158604	0.00299626	98.0897	1.91032	87.6316
286	2016-12-04-1510.07.134	Manuka_New_2	1.70611	0.627565	1.07729	1.15613	3.22152	17.8996	174.319	2647	186	13.0699	0.08029	0.162963	0.0517952	2.78106e-05	0.000203845	4.23e-07	-3.24002e-12	1.91285e-09	2.80714e-12	0.407023	0.597322	0.448864	6415.88	109.906	0.504536	1.78465e+06	2982.75	4.79472	1.4037e+06	2.50886e+06	2.54626e+06	2.67346e+06	2.09337e+06	6.77615e+08	5.30584e+08	3.59531e+17	0.00748825	0.0101429	0.0036088	0.00825562	0.0025377	0.00651635	0.00185559	0.00466706	97.2883	2.71168	88.3826
287	2016-12-04-1511.40.421	Manuka_New_2	1.6008	0.658761	1.05547	1.10468	3.60878	18.3693	199.713	2935	186	11.7874	0.104798	0.187064	0.0626218	1.44682e-05	0.000225332	8.54044e-07	1.1734e-11	1.60487e-09	-4.88429e-12	0.37312	0.506589	0.585873	6762	116.375	0.37187	2573708	3049.8	4.00891	1.95746e+06	2.52949e+06	2.71791e+06	2.86107e+06	2.17605e+06	7.46294e+08	5.6761e+08	4.23604e+17	0.00622433	0.00744238	0.0031531	0.00578044	0.00233418	0.00449285	0.00178615	0.00354069	98.4618	1.53819	91.9498
288	2016-12-04-1526.18.636	Manuka_New_2	1.65579	0.617335	1.12987	1.18789	3.22611	18.5815	184.555	2621	202	15.5681	0.073807	0.152278	0.0511152	7.17088e-05	0.000192918	3.7701e-06	-4.10665e-11	3.08556e-08	-4.85425e-11	0.293977	0.600164	0.543564	6957.99	117.781	0.426911	2.31517e+06	3614.44	5.22251	1.86803e+06	3.03973e+06	2.95871e+06	2.94495e+06	2419740	7.72429e+08	6.34672e+08	4.90239e+17	0.0043384	0.00554154	0.00286157	0.00539835	0.00162082	0.00346337	0.00139081	0.00298199	98.579	1.42096	90.0097
289	2016-12-04-1529.15.685	Manuka_New_2	1.66081	0.595671	1.09593	1.14414	3.29196	18.0132	178.271	2554	211	17.4319	0.0738782	0.141411	0.0461136	1.24354e-05	0.000197056	2.38827e-06	-5.14325e-11	-8.39247e-09	6.58519e-12	0.301642	0.565565	0.543564	6411.5	108.469	0.45451	2.06088e+06	2724.38	2.18431	1645265	2.28553e+06	2.40899e+06	2.53372e+06	1986855	6.3809e+08	5.00367e+08	3.19279e+17	0.00589457	0.00930644	0.00351266	0.00883368	0.00237317	0.00645658	0.00181619	0.00428674	98.2997	1.70029	90.294
290	2016-12-04-1536.33.734	Manuka_New_2	1.7621	0.586154	1.08436	1.15627	3.20675	18.169	172.765	2599	183	12.8853	0.0969974	0.174113	0.0573337	1.92066e-05	0.000243937	3.48033e-07	1.67056e-12	-1.48706e-09	1.74913e-12	0.390332	0.52277	0.625262	5985.27	103.438	0.405512	2.19219e+06	2357.2	3.96862	1691377	1.99993e+06	1.98299e+06	2.38216e+06	1.52805e+06	5.85969e+08	3.75872e+08	2.20249e+17	0.00804084	0.0120283	0.00498862	0.0095846	0.00285983	0.00614972	0.00207616	0.00427189	98.3425	1.6575	90.0956
291	2016-12-04-1539.40.819	Manuka_New_2	1.73703	0.698767	1.04814	1.09188	3.43006	17.9141	176.263	2511	180	12.9032	0.0896161	0.175732	0.0552747	7.13455e-05	0.000144628	5.14113e-06	1.3382e-10	1.70415e-08	8.17074e-12	0.389646	0.579515	0.625262	5997.36	103.219	0.773637	1.04301e+06	2489.99	10.9068	793772	2.09197e+06	2.16945e+06	2.20714e+06	2.28052e+06	5.4231e+08	5.6034e+08	3.03878e+17	0.00770296	0.0118435	0.0045832	0.00998753	0.00255478	0.00587517	0.00211636	0.00453279	98.0833	1.91673	90.4723
292	2016-12-04-1541.12.545	Manuka_New_2	1.85802	0.653491	1.06121	1.12335	3.35836	18.7791	178.854	2669	184	12.6849	0.0884548	0.161398	0.0518333	7.03621e-05	0.000158313	3.66093e-06	6.4938e-11	1.9598e-08	-8.07588e-11	0.339648	0.555576	0.585873	6109.1	104.75	0.452611	1.83848e+06	2427.83	4.53422	1.41295e+06	2.03504e+06	2.14334e+06	2.54664e+06	1.67267e+06	6.30282e+08	4.13977e+08	2.60922e+17	0.00679815	0.00810653	0.00327237	0.00572841	0.00231882	0.00489734	0.00167748	0.00335603	98.4322	1.56779	91.1149
293	2016-12-04-1544.10.898	Manuka_New_2	1.66259	0.656616	1.06284	1.09873	3.75953	19.4651	214.417	3041	191	11.9964	0.105921	0.194272	0.0617384	1.9915e-05	0.000180276	4.36479e-06	-4.0526e-11	-1.51585e-09	-1.13583e-10	0.404287	0.515405	0.543564	7394.66	127.578	0.686337	1.73666e+06	3839.6	9.56841	1.28475e+06	3.16456e+06	3.14704e+06	3.5833e+06	3.08723e+06	9.78181e+08	8.42761e+08	8.24373e+17	0.0062088	0.00775385	0.00408759	0.00758581	0.0026656	0.0054304	0.00182222	0.00351964	98.8408	1.15918	92.5069
294	2016-12-04-1546.44.047	Manuka_New_2	1.90158	0.575566	1.11832	1.17628	3.07864	18.7204	164.797	2452	189	14.5681	0.0773533	0.156575	0.0533618	2.12619e-06	0.000279656	7.63541e-06	3.3131e-10	1.11114e-08	-1.69722e-10	0.332176	0.587231	0.448864	6635.92	112.516	0.502954	1.96166e+06	3357.12	3.8028	1.55137e+06	2.78493e+06	2.74965e+06	3.01327e+06	1.93785e+06	7.72785e+08	4.9698e+08	3.84059e+17	0.00842023	0.0130828	0.00459155	0.0109309	0.00258473	0.00684847	0.00164995	0.00368147	98.3742	1.62578	87.8113
295	2016-12-04-1554.34.776	Manuka_New_2	1.77978	0.640873	1.07198	1.14408	3.19008	17.8706	167.388	2484	179	12.899	0.104928	0.189153	0.0640494	1.00391e-05	0.000303211	2.17163e-06	-4.41679e-11	-6.21313e-09	4.65466e-11	0.460667	0.494946	0.395538	5937.4	103.484	0.601166	1215890	2513.52	8.25658	893821	2.10423e+06	2.08103e+06	2.42361e+06	1.94938e+06	5.96207e+08	4.79546e+08	2.85909e+17	0.00727756	0.00845352	0.00433355	0.00793142	0.00258907	0.00521293	0.00186854	0.00346611	98.381	1.61899	90.716
296	2016-12-04-1555.29.843	Manuka_New_2	1.71012	0.636044	1.04181	1.11103	3.47644	18.2756	187.47	2771	184	12.218	0.0862915	0.166469	0.0525815	1.93441e-05	0.000137093	6.0045e-06	-1.71027e-10	2.43231e-08	-9.1572e-12	0.332005	0.568901	0.498028	6696.13	113.75	0.414489	2.2537e+06	3111.6	6.21431	1752067	2607019	2686325	3.17137e+06	1.75577e+06	8.17716e+08	4.52712e+08	3.7019e+17	0.008981	0.0127103	0.00329552	0.00639582	0.00251236	0.00529357	0.00178379	0.0035532	98.4183	1.58172	91.9809
297	2016-12-04-1556.59.194	Manuka_New_2	1.66759	0.677146	1.06783	1.12236	3.52535	18.7169	196.733	2949	192	12.5005	0.094424	0.174372	0.0537829	2.81175e-06	0.000166947	8.55465e-06	-3.07152e-10	1.29903e-08	2.52183e-10	0.348485	0.547707	0.395538	6812.16	116.531	0.780437	1.32409e+06	3068.68	11.4009	977295	2.58529e+06	2.59093e+06	3.2338e+06	2.42666e+06	8.43799e+08	6.3319e+08	5.34286e+17	0.00750336	0.00932952	0.00343418	0.00615009	0.00233567	0.00472053	0.00178139	0.00364699	98.5295	1.47051	90.9829
298	2016-12-04-1624.37.470	Manuka_New_2	1.73182	0.605215	1.08692	1.14978	3.22604	18.0402	172.894	2567	183	13.046	0.101842	0.191216	0.0648332	6.01454e-05	0.000282784	1.40126e-06	-2.07124e-11	2.66769e-10	-9.38405e-12	0.472388	0.541383	0.395538	6348.09	109.781	0.43238	2.2414e+06	2901.14	5.27527	1.73015e+06	2.41535e+06	2.40055e+06	2507061	2.00169e+06	6.34994e+08	5.06992e+08	3.21937e+17	0.00785906	0.0105206	0.00403965	0.00836313	0.0025855	0.0060178	0.00183826	0.00409304	98.1911	1.80887	89.4234
299	2016-12-04-1628.32.331	Manuka_New_2	1.70984	0.644218	1.06265	1.11619	3.42854	18.2863	184.036	2800	185	12.2232	0.103541	0.191689	0.0604372	9.15451e-06	0.000239065	6.3062e-07	-3.09661e-12	8.97653e-10	4.97389e-12	0.411664	0.537103	0.543564	6350.85	109.844	0.379775	2.43274e+06	2726.05	5.73069	1.85947e+06	2.30209e+06	2.35008e+06	2.89048e+06	1502896	7.32415e+08	3.80816e+08	2.78915e+17	0.0119009	0.017638	0.0049785	0.0106916	0.00327886	0.00776281	0.00229645	0.00518009	98.7466	1.25339	91.1827
300	2016-12-04-1634.12.567	Manuka_New_2	1.84038	0.642825	1.04887	1.10723	3.48295	18.9935	186.887	2727	185	12.5504	0.0938255	0.172206	0.057826	5.74933e-05	0.000180407	5.96453e-07	-5.84452e-12	-4.50566e-09	-1.91173e-12	0.346454	0.543468	0.498028	6423.63	109.953	0.518213	1.5576e+06	2784.31	8.74641	1.16848e+06	2318736	2427626	2.72309e+06	2.13826e+06	6.90291e+08	5.42039e+08	3.74164e+17	0.00794189	0.0105669	0.00445558	0.00859243	0.0025884	0.00561663	0.00192746	0.00389376	98.5512	1.44882	91.8134
301	2016-12-04-1638.47.826	Manuka_New_2	1.77189	0.568726	1.14732	1.20573	3.23204	19.6967	190.838	2893	200	13.8265	0.080136	0.169987	0.058957	3.43413e-05	0.00041217	8.26552e-08	4.79076e-13	-3.72741e-10	-1.86629e-13	0.443484	0.60947	0.448864	7271.66	124.688	0.45598	2.75629e+06	3996.88	3.99344	2225925	3.34149e+06	3.32055e+06	3.31986e+06	2.57608e+06	8.95863e+08	6.95152e+08	6.22761e+17	0.00692686	0.0104699	0.00360874	0.0083401	0.00243692	0.00614024	0.00168002	0.00375929	97.9141	2.08586	87.976
302	2016-12-04-1639.29.282	Manuka_New_2	1.79315	0.619059	1.09384	1.17055	3.18479	18.5081	174.643	2664	189	13.4088	0.082274	0.15777	0.0491535	3.74416e-05	0.000188497	1.24363e-06	1.71774e-11	7.54943e-09	5.63912e-12	0.344842	0.560683	0.543564	6387.85	108.609	0.659241	1.75596e+06	2776.71	3.95688	1362234	2.30099e+06	2.4462e+06	2.70999e+06	1.9393e+06	6.82917e+08	4.88702e+08	3.33743e+17	0.00647872	0.00842456	0.00295845	0.00534528	0.00185106	0.00359889	0.00155966	0.00312963	98.6139	1.38609	90.8726
303	2016-12-04-1653.24.708	Manuka_New_2	1.6958	0.656484	1.06863	1.12892	3.47587	18.7256	193.494	2849	187	12.2741	0.078919	0.157604	0.048722	3.02307e-05	0.000127691	3.05344e-06	-3.93777e-11	1.62396e-08	5.25772e-11	0.286423	0.597409	0.585873	6884.79	116.469	0.323745	3.05408e+06	3150.74	2.98509	2.48237e+06	2.65818e+06	2.80099e+06	2.90552e+06	1.93798e+06	7.57888e+08	5.05509e+08	3.8312e+17	0.0050057	0.00687707	0.00249752	0.00451937	0.00173608	0.00346479	0.00123658	0.0023079	98.5085	1.49155	91.9628
304	2016-12-04-1656.12.639	Manuka_New_2	1.71002	0.669479	1.03817	1.10743	3.4165	17.8706	179.89	2657	181	12.3301	0.0876816	0.170307	0.0533488	2.19929e-05	0.000129272	7.71385e-07	-7.40999e-12	2.21767e-09	7.50191e-13	0.308092	0.582339	0.728134	6352.59	108.328	0.737954	1.27237e+06	2698.21	9.36649	971403	2.272e+06	2.33947e+06	2.4414e+06	2.44257e+06	6.14533e+08	6.14829e+08	3.77833e+17	0.00518809	0.0064529	0.0022185	0.00390042	0.00159046	0.00324303	0.00127986	0.00252701	98.5939	1.40608	92.4943
305	2016-12-04-1702.15.923	Manuka_New_2	1.82205	0.594328	1.1223	1.1752	3.24949	19.3583	183.259	2712	194	13.8776	0.0766764	0.152006	0.0521148	1.26259e-05	0.000230618	2.79802e-06	7.10495e-11	1.04051e-09	7.0587e-12	0.299559	0.58503	0.543564	7144.04	120.594	0.553392	1.87459e+06	3806.54	4.56185	1.46161e+06	3.13718e+06	3.18474e+06	3.38379e+06	2.49051e+06	8.9838e+08	6.61219e+08	5.94026e+17	0.00954548	0.0144447	0.00429835	0.010614	0.0024741	0.00681653	0.00180271	0.00478537	98.3584	1.64161	91.1525
306	2016-12-04-1706.08.089	Manuka_New_2	1.64664	0.598647	1.10245	1.14859	3.16707	17.3744	166.287	2499	177	12.5366	0.0838727	0.154771	0.0514471	1.63884e-05	0.000202678	5.18564e-07	4.94475e-12	-7.23367e-10	6.77535e-13	0.351108	0.540826	0.395538	5983.76	102.266	0.428741	1927836	2425.87	4.05626	1.50501e+06	2.03342e+06	2113892	2.43323e+06	1.50574e+06	5.94913e+08	3.68146e+08	2.19015e+17	0.00955063	0.0139421	0.00454471	0.00995788	0.00254448	0.00563508	0.00156085	0.00317178	98.3124	1.68763	90.1079
307	2016-12-04-1717.08.321	Manuka_New_2	2.00551	0.633333	1.08864	1.1683	2.86013	17.5025	140.311	2116	165	12.8663	0.0946271	0.17791	0.0586176	0.00013409	0.000260526	5.74328e-06	2.19866e-10	3.79376e-08	-4.39642e-11	0.391378	0.533932	0.585873	5368.53	92.4219	0.557395	1.38165e+06	2143.07	5.12267	1.04993e+06	1.77124e+06	1.75501e+06	2.02262e+06	1.27619e+06	4.70172e+08	2.96658e+08	1.3948e+17	0.00955571	0.0131531	0.00465785	0.00953305	0.00274627	0.00630106	0.00197033	0.00440248	98.423	1.57696	90.7996
308	2016-12-01-2325.31.205	Manuka_New_3	1.9922	0.760467	1.02593	1.06694	3.76119	20.3375	202.369	3036	187	11.5181	0.105371	0.161254	0.0487827	0.000261529	3.28797e-06	7.17232e-06	3.37553e-11	1.1583e-07	-3.96887e-11	0.297518	0.419423	0.78556	6223.65	107.031	0.467922	1.66525e+06	2192.66	8.2402	1.14763e+06	1.86051e+06	2.0534e+06	3.6105e+06	1.16128e+06	9.03506e+08	2.90603e+08	2.62562e+17	0.0112623	0.0126495	0.00461979	0.00763057	0.00282108	0.00495112	0.00252673	0.00492727	98.5221	1.47786	92.3866
309	2016-12-01-2327.05.485	Manuka_New_3	1.96931	0.735457	1.01255	1.04009	3.89638	20.2864	206.385	3139	184	10.7856	0.111012	0.167717	0.0487926	0.000320172	1.02204e-06	1.12558e-05	-2.73901e-12	1.99896e-07	-1.08308e-10	0.370075	0.4033	0.696212	6213.12	107.875	0.523425	1.59941e+06	2097.29	6.57321	1.10214e+06	1.79686e+06	1.90353e+06	3.12657e+06	1.55579e+06	7.85156e+08	3.90694e+08	3.06756e+17	0.00864472	0.0106461	0.00440108	0.00809285	0.00290134	0.00520909	0.00200907	0.00310618	98.5669	1.43307	90.8591
310	2016-12-01-2328.39.127	Manuka_New_3	1.92348	0.767265	1.00824	1.0399	3.80236	19.5199	196.474	2981	180	10.8688	0.126791	0.199403	0.0564862	0.000270408	6.66218e-06	1.86362e-05	1.75245e-10	2.2463e-07	3.9481e-10	0.483052	0.399958	0.448864	5945.44	104.641	0.623032	1.35549e+06	2028.55	8.75841	930314	1.72115e+06	1.84096e+06	2.66666e+06	1723560	6.59403e+08	4.26196e+08	2.81035e+17	0.0104477	0.013842	0.00452265	0.00786904	0.00297311	0.00554847	0.00253481	0.00429214	98.5174	1.48262	91.0401
311	2016-12-01-2331.26.447	Manuka_New_3	1.93486	0.72884	1.03287	1.06113	3.86028	20.5277	210.855	3117	188	11.3391	0.0972652	0.161102	0.04777	0.000211803	1.05908e-05	4.44421e-06	-2.70212e-11	-6.42808e-08	6.59943e-12	0.304049	0.480929	0.757878	6636.46	113.828	0.311439	3.18863e+06	2543.21	2.22443	2.51645e+06	2.16989e+06	2.1506e+06	2378775	2.25524e+06	6.13558e+08	5.81692e+08	3.56901e+17	0.00481707	0.00647849	0.00276414	0.00499229	0.00181556	0.00306298	0.001706	0.00257015	98.3928	1.60719	89.9615
312	2016-12-01-2341.38.206	Manuka_New_3	2.04274	0.702083	1.02047	1.05701	3.94317	21.3324	218.304	3285	192	11.2219	0.108843	0.163496	0.0526473	0.000467402	9.91649e-06	4.47414e-06	-1.21734e-11	-6.11994e-08	4.5974e-11	0.290724	0.427071	0.835116	6805.07	116.734	0.627747	1.43262e+06	2532.89	13.097	963811	2.12289e+06	2.36977e+06	3.77123e+06	1.96375e+06	9.85265e+08	5.13046e+08	5.05487e+17	0.0086895	0.0105591	0.00376884	0.00668092	0.00257455	0.0048999	0.00180428	0.00309441	98.4969	1.50311	92.6952
313	2016-12-01-2342.09.807	Manuka_New_3	1.85157	0.753425	1.02006	1.04364	3.88559	19.7558	206.644	3117	188	11.3391	0.110678	0.179556	0.050221	0.00012031	3.8877e-06	2.1288e-06	-5.81441e-12	-2.31152e-08	1.01412e-12	0.348144	0.43285	0.78556	6330.89	109.016	0.324822	2.78335e+06	2259.24	2.94612	2121700	1.92753e+06	1.99612e+06	2.25838e+06	1998839	5.70241e+08	5.04704e+08	2.87803e+17	0.00585615	0.00647037	0.0031139	0.00507461	0.00210375	0.00374886	0.0017573	0.00286647	98.5924	1.40757	90.0296
314	2016-12-01-2346.12.529	Manuka_New_3	1.9391	0.744019	1.02072	1.05684	3.59422	18.944	181.316	2744	176	11.2886	0.105771	0.170147	0.0460291	8.1022e-05	1.60327e-05	2.56268e-05	4.84505e-10	1.78414e-07	-3.31372e-10	0.329142	0.464505	0.585873	5785.64	99.4062	0.431541	1.88108e+06	1896.1	4.00937	1374705	1.59312e+06	1683138	2517764	1.17795e+06	6.07089e+08	2.8403e+08	1.72431e+17	0.0114929	0.0149249	0.00434772	0.00819179	0.00252951	0.00510789	0.00200362	0.00416482	98.5932	1.40683	91.9792
315	2016-12-01-2347.08.245	Manuka_New_3	1.80678	0.726217	1.01429	1.04621	3.72043	18.6788	190.385	2875	173	10.4101	0.135541	0.213112	0.060199	0.000107711	2.41445e-05	2.0815e-06	1.06681e-11	1.8282e-08	9.90449e-12	0.503152	0.389133	0.585873	5776.6	101.609	0.525518	1.58347e+06	1972.55	7.2743	1.08978e+06	1.68497e+06	1700386	2.68906e+06	1315157	6.5538e+08	3.2053e+08	2.10069e+17	0.0115076	0.0147392	0.00568485	0.0115716	0.00316592	0.00649938	0.00251008	0.00554129	98.5881	1.41186	91.228
316	2016-12-02-0003.22.650	Manuka_New_3	1.9893	0.75779	1.02088	1.06457	3.76295	20.2369	201.656	3073	185	11.1373	0.118061	0.174554	0.0507752	0.000249713	2.81316e-06	6.09749e-07	5.09717e-13	-8.63705e-09	1.64368e-13	0.334502	0.373857	0.811278	5945.43	102.484	0.355663	2.7137e+06	1870.72	1.62545	2.07944e+06	1.62457e+06	1.60864e+06	1.65973e+06	2.25727e+06	4.06468e+08	5.52804e+08	2.24697e+17	0.00785992	0.00731404	0.00398626	0.00612015	0.00237675	0.00411227	0.00189043	0.00305191	98.6938	1.30619	92.7273
317	2016-12-02-0006.33.289	Manuka_New_3	1.82923	0.731419	1.01815	1.04025	3.79986	19.1227	196.344	2956	176	10.479	0.119365	0.197524	0.0612728	0.000293592	1.2748e-05	5.39795e-06	4.38962e-11	9.1256e-08	-3.7807e-11	0.46444	0.461261	0.585873	6251.46	108.531	0.51044	1.84873e+06	2337.61	9.40446	1.31121e+06	1.96352e+06	2.0899e+06	3.31149e+06	1.32699e+06	8.3414e+08	3.34259e+08	2.78819e+17	0.0115502	0.0155562	0.00552314	0.0107841	0.003126	0.00702611	0.00228185	0.00534109	98.4156	1.5844	90.6602
318	2016-12-02-0010.42.250	Manuka_New_3	1.84014	0.742417	1.00721	1.03183	4.01475	19.9921	215.648	3207	186	10.7877	0.096367	0.159258	0.0445614	8.66652e-05	4.90839e-06	4.44215e-06	-3.07003e-12	-2.50886e-08	1.28447e-11	0.302792	0.482685	0.757878	6720.75	115.281	0.368756	2.73465e+06	2602.85	3.64396	2124715	2.22897e+06	2.15473e+06	2474153	2.53009e+06	6.42289e+08	6.5681e+08	4.21862e+17	0.00453065	0.00543218	0.00223502	0.0036323	0.00155544	0.0026616	0.001388	0.00246636	98.5956	1.40444	91.11
319	2016-12-02-0011.08.967	Manuka_New_3	2.06248	0.672877	1.11637	1.67168	2.29409	20.6284	184.814	3053	188	11.5768	0.106497	0.164099	0.0450293	0.000236356	7.9989e-06	2.23399e-06	-2.82662e-13	-3.09187e-08	-1.13726e-11	0.339348	0.436953	0.696212	5965.01	103.047	0.482468	1.467e+06	1954.28	8.98474	1.01263e+06	1.76841e+06	1.79429e+06	3126851	1.23813e+06	7.67602e+08	3.03944e+08	2.33308e+17	0.0113004	0.014072	0.00566706	0.0101538	0.0033137	0.00614523	0.00237078	0.00434763	98.3072	1.6928	90.3558
320	2016-12-02-0011.14.808	Manuka_New_3	2.13842	0.729832	1.03771	1.10684	3.82331	22.3468	225.041	3456	199	11.4586	0.104828	0.154619	0.0469685	0.000409829	3.00475e-07	1.92075e-08	1.37644e-15	-3.88328e-10	-1.27494e-16	0.289492	0.425384	0.835116	6596.89	113.453	0.616477	1.61265e+06	2101.47	8.0926	1096294	1.81386e+06	1.97495e+06	3.75638e+06	1.6084e+06	9.67572e+08	4.14292e+08	4.00858e+17	0.00878946	0.0113304	0.0047014	0.00820125	0.00303735	0.00579866	0.00203609	0.00368924	98.4993	1.50066	91.4461
321	2016-12-02-0015.32.141	Manuka_New_3	1.88974	0.706292	1.02791	1.0522	4.0639	21.1264	229.77	3332	190	10.8343	0.0906467	0.168832	0.0484824	0.000150367	2.4139e-05	2.80036e-06	-1.44511e-11	-3.07489e-08	1.83961e-11	0.328458	0.546639	0.498028	7386.06	126.062	0.635685	1.70532e+06	3570.92	6.97959	1.27053e+06	2.95868e+06	3.14575e+06	4.50991e+06	2.18566e+06	1.22375e+09	5.93071e+08	7.2577e+17	0.0103873	0.0138963	0.00457259	0.00883542	0.00254473	0.0053548	0.00184966	0.0034931	98.7109	1.28913	91.0532
322	2016-12-02-0016.36.848	Manuka_New_3	1.92308	0.762381	1.01499	1.0502	3.86855	20.1213	207.421	3127	185	10.945	0.116644	0.173756	0.0507204	0.000223098	1.27547e-05	6.84375e-06	4.52684e-11	9.84224e-08	-1.86277e-11	0.35363	0.404194	0.78556	6090.12	105.469	0.350302	2.59683e+06	1943.31	3.21157	1933897	1.68202e+06	1.65549e+06	2.18605e+06	1.77322e+06	5.42902e+08	4.40374e+08	2.3908e+17	0.00939028	0.00992032	0.00415354	0.0072251	0.00265894	0.00481283	0.00186399	0.00313722	98.4997	1.50026	90.4171
323	2016-12-02-0018.09.486	Manuka_New_3	1.96996	0.755269	1.02163	1.04872	3.66576	19.3332	185.721	2802	177	11.1809	0.108998	0.178768	0.0501326	0.000136361	1.52325e-05	1.27426e-05	1.40155e-10	2.10942e-08	2.33187e-11	0.314317	0.458665	0.78556	5866.73	101.062	0.665757	1.13301e+06	1996.37	9.52765	789101	1.68873e+06	1.83888e+06	2.858e+06	1.41949e+06	6.94969e+08	3.45171e+08	2.39883e+17	0.0121932	0.014651	0.00469976	0.00842442	0.00285467	0.00551582	0.0022455	0.00422267	98.7679	1.23214	93.0884
324	2016-12-02-0018.26.650	Manuka_New_3	2.09754	0.725346	1.02492	1.06958	3.82741	21.2776	210.596	3211	188	11.0072	0.136346	0.193112	0.0616877	0.000574	5.00295e-06	1.96842e-06	5.55118e-12	3.79198e-08	3.13933e-13	0.445464	0.368753	0.696212	6236.26	109.016	0.540041	1.7535e+06	2056.02	12.4343	1.14463e+06	1.74832e+06	1.89728e+06	3530210	1.26677e+06	8.91187e+08	3.19789e+08	2.84992e+17	0.0111784	0.0139987	0.00596466	0.0117903	0.00378824	0.0087113	0.00278569	0.00600096	98.3062	1.69379	91.5092
325	2016-12-02-0018.44.172	Manuka_New_3	1.84352	0.721256	1.01875	1.04508	3.7541	19.0599	193.429	2879	179	11.1292	0.11109	0.174055	0.0520646	0.000182652	5.15371e-06	3.38093e-07	-1.40578e-13	3.50399e-09	-3.83273e-13	0.360043	0.421895	0.661976	5898.72	101.984	0.379949	2.16819e+06	1984.3	3.38785	1.5827e+06	1686798	1.8274e+06	2.57733e+06	1205437	6.29576e+08	2.94456e+08	1.85383e+17	0.00933931	0.0115714	0.00493634	0.00938299	0.0027894	0.00574998	0.00207356	0.00419628	98.6145	1.38551	90.9777
326	2016-12-02-0023.51.246	Manuka_New_3	2.0557	0.705345	1.03224	1.08141	3.64195	20.3375	194.919	2986	188	11.8366	0.12493	0.175334	0.0540076	0.000396731	2.13875e-05	5.06045e-06	4.50949e-11	3.37e-08	-1.9215e-11	0.388462	0.35423	0.696212	5823.71	101.562	0.647951	1.3157e+06	1791.73	10.399	849094	1.53283e+06	1.75499e+06	3.05745e+06	1.23283e+06	7.45334e+08	3.00533e+08	2.23997e+17	0.0102973	0.0116068	0.00559984	0.010441	0.00354531	0.00755466	0.00246221	0.00483893	98.4037	1.59629	91.2988
327	2016-12-02-0024.01.168	Manuka_New_3	2.19453	0.701916	1.02838	1.13785	3.81948	23.1442	237.349	3635	214	12.5986	0.129443	0.184987	0.0561634	0.000429699	2.25257e-05	2.83227e-06	-1.17513e-11	-2.33269e-08	-1.33328e-11	0.351299	0.379931	0.661976	6992.72	120.891	0.63755	1.62758e+06	2449.22	16.2483	1056921	2095554	2.2972e+06	4349795	1.82551e+06	1.15647e+09	4.85345e+08	5.61288e+17	0.00984192	0.0121459	0.00552182	0.0100737	0.00323327	0.00670929	0.00242434	0.00485103	98.4791	1.52087	93.0005
328	2016-12-02-0029.29.688	Manuka_New_3	2.07815	0.711412	1.03653	1.08138	3.72522	20.9586	203.923	3077	191	11.856	0.113289	0.171337	0.0545964	0.000418908	3.69384e-06	1.03771e-06	-1.39391e-12	1.02137e-08	2.582e-12	0.356472	0.410631	0.625262	6448.87	111.422	0.579424	1.79785e+06	2398.81	8.11807	1.23856e+06	2.00893e+06	2.22374e+06	3.43863e+06	1.53503e+06	8.7764e+08	3.91783e+08	3.43844e+17	0.00943044	0.0117976	0.0047305	0.00804179	0.00275116	0.00523694	0.00234651	0.00456157	98.3498	1.65019	91.2866
329	2016-12-02-0029.35.487	Manuka_New_3	1.95173	0.738304	1.01881	1.04945	3.76592	19.7558	196.279	2957	180	10.9571	0.101782	0.164592	0.0515693	0.000336246	4.73944e-06	2.66263e-06	-8.37253e-12	2.56935e-08	1.23763e-11	0.319677	0.488149	0.625262	6246.87	106.406	0.576085	1.52416e+06	2155.4	8.19431	1.0786e+06	1827550	2.05151e+06	3.09581e+06	1.50337e+06	7.72365e+08	3.75071e+08	2.89692e+17	0.00966464	0.0139339	0.00449592	0.00804921	0.00269375	0.00505977	0.00203471	0.00384258	98.4746	1.5254	90.2624
330	2016-12-02-0030.02.088	Manuka_New_3	2.09483	0.688272	1.04036	1.07814	3.85155	21.731	216.685	3239	189	11.0284	0.0989615	0.165436	0.0540578	0.000454383	4.37246e-05	7.92687e-06	-3.8744e-11	-1.27437e-07	-1.02208e-10	0.321721	0.46293	0.625262	7383.57	126.031	0.511166	2.28858e+06	3492.51	8.0507	1659554	2.89229e+06	3025493	4.50747e+06	1.89717e+06	1.22309e+09	5.14789e+08	6.29632e+17	0.00911263	0.0114145	0.00472138	0.00902975	0.00255183	0.00523143	0.00187122	0.00389525	98.6675	1.33254	91.9242
331	2016-12-02-0031.52.170	Manuka_New_3	1.94833	0.767059	1.0092	1.04499	3.72161	19.3315	190.061	2859	178	11.0822	0.122832	0.173736	0.054082	0.000357353	2.04287e-06	4.64572e-06	5.29976e-12	8.61178e-08	-5.01113e-12	0.333843	0.379175	0.757878	5908.32	102.266	0.654293	1.35461e+06	1983.26	6.10744	933255	1.67655e+06	1.66534e+06	1.75281e+06	2.70761e+06	4.28812e+08	6.62395e+08	2.84043e+17	0.00783689	0.00945446	0.00331467	0.00487021	0.00229292	0.00368173	0.00193801	0.00310963	98.9038	1.09617	91.6428
332	2016-12-02-0032.28.326	Manuka_New_3	2.12413	0.693662	1.02504	1.07715	3.62338	20.4153	191.421	2900	178	10.9255	0.109409	0.172493	0.0528135	0.000359298	2.91413e-05	1.2124e-05	2.25619e-10	1.74949e-07	-9.0289e-11	0.35332	0.429888	0.585873	5884.64	101.891	0.409352	2011418	1895.4	4.46351	1.45955e+06	1.62958e+06	1.73568e+06	2.63768e+06	1.22296e+06	6.43929e+08	2.98557e+08	1.9225e+17	0.00987289	0.0131492	0.00470251	0.00827728	0.00289208	0.00603859	0.00204601	0.00424823	98.8413	1.15867	92.5461
333	2016-12-02-0036.46.247	Manuka_New_3	1.73025	0.724546	1.03026	1.05686	3.64261	18.2206	186.239	2790	173	10.7272	0.125804	0.191866	0.0564303	0.000160423	1.29989e-05	9.15693e-06	-3.01176e-11	9.30892e-08	1.44569e-10	0.415723	0.40403	0.625262	5864.08	102.156	0.575714	1.73365e+06	2046.79	5.16389	1.2065e+06	1.71038e+06	1.81005e+06	2.43635e+06	1541299	5.95587e+08	3.76782e+08	2.24407e+17	0.00968966	0.0135553	0.0043709	0.00905616	0.00295999	0.00663352	0.00227174	0.00499353	98.5221	1.47789	91.1987
334	2016-12-02-0037.33.931	Manuka_New_3	1.76165	0.751956	1.0274	1.04562	3.6869	18.3852	186.757	2712	170	10.6563	0.111408	0.18633	0.0548477	9.05999e-05	3.74665e-06	1.73002e-06	4.39756e-12	4.97776e-09	-1.00378e-12	0.370788	0.44668	0.625262	5905.2	102.484	0.59835	1.26778e+06	2258.78	9.51644	894441	1907206	1.98483e+06	2.8874e+06	1.4348e+06	7.06911e+08	3.51277e+08	2.48322e+17	0.0128682	0.0164377	0.00487771	0.00869986	0.00347395	0.00723403	0.00256059	0.00582573	98.665	1.33498	92.8561
335	2016-12-02-0037.42.490	Manuka_New_3	1.85083	0.731911	1.02598	1.0761	3.74824	19.7033	204.442	3049	183	10.9836	0.104856	0.181157	0.0505217	9.39015e-05	2.14727e-05	6.08834e-06	-5.43433e-11	-3.83792e-08	-3.78845e-11	0.359549	0.49005	0.728134	6411.34	110.859	0.726566	1361179	2543.36	9.50593	979213	2152566	2.24941e+06	3.56139e+06	1.61577e+06	9.06582e+08	4.11308e+08	3.72884e+17	0.0108804	0.0130073	0.00484502	0.0085715	0.00302773	0.00576307	0.00234948	0.00435845	98.6737	1.32627	92.2308
336	2016-12-02-0042.26.205	Manuka_New_3	2.08267	0.704167	1.02597	1.07306	3.69033	20.5198	197.057	2985	178	10.6144	0.0947623	0.162646	0.0505139	0.000292857	1.83551e-05	5.05504e-06	-1.24968e-11	-5.60964e-09	7.00706e-11	0.320329	0.52149	0.78556	6444.87	110.141	0.562187	1.64017e+06	2436.55	6.23743	1.18851e+06	2.05375e+06	2281488	3.7188e+06	1.34483e+06	9.43622e+08	3.4124e+08	3.22002e+17	0.0108109	0.0144014	0.00566703	0.0113707	0.00339561	0.00706059	0.00238762	0.0049614	98.2756	1.72438	90.4093
337	2016-12-02-0042.35.446	Manuka_New_3	1.94671	0.750692	1.0124	1.04524	3.75228	19.5183	193.3	2945	174	10.2805	0.116478	0.193185	0.0571522	0.000369381	2.15232e-05	2.32969e-05	3.56179e-10	2.85107e-07	5.92885e-10	0.443952	0.49218	0.625262	5895.72	102.312	0.60023	1.3899e+06	1913.72	10.725	979393	1.6332e+06	1.82401e+06	3.19769e+06	1.15708e+06	7.82292e+08	2.83069e+08	2.21443e+17	0.0131422	0.016416	0.00632006	0.0113802	0.00373062	0.00706102	0.0026062	0.00498796	98.2822	1.71778	91.3167
338	2016-12-02-0043.39.327	Manuka_New_3	1.99137	0.75	1.02175	1.06261	3.94098	21.1754	220.377	3309	189	10.7951	0.104025	0.165064	0.0443523	0.000142982	3.64834e-06	1.72763e-05	1.37129e-10	1.18013e-07	-1.56404e-10	0.329053	0.455579	0.661976	6581.42	113.156	0.467534	1.82862e+06	2263.96	9.66959	1.2854e+06	1.93428e+06	2.22169e+06	3.80993e+06	1.4324e+06	9.79901e+08	3.68406e+08	3.61001e+17	0.00937454	0.0120019	0.00482738	0.00967659	0.00280414	0.00670327	0.00220653	0.0050101	98.4939	1.50612	91.0601
339	2016-12-02-0044.04.690	Manuka_New_3	2.00547	0.681818	1.02942	1.07828	3.76369	20.6708	206.968	3107	184	10.8967	0.107859	0.181447	0.0557336	0.000453344	3.06401e-05	1.0083e-05	4.01379e-11	5.72474e-08	1.96696e-10	0.420926	0.480303	0.272971	6725.36	116.484	0.445049	2.12393e+06	2755.91	5.96187	1.549e+06	2.30858e+06	2444820	3286315	1.9578e+06	8.57218e+08	5.10681e+08	4.37765e+17	0.00927823	0.0147934	0.00385071	0.0079212	0.00263743	0.00571331	0.00209709	0.00469442	98.2303	1.76967	91.0211
340	2016-12-02-0054.41.005	Manuka_New_3	1.82123	0.714709	1.02262	1.04932	3.52429	17.8905	171.858	2582	166	10.6723	0.112699	0.174675	0.0550687	0.000207688	9.56521e-06	8.5104e-06	2.02619e-11	9.85564e-08	-6.37625e-11	0.322576	0.438592	0.757878	5714.49	98.2812	0.959759	799870	1992.27	16.0641	539835	1.65949e+06	1.67955e+06	2.36816e+06	1.74425e+06	5.67959e+08	4.18324e+08	2.37591e+17	0.00730678	0.00859502	0.00345548	0.00670543	0.00230975	0.00463833	0.00178927	0.00332033	98.8392	1.16084	92.6755
341	2016-12-02-0106.10.210	Manuka_New_3	1.81088	0.694505	1.02405	1.0556	3.82346	19.4834	204.701	3035	179	10.5572	0.098684	0.172231	0.0514283	0.000255596	1.21494e-05	2.24916e-06	-9.07299e-12	-6.81014e-09	7.8698e-12	0.349228	0.52953	0.625262	6591.54	112.391	0.495294	2.39194e+06	2606.92	2.75196	1.83193e+06	2.20268e+06	2.25519e+06	2.65052e+06	2.07347e+06	6.79289e+08	5.31397e+08	3.60972e+17	0.00613117	0.0093022	0.00317632	0.00597403	0.00194394	0.00393366	0.00162506	0.00317648	98.6392	1.3608	90.9777
342	2016-12-02-0120.36.651	Manuka_New_3	1.93735	0.713883	1.03016	1.06451	4.01746	21.4172	229.835	3381	198	11.5954	0.104707	0.177187	0.0528081	0.000256927	1.14386e-05	1.07538e-06	-3.37837e-12	-1.70705e-08	-9.95604e-13	0.397671	0.481028	0.448864	7157.88	123.453	0.3866	2.9355e+06	3028.88	4.67951	2.19978e+06	2.54838e+06	2.68377e+06	3.48973e+06	2122103	9.36978e+08	5.69774e+08	5.33866e+17	0.0104104	0.0141317	0.00383643	0.0075306	0.00252769	0.00551784	0.00203291	0.0044917	98.5867	1.41326	90.2248
343	2016-12-02-0122.25.210	Manuka_New_3	2.03605	0.684053	1.02715	1.06095	4.08623	22.2247	236.183	3544	198	11.0621	0.0879972	0.150735	0.0418341	6.59577e-05	2.43772e-05	7.50402e-06	7.03245e-12	2.97591e-09	-1.17522e-10	0.266404	0.521653	0.661976	7707.59	130.734	0.669751	1.76176e+06	3512.5	11.1762	1.27697e+06	2944876	3.2467e+06	4.70684e+06	2504642	1.30062e+09	6.92096e+08	9.00156e+17	0.00685813	0.00903012	0.00318932	0.00590119	0.00211942	0.00447096	0.00162835	0.00336341	98.7547	1.24535	92.2679
344	2016-12-02-0125.28.210	Manuka_New_3	1.83821	0.725313	1.01659	1.05401	3.66449	18.7169	187.47	2725	171	10.7306	0.0788773	0.151916	0.0454603	0.000245603	4.6549e-06	1.68686e-06	-4.08479e-12	-9.59786e-09	2.07729e-12	0.311355	0.575488	0.543564	6290.33	106.641	0.463433	2.11058e+06	2569.49	2.37662	1.69215e+06	2.168e+06	2.22654e+06	2.24431e+06	2.11785e+06	5.60494e+08	5.2891e+08	2.96451e+17	0.00433472	0.00573193	0.00212372	0.00435992	0.00142959	0.003244	0.00122291	0.00251344	98.1513	1.84869	89.4015
345	2016-12-02-0125.58.728	Manuka_New_3	1.94314	0.7753	1.00601	1.03481	3.90275	20.0164	204.96	3094	182	10.7059	0.120753	0.167085	0.0517629	0.000306389	6.87344e-07	3.05074e-07	1.39155e-13	-3.4125e-09	-7.75975e-14	0.326232	0.366062	0.728134	6246.48	107.812	0.492851	1748991	2098.99	4.34371	1.22694e+06	1.77984e+06	1.78615e+06	2013334	2769239	5.05631e+08	6.95469e+08	3.51651e+17	0.00798755	0.00975425	0.00379058	0.00667062	0.0023708	0.00416561	0.00182525	0.00306064	98.5741	1.42586	90.5607
346	2016-12-02-0128.31.447	Manuka_New_3	2.01651	0.677311	1.01458	1.065	3.82789	20.6708	208.847	3134	188	11.2776	0.101207	0.168295	0.0490119	0.000250774	1.37233e-05	1.48666e-05	2.12347e-10	1.86165e-07	1.74845e-10	0.325358	0.472939	0.625262	6630.98	113.625	0.380837	2313641	2541.37	4.08588	1.74136e+06	2.1759e+06	2.22764e+06	2.6825e+06	2.22272e+06	6.91335e+08	5.7284e+08	3.96025e+17	0.00662602	0.00849219	0.00264444	0.00422679	0.00231035	0.00413086	0.00181168	0.00317044	98.6196	1.38036	91.9764
347	2016-12-02-0131.45.135	Manuka_New_3	1.91626	0.735867	1.01225	1.03668	3.80601	19.4801	195.632	2944	180	11.0054	0.104016	0.176716	0.0477655	0.00021009	1.36488e-05	8.74279e-06	1.32724e-11	-1.41967e-08	6.86186e-11	0.371644	0.482515	0.585873	5994.95	103.594	0.431594	2.21522e+06	2010.75	3.47382	1.70196e+06	1.72904e+06	1.71316e+06	1.98885e+06	2.04462e+06	4.89621e+08	5.03348e+08	2.4645e+17	0.00702707	0.00926731	0.0036054	0.00655904	0.00237572	0.00474049	0.00189509	0.00382016	98.3916	1.60843	91.2911
348	2016-12-02-0134.58.728	Manuka_New_3	1.84517	0.735685	1.01254	1.03756	3.60299	18.1136	175.615	2641	165	10.3086	0.104791	0.169659	0.0464497	0.000117125	8.8663e-06	1.53534e-05	1.11435e-10	8.8632e-08	2.04989e-10	0.347634	0.45751	0.661976	5761.08	99.0625	0.36091	2372336	2009.9	2.14944	1.82508e+06	1.68196e+06	1.69897e+06	1.90591e+06	1572573	4.58774e+08	3.78535e+08	1.73662e+17	0.0054055	0.00753064	0.0038083	0.0070101	0.00248651	0.00471525	0.00210482	0.00374168	98.2654	1.73457	89.4153
349	2016-12-02-0135.07.929	Manuka_New_3	2.00244	0.728281	1.01926	1.04943	3.88166	20.63	208.523	3108	183	10.7751	0.105806	0.173882	0.0531344	0.000388971	1.03881e-05	3.22429e-06	-1.44879e-11	2.83278e-08	1.45502e-11	0.355396	0.501064	0.728134	6306.78	108.594	0.554382	2.17332e+06	2123.44	3.37579	1.60825e+06	1.79913e+06	1.91234e+06	2.68261e+06	1732654	6.76018e+08	4.36627e+08	2.95168e+17	0.00812232	0.0116107	0.00366492	0.00766746	0.00261472	0.00544379	0.00187372	0.00340657	98.4644	1.53557	90.5388
350	2016-12-02-0139.43.807	Manuka_New_3	1.84361	0.772321	1.02505	1.0613	3.44622	17.8234	168.101	2518	172	11.749	0.0949438	0.151762	0.0425154	0.00018855	4.28998e-06	1.45783e-05	3.18058e-11	1.25672e-07	9.41941e-12	0.301101	0.49664	0.835116	4998.64	85.1562	0.502913	1.0427e+06	1232.07	3.74122	781577	1.06855e+06	1.27761e+06	1.20183e+06	1.90347e+06	2.68458e+08	4.25185e+08	1.14144e+17	0.00593416	0.00740832	0.00347231	0.00757458	0.00220226	0.00543589	0.0016725	0.00454021	98.1783	1.82174	89.7831
351	2016-12-02-0148.18.610	Manuka_New_3	1.85311	0.719855	1.0259	1.03958	3.76575	19.1345	192.587	2897	176	10.6924	0.123109	0.200438	0.0567281	0.000186036	7.05958e-06	1.24966e-06	2.43868e-12	1.40394e-08	-2.0177e-12	0.47058	0.422421	0.448864	6151.28	108.078	0.617725	1.60878e+06	2455.97	12.1263	1.12775e+06	2.06291e+06	2.10968e+06	3.01745e+06	1.61635e+06	7.58455e+08	4.06279e+08	3.08144e+17	0.010278	0.013132	0.00486801	0.00859336	0.00305736	0.00595921	0.00223987	0.00415759	98.7096	1.29042	91.3345
352	2016-12-02-0148.58.566	Manuka_New_3	2.17328	0.72716	1.00683	1.06208	3.65859	20.3756	189.737	2847	178	11.1289	0.100906	0.170172	0.0531687	0.000394971	5.3017e-06	2.33607e-06	-6.88702e-12	-4.63201e-08	9.20303e-12	0.292429	0.498621	0.757878	6246.51	106.703	0.752712	1.02192e+06	2398.21	15.6263	719855	2.01284e+06	2.11887e+06	3.37586e+06	1.58421e+06	8.4339e+08	3.95781e+08	3.33798e+17	0.00978657	0.0115913	0.00472715	0.00765336	0.00285445	0.00529098	0.00217423	0.00410209	98.736	1.26403	92.6608
353	2016-12-02-0159.01.689	Manuka_New_3	2.06705	0.732468	1.01451	1.06242	3.7639	20.5277	200.944	2990	182	11.0783	0.0953786	0.156946	0.0486821	0.000323577	1.336e-05	2.23093e-06	3.74618e-12	3.99906e-08	-4.00212e-12	0.303493	0.469726	0.757878	6497.34	110.484	0.41498	2.931e+06	2481.3	1.95237	2.31786e+06	2.10113e+06	2.12557e+06	2.13819e+06	2349284	5.43462e+08	5.97114e+08	3.24509e+17	0.00497056	0.00548319	0.00238873	0.0044903	0.00152363	0.0032294	0.00137633	0.00257306	98.5008	1.49919	88.8602
354	2016-12-02-0207.13.689	Manuka_New_3	2.00529	0.730804	1.03971	1.10379	3.7219	21.0281	212.085	3232	198	12.13	0.120353	0.182478	0.0508449	0.000227461	1.87887e-05	1.01345e-05	1.33707e-10	1.40749e-07	1.81912e-11	0.404658	0.392179	0.625262	6159.33	107.344	0.721895	1.40895e+06	1932.61	8.42231	958951	1.67915e+06	1.77453e+06	2.63322e+06	2.01235e+06	6.59608e+08	5.04084e+08	3.32498e+17	0.00937279	0.0115613	0.00448293	0.00681513	0.00282936	0.00487351	0.00198773	0.00342268	98.6687	1.33133	91.2715
355	2016-12-02-0211.54.812	Manuka_New_3	1.89966	0.742424	1.0169	1.04395	3.85142	19.8098	203.146	3000	192	12.288	0.0983418	0.16111	0.0471105	0.000120737	5.1669e-06	2.23057e-06	-4.70625e-12	-1.75771e-08	3.0409e-12	0.294879	0.462675	0.728134	6423.07	109.844	0.434966	1.94718e+06	2495.61	5.45564	1.43312e+06	2.14254e+06	2.10217e+06	2.79583e+06	1878121	7.0873e+08	4.76094e+08	3.37422e+17	0.00756033	0.00810442	0.00331197	0.00594173	0.00195729	0.00357932	0.00161633	0.00285747	98.7301	1.26993	92.0315
356	2016-12-02-0219.54.813	Manuka_New_3	1.74673	0.72029	1.02482	1.03994	3.77013	18.5954	193.17	2873	176	10.7818	0.0808925	0.147051	0.0426847	0.000152554	1.48494e-05	9.45704e-06	1.11601e-10	1.16803e-07	-6.20001e-12	0.307782	0.559418	0.448864	6312.94	107.016	0.509139	1.81378e+06	2376.28	3.04714	1.39176e+06	2015766	2.11236e+06	2.93922e+06	1.5526e+06	7.35205e+08	3.8836e+08	2.85524e+17	0.00813667	0.0113975	0.00352838	0.00745145	0.00224625	0.00472557	0.00171367	0.00361302	98.061	1.93899	88.2953
357	2016-12-02-0221.22.567	Manuka_New_3	1.67399	0.761696	1.01855	1.03585	3.87535	18.5815	202.498	3060	181	10.7062	0.0962522	0.143179	0.0373072	5.59834e-05	2.55222e-06	8.52499e-06	3.66573e-11	5.59743e-08	-4.36599e-11	0.305649	0.447619	0.661976	5933.85	101.781	0.35616	2.35093e+06	1735.46	1.90102	1.80393e+06	1.50918e+06	1.50087e+06	2.08504e+06	1.65747e+06	5.0863e+08	4.04325e+08	2.05652e+17	0.00632382	0.00758262	0.00365165	0.00564897	0.0022961	0.00383145	0.00187879	0.00314417	98.4712	1.5288	89.4641
358	2016-12-02-0223.07.369	Manuka_New_3	1.9121	0.748159	1.02604	1.05737	3.81041	20.0051	203.988	3074	183	10.8943	0.0834926	0.140318	0.037379	3.2267e-05	6.46143e-06	1.1055e-06	-2.7068e-12	-3.17032e-09	-8.6381e-13	0.229593	0.522595	0.757878	6416.2	108.344	0.596237	1.4777e+06	2245.23	7.77639	1089701	1.93905e+06	1900186	2.98088e+06	1.81239e+06	7.5033e+08	4.56203e+08	3.42303e+17	0.00616726	0.00709833	0.00364393	0.00684177	0.0020656	0.0045358	0.00153278	0.00300843	98.8031	1.19695	92.6247
359	2016-12-02-0225.22.050	Manuka_New_3	1.67978	0.761455	1.01706	1.03541	3.93726	18.8892	208.847	3121	182	10.6133	0.0943112	0.163097	0.0442743	4.93622e-05	8.67589e-06	4.01453e-06	-1.89931e-11	-2.72544e-08	1.38388e-11	0.317292	0.513829	0.78556	6525.99	111.688	0.490093	2.13664e+06	2457.47	3.91929	1.6357e+06	2110514	2.1145e+06	2.39484e+06	2.4753e+06	6.11907e+08	6.32464e+08	3.8701e+17	0.00463226	0.00622494	0.00348741	0.00725951	0.00228198	0.00546053	0.00163921	0.00373433	98.4154	1.58459	89.2007
360	2016-12-01-2326.31.046	Manuka_New_3	1.74966	0.544618	1.18808	1.25155	3.21306	20.5529	203.211	3149	217	14.9536	0.0646016	0.137458	0.0457036	5.52463e-05	0.000239595	7.63347e-06	-1.47633e-10	9.84307e-10	-2.74727e-10	0.271196	0.618518	0.661976	8170.91	137.297	0.360682	3.71347e+06	5031.06	2.84235	3.09559e+06	4.27256e+06	4.12778e+06	3.96007e+06	3.07389e+06	1.1214e+09	8.70456e+08	9.76134e+17	0.00558293	0.00819692	0.00281777	0.00593284	0.00188264	0.00395535	0.00134692	0.00272008	97.2961	2.70393	83.6921
361	2016-12-01-2332.10.613	Manuka_New_3	1.66759	0.578293	1.15624	1.20345	3.33083	19.7312	201.915	3037	204	13.703	0.0900864	0.174055	0.0600481	9.27187e-06	0.000414235	7.35794e-06	-4.02163e-10	2.12174e-08	-5.03507e-11	0.385021	0.549322	0.116115	7439.79	127.266	0.532668	2.50597e+06	4005	5.1858	1.95117e+06	3325048	3.40518e+06	3.30013e+06	3.04195e+06	8.99573e+08	8.29197e+08	7.45923e+17	0.00641193	0.00865038	0.0038135	0.00825466	0.00252957	0.00602732	0.00204789	0.00485214	98.3505	1.64946	91.5096
362	2016-12-01-2338.39.210	Manuka_New_3	1.7575	0.56847	1.17582	1.21254	3.482	21.5153	224.005	3156	278	24.488	0.0666283	0.141634	0.0497632	5.99983e-05	0.000244402	1.37742e-06	-1.46941e-11	1.01377e-08	-1.66501e-11	0.278143	0.609781	0.543564	8611.89	145.047	0.559269	2.75696e+06	5816.7	4.86333	2.22246e+06	4.84905e+06	4.76881e+06	4.64783e+06	3.82093e+06	1.35223e+09	1.11165e+09	1.50321e+18	0.00584509	0.0101951	0.00390323	0.00981865	0.00241262	0.00679351	0.00180577	0.00484385	97.8268	2.17318	90.3001
363	2016-12-01-2342.27.609	Manuka_New_3	1.82482	0.595	1.10862	1.16422	3.49568	20.5198	208.134	3147	209	13.8802	0.0835804	0.166304	0.0562278	7.1844e-05	0.000318535	3.64977e-06	7.18868e-12	-2.57422e-08	8.98545e-11	0.342613	0.581503	0.543564	7757.51	131.891	0.501678	2.22888e+06	4347.46	7.61594	1726189	3.57598e+06	3.82053e+06	4.01132e+06	2.97537e+06	1.11313e+09	8.25652e+08	9.19054e+17	0.00785158	0.012592	0.00470823	0.0119424	0.00265638	0.0072301	0.00199215	0.00451789	98.3837	1.61629	90.5652
364	2016-12-01-2348.02.089	Manuka_New_3	1.78652	0.618602	1.11794	1.16152	3.51795	20.4708	209.818	3120	203	13.208	0.0639232	0.12704	0.041883	3.23047e-05	0.000150134	1.00069e-05	-7.13089e-11	4.94665e-08	-3.73336e-10	0.217217	0.612442	0.696212	7695.85	128.688	0.39982	2.72679e+06	4138.96	3.34834	2.20089e+06	3.44911e+06	3.50868e+06	4.23259e+06	2.21402e+06	1.16044e+09	6.07012e+08	7.04401e+17	0.00785777	0.0121711	0.00345378	0.00775781	0.00232263	0.00535699	0.00161926	0.00352399	98.2071	1.79288	88.1242
365	2016-12-01-2353.51.325	Manuka_New_3	1.62252	0.637946	1.09377	1.14245	3.35974	18.1262	185.138	2797	190	12.9067	0.0826186	0.15718	0.0531509	2.95386e-06	0.000256797	6.80413e-06	8.99713e-11	3.23346e-09	-2.75764e-10	0.330208	0.568275	0.543564	6762.51	114.984	0.373934	2.62306e+06	3164.6	3.2463	2.08981e+06	2.63683e+06	2.71412e+06	2.80187e+06	2.11052e+06	7.2649e+08	5.47231e+08	3.97558e+17	0.00543065	0.00683757	0.00335504	0.00692006	0.001986	0.00486021	0.00140793	0.00313065	97.9597	2.04027	89.1821
366	2016-12-01-2354.38.207	Manuka_New_3	1.66802	0.57277	1.1652	1.21055	3.34037	19.984	205.478	3155	208	13.7128	0.0852613	0.169132	0.0564944	7.23752e-06	0.000331202	3.15718e-06	2.97307e-11	6.67494e-09	-8.61736e-11	0.394734	0.576798	0.395538	7718.74	131.734	0.604906	2.70139e+06	4422.84	5.29503	2.11164e+06	3.66252e+06	3.67729e+06	4.17642e+06	2.56472e+06	1.15853e+09	7.11448e+08	8.24237e+17	0.00882362	0.0133964	0.00486617	0.0117096	0.00279251	0.00753577	0.00183914	0.00478851	97.976	2.02401	87.3309
367	2016-12-02-0002.33.406	Manuka_New_3	1.86663	0.630705	1.08075	1.17159	3.60214	21.2487	223.81	3211	222	15.3485	0.0878865	0.156212	0.0529638	7.70921e-05	0.000213726	3.19975e-07	-2.71304e-13	2.60713e-09	-1.98606e-12	0.270227	0.534661	0.625262	7436.98	126.109	0.426062	2.99252e+06	3439.46	4.19132	2.3101e+06	2.89418e+06	2.95383e+06	3.84628e+06	2.09063e+06	1.04387e+09	5.67388e+08	5.92277e+17	0.0103469	0.0159088	0.00464631	0.00938484	0.00297547	0.00677906	0.00242776	0.00547835	98.7432	1.25685	93.285
368	2016-12-02-0008.33.207	Manuka_New_3	1.85909	0.59707	1.13052	1.25637	3.15967	20.4011	198.028	3026	208	14.2974	0.0894634	0.169834	0.0577792	5.79341e-05	0.000327302	5.42708e-06	-2.12146e-10	3.6059e-08	-7.05729e-11	0.386248	0.54722	0.448864	7189.23	122.938	0.558283	2.00149e+06	3641.98	8.85521	1.51524e+06	3.03738e+06	3.21221e+06	3.89384e+06	2.18555e+06	1.04352e+09	5.8571e+08	6.112e+17	0.00965281	0.0139915	0.00462815	0.00930494	0.00300151	0.00645952	0.00230706	0.00486956	98.2231	1.77688	89.7891
369	2016-12-02-0009.48.649	Manuka_New_3	1.73854	0.573118	1.11595	1.17385	3.5879	20.7957	222.904	3219	212	13.9621	0.0761749	0.154798	0.05404	2.02039e-05	0.000294478	9.08011e-07	-1.44376e-11	-8.37575e-10	6.78176e-12	0.302644	0.602283	0.448864	8495.22	143.578	0.634193	3.38975e+06	5272.93	4.266	2.72154e+06	4334598	4.33732e+06	4.57629e+06	3.35261e+06	1.32467e+09	9.70462e+08	1.28555e+18	0.0062047	0.0088486	0.00296288	0.00661733	0.00180136	0.00425814	0.00130585	0.00277093	98.6567	1.34329	90.9482
370	2016-12-02-0011.30.488	Manuka_New_3	1.77834	0.5914	1.11898	1.17521	3.44355	20.2369	205.802	3168	203	13.0079	0.0654763	0.128925	0.0388674	2.01999e-05	0.000113791	4.13473e-06	-8.96862e-11	1.41668e-08	2.19687e-12	0.211653	0.609555	0.696212	7873.52	131.406	0.483255	2.69042e+06	4338.26	5.15229	2.15217e+06	3636102	3.61309e+06	4.49858e+06	2.30627e+06	1.24615e+09	6.38855e+08	7.96108e+17	0.00656297	0.00985401	0.00337064	0.00707673	0.00217901	0.00506449	0.00153228	0.00333658	98.507	1.49298	89.8406
371	2016-12-02-0013.52.046	Manuka_New_3	1.76164	0.580409	1.1228	1.17698	3.4378	20.1727	205.737	3143	205	13.371	0.066761	0.136378	0.0437067	4.62778e-05	0.000159191	9.50621e-06	-3.29589e-10	-3.6595e-09	1.7913e-10	0.235398	0.616924	0.696212	7934.45	133.219	0.478502	2.54155e+06	4558.39	6.16477	2.03653e+06	3.78216e+06	3.76869e+06	4.27855e+06	2.77461e+06	1.19344e+09	7.73936e+08	9.23645e+17	0.00522084	0.00737114	0.00306428	0.00664776	0.00173155	0.00405793	0.00128661	0.00278296	98.4549	1.54514	90.2191
372	2016-12-02-0014.46.815	Manuka_New_3	1.72797	0.637407	1.09791	1.16358	3.6201	20.5671	222.968	3218	202	12.6799	0.0746359	0.139921	0.0449798	8.92845e-06	0.000129274	7.35203e-07	2.30046e-12	-2.16942e-09	-4.96973e-12	0.262097	0.575904	0.395538	7920.9	133.359	0.418123	3.13535e+06	4243.66	3.40367	2.48875e+06	3.50464e+06	3.7719e+06	4.18166e+06	2.57038e+06	1.16661e+09	7.17092e+08	8.3657e+17	0.00649487	0.00985488	0.00311381	0.00724172	0.00200236	0.005363	0.00157689	0.0036447	98.4706	1.52941	90.0527
373	2016-12-02-0015.08.168	Manuka_New_3	1.64295	0.61833	1.08686	1.14178	3.75667	20.3183	231.195	3459	209	12.6282	0.0720206	0.143637	0.0463165	8.5149e-06	0.000151	1.13773e-06	1.40362e-11	-3.05936e-09	-6.65721e-12	0.26946	0.603706	0.543564	8263.85	139.109	0.431244	2.95188e+06	4574.76	6.03241	2.3594e+06	3788691	4.07428e+06	4.2676e+06	3.31521e+06	1.216e+09	9.44623e+08	1.14866e+18	0.00536353	0.00660779	0.00315235	0.00644689	0.00198778	0.00423561	0.00148639	0.00293389	98.2436	1.75638	88.7026
374	2016-12-02-0016.02.008	Manuka_New_3	1.68321	0.586017	1.1442	1.1856	3.47563	20.2721	213.381	3231	210	13.649	0.0828389	0.1643	0.0522594	2.56788e-05	0.000250437	9.73617e-06	-2.51286e-10	4.38786e-08	-1.55283e-10	0.351582	0.581122	0.395538	7745.94	131.859	0.432266	2.68673e+06	4196.09	5.61187	2.10926e+06	3.50607e+06	3.62443e+06	4.09982e+06	2660307	1.13755e+09	7.38136e+08	8.39667e+17	0.00737702	0.0114527	0.00402397	0.00838762	0.00243548	0.00560956	0.00162717	0.00341411	98.2935	1.70648	89.4621
375	2016-12-02-0020.29.048	Manuka_New_3	1.80119	0.539965	1.20215	1.24375	3.19694	20.7412	198.676	2951	213	15.3741	0.0636591	0.134609	0.0479722	3.0722e-05	0.000265482	1.9248e-06	3.78506e-11	8.36941e-09	-2.27628e-11	0.260555	0.627197	0.498028	8367.76	140.266	0.82298	1.72239e+06	5549.89	8.98169	1.35355e+06	4.56018e+06	4.4535e+06	4.99211e+06	3.392e+06	1.42865e+09	9.70727e+08	1.38683e+18	0.00676054	0.0096047	0.0031142	0.00619579	0.00178791	0.00380454	0.00139473	0.00307109	98.0334	1.96662	90.1333
376	2016-12-02-0026.57.767	Manuka_New_3	1.68483	0.595698	1.14302	1.19846	3.55282	20.9463	227.827	3538	220	13.68	0.0719382	0.144954	0.0432065	1.36782e-05	0.000163556	4.14118e-06	1.0693e-10	-1.38963e-08	-4.9894e-11	0.286061	0.596761	0.728134	8413.63	141.688	0.53683	2.8272e+06	4772.42	3.81016	2.26143e+06	3994017	3.94793e+06	4.16235e+06	3.8733e+06	1.19713e+09	1.11399e+09	1.3336e+18	0.00454149	0.00616383	0.0022586	0.0041483	0.00148804	0.00309853	0.00132759	0.00257554	98.1946	1.80538	86.4983
377	2016-12-02-0046.20.367	Manuka_New_3	1.70891	0.541074	1.19553	1.23779	3.19975	20.0681	197.122	3005	216	15.5261	0.079955	0.154057	0.0546732	5.7705e-06	0.000378204	2.34237e-06	-3.7579e-11	1.26362e-09	5.4562e-11	0.310822	0.552932	0.585873	7882.87	133.266	0.52545	2.43885e+06	4606.33	4.08322	1.89576e+06	3.7592e+06	3.89136e+06	3986477	3.09499e+06	1.11216e+09	8.6345e+08	9.60297e+17	0.00639683	0.00977424	0.00356308	0.00885298	0.00220637	0.00587492	0.00153859	0.0037792	98.3756	1.62444	88.124
378	2016-12-02-0048.27.650	Manuka_New_3	1.66098	0.613833	1.09883	1.3217	3.29669	20.8673	238.58	3725	217	12.6413	0.0607097	0.125747	0.0317919	5.61439e-06	4.4725e-05	3.03609e-06	3.53043e-11	-6.80125e-09	-2.80796e-12	0.194205	0.622413	0.757878	8697.27	143.453	0.443263	3.52161e+06	4950.1	1.51882	2.89067e+06	4.16869e+06	4.39499e+06	5.01753e+06	2886030	1.45209e+09	8.35223e+08	1.21282e+18	0.00340997	0.00482008	0.00238632	0.00463517	0.00140363	0.00279191	0.00122383	0.00230001	98.7021	1.29786	91.397
379	2016-12-02-0053.28.007	Manuka_New_3	1.81743	0.612741	1.10271	1.155	3.50214	20.2992	205.608	3110	202	13.1203	0.0853937	0.161758	0.0517847	3.42864e-05	0.00020258	9.87878e-06	4.41824e-10	5.15843e-08	-2.02058e-10	0.293535	0.564809	0.696212	7369.94	124.719	0.813295	1.40847e+06	3615.64	9.8424	1.05225e+06	3.04002e+06	3.04573e+06	3640504	2.91744e+06	9.82875e+08	7.87658e+08	7.7417e+17	0.00811614	0.0105486	0.00387598	0.00732251	0.0023417	0.00484427	0.00172749	0.00343755	98.5954	1.40462	90.4137
380	2016-12-02-0053.35.009	Manuka_New_3	1.77194	0.609028	1.10747	1.1741	3.62188	21.1172	227.244	3365	210	13.1055	0.0666593	0.126846	0.0415508	4.44961e-06	0.000134662	1.58958e-06	1.93562e-12	-3.34459e-09	-2.46583e-11	0.207607	0.606361	0.661976	8325.79	138.859	0.488231	3.18558e+06	4644.07	3.23919	2.54636e+06	3.82727e+06	4.03965e+06	4.85209e+06	2.62549e+06	1.38162e+09	7.47599e+08	1.0329e+18	0.00634527	0.00816025	0.00290973	0.00554206	0.00163593	0.00348361	0.00136314	0.00282525	98.4509	1.54913	90.9199
381	2016-12-02-0100.47.568	Manuka_New_3	1.72565	0.577299	1.15809	1.21027	3.37937	20.4961	210.207	3193	215	14.477	0.0696593	0.141512	0.0452286	5.21569e-06	0.000207367	1.86535e-06	1.79458e-11	3.1301e-09	-3.78289e-11	0.285082	0.587918	0.448864	8185.82	137.625	0.412014	3.05363e+06	4878.25	3.50261	2.46449e+06	4.08573e+06	4.06282e+06	4.13576e+06	3.21339e+06	1.17208e+09	9.10676e+08	1.06738e+18	0.00511322	0.00812156	0.00286716	0.00645023	0.00168811	0.00414901	0.00138609	0.00337822	98.1897	1.81026	90.0648
382	2016-12-02-0104.26.292	Manuka_New_3	1.77746	0.550016	1.22072	1.26685	3.34091	22.1005	225.106	3534	230	14.9689	0.0732874	0.158149	0.0481263	1.41588e-05	0.000285354	3.50329e-07	-2.89521e-12	-7.34883e-10	-1.20107e-12	0.343744	0.616547	0.448864	9031.93	152.594	0.407643	4.00294e+06	6123.75	2.96402	3.26704e+06	5.00652e+06	5.14802e+06	5.06611e+06	3.8063e+06	1.51176e+09	1.13582e+09	1.71708e+18	0.00656172	0.00925817	0.00335844	0.00729956	0.00207081	0.00519213	0.00152833	0.00379918	98.5148	1.48521	89.0587
383	2016-12-02-0116.08.462	Manuka_New_3	1.61803	0.624211	1.10371	1.14416	3.74308	20.288	230.483	3333	214	13.7402	0.0803953	0.16298	0.0526963	2.33636e-05	0.000190739	2.0788e-06	3.81224e-11	5.24185e-09	-1.77566e-11	0.335239	0.603811	0.498028	8364.55	142.109	0.513416	3.10782e+06	4997.14	6.29754	2459688	4.09418e+06	4.46392e+06	4.70541e+06	3.1431e+06	1.35508e+09	9.05162e+08	1.22657e+18	0.00790277	0.0125904	0.00360615	0.00995805	0.00215969	0.00665708	0.0015623	0.0042834	98.2882	1.71175	90.1761
384	2016-12-02-0116.53.968	Manuka_New_3	1.75027	0.568621	1.13086	1.20494	3.3917	20.382	209.883	3115	210	14.1573	0.0700794	0.139769	0.0460715	2.51436e-05	0.000170434	2.91435e-06	-6.02436e-11	1.39708e-08	4.90758e-12	0.258821	0.605919	0.661976	7933.09	133.297	0.47908	2.74998e+06	4397.26	4.5573	2.19413e+06	3.68022e+06	3659856	4.18479e+06	2.76124e+06	1.16749e+09	7.70339e+08	8.99363e+17	0.0049984	0.00640295	0.00321733	0.0065032	0.00220409	0.00496661	0.00158163	0.00337106	98.197	1.80296	89.7043
385	2016-12-02-0120.20.290	Manuka_New_3	1.73255	0.609453	1.12551	1.18238	3.29251	19.2711	190.449	2886	197	13.4473	0.0933824	0.168455	0.0570352	4.12202e-06	0.00030045	5.29892e-08	1.81931e-13	-9.52974e-11	-1.50754e-13	0.353659	0.524484	0.395538	6871.55	117.875	0.377343	2.77476e+06	3292.39	5.91464	2.15529e+06	2.74757e+06	2.74414e+06	3.06343e+06	2.04283e+06	8.04031e+08	5.36161e+08	4.3109e+17	0.00795068	0.00998716	0.00409523	0.00851321	0.00225428	0.00539647	0.00162762	0.00356377	98.3285	1.67152	90.9015
386	2016-12-02-0130.53.290	Manuka_New_3	1.75169	0.60311	1.08778	1.16274	3.52456	20.0536	211.049	3109	199	12.7375	0.0826191	0.166968	0.0544045	6.3859e-05	0.000195846	5.13917e-06	-1.33719e-10	1.63113e-08	9.98394e-11	0.317899	0.586791	0.543564	7855.77	133.297	0.432928	2.74963e+06	4417.56	5.56326	2.16519e+06	3.668e+06	3.80658e+06	3.9679e+06	2.94111e+06	1.10698e+09	8.2052e+08	9.083e+17	0.00705027	0.0117174	0.00424205	0.0108631	0.00248923	0.00654692	0.00181216	0.00411284	98.6431	1.35689	91.3561
387	2016-12-02-0132.27.931	Manuka_New_3	1.75525	0.542624	1.15465	1.22553	3.34448	20.6849	211.114	3126	214	14.65	0.0729174	0.14887	0.0522118	4.38183e-05	0.000314709	4.49094e-07	-5.19634e-12	2.93993e-09	1.10988e-13	0.288187	0.601776	0.543564	8255.27	139.016	0.494042	2.55147e+06	4988.19	5.34225	2.01904e+06	4.10332e+06	4.19257e+06	4.26031e+06	3.5135e+06	1.21392e+09	1.00112e+09	1.21528e+18	0.00560091	0.00978392	0.00310998	0.00835933	0.00196259	0.00548304	0.00142968	0.00346737	98.46	1.54003	90.7304
388	2016-12-02-0140.16.369	Manuka_New_3	1.69533	0.605817	1.13768	1.19375	3.46133	20.3422	214.547	3395	211	13.1137	0.0715611	0.141958	0.0403688	6.67039e-06	0.00011901	2.93924e-06	1.31509e-11	5.4357e-09	-4.76207e-11	0.269126	0.579726	0.625262	7835.3	131.734	0.575075	2.49737e+06	4199.54	4.14934	1.97894e+06	3576298	3.51872e+06	4.22193e+06	2.66573e+06	1.17116e+09	7.39468e+08	8.66034e+17	0.00589461	0.00914855	0.00331682	0.00782795	0.00197986	0.00487444	0.00144176	0.00299694	98.4257	1.57433	88.2573
389	2016-12-02-0143.50.049	Manuka_New_3	1.6973	0.605634	1.1206	1.30887	3.00954	19.2577	194.984	3102	199	12.7663	0.0777758	0.148187	0.0463104	1.14542e-05	0.000198889	7.39571e-07	6.39557e-12	-2.01835e-10	-7.44407e-12	0.283525	0.567498	0.498028	7299.84	123.391	0.544163	2.25982e+06	3708.92	5.44256	1.76304e+06	3.11546e+06	3.13436e+06	3.54176e+06	2.4568e+06	9.50947e+08	6.5964e+08	6.27282e+17	0.00650864	0.00745842	0.00300967	0.00551064	0.00201189	0.00406062	0.00162038	0.00310754	98.4921	1.50788	90.4168
390	2016-12-02-0152.08.372	Manuka_New_3	1.69819	0.595085	1.15978	1.21627	3.20838	19.4135	191.356	3001	203	13.7318	0.0794875	0.156608	0.0482981	5.75841e-06	0.000231845	1.99663e-07	1.02702e-12	1.98448e-10	6.27035e-13	0.371595	0.578816	0.395538	7095.06	120.469	0.440099	2.47765e+06	3490.79	3.51962	1968776	2.91751e+06	3069358	3.07761e+06	2.50133e+06	8.16465e+08	6.63583e+08	5.41793e+17	0.00708715	0.00904898	0.00359437	0.00727916	0.00207225	0.00490943	0.00152533	0.003574	98.2624	1.73757	89.1345
391	2016-12-02-0153.48.410	Manuka_New_3	1.74123	0.559987	1.14358	1.22659	3.48171	21.3627	229.187	3396	223	14.6434	0.078794	0.166268	0.0569053	2.74908e-06	0.00037885	1.04756e-06	4.57561e-12	1.52402e-09	1.47618e-11	0.386896	0.605908	0.272971	8730.85	148.094	0.465942	3.05178e+06	5755.98	6.5039	2.4234e+06	4.77774e+06	4.8404e+06	5.10266e+06	3.5739e+06	1.5001e+09	1.05067e+09	1.57611e+18	0.00731528	0.0115812	0.00410958	0.00967132	0.00248086	0.0067749	0.00185585	0.00480711	97.8127	2.18725	88.4102
392	2016-12-02-0155.02.732	Manuka_New_3	1.84462	0.616578	1.14802	1.20527	3.50349	21.7831	224.07	3436	232	15.6647	0.0957481	0.175123	0.0562354	4.3022e-05	0.000219575	2.91272e-06	7.34447e-11	-7.25827e-10	-7.00058e-12	0.327283	0.530344	0.661976	7917.31	135.156	0.455488	2.86531e+06	4162.95	6.81589	2.16245e+06	3.47054e+06	3.6448e+06	4.91554e+06	2.23983e+06	1.38115e+09	6.29339e+08	8.69213e+17	0.0115661	0.0176597	0.00475166	0.0103874	0.00323089	0.0071456	0.00219985	0.00468095	98.4947	1.50534	90.8667
393	2016-12-02-0156.11.772	Manuka_New_3	1.74689	0.604978	1.13085	1.17211	3.83174	22.3772	253.479	3656	232	14.7221	0.0672676	0.137988	0.0446236	5.76677e-06	0.000188189	6.39288e-06	-1.02004e-10	-2.64386e-09	2.52139e-10	0.252053	0.622694	0.585873	9198.62	154.109	0.426129	3.65961e+06	5910.71	3.52406	2.9473e+06	4.91137e+06	4.97498e+06	5.80475e+06	3.47827e+06	1.74064e+09	1.04301e+09	1.8155e+18	0.00740883	0.0117088	0.00354309	0.00982099	0.00203457	0.0060123	0.00129606	0.00307546	98.658	1.34196	89.5774
394	2016-12-02-0201.36.688	Manuka_New_3	1.69924	0.550741	1.20074	1.22968	3.18413	19.8262	192.652	2993	209	14.5944	0.0848744	0.16688	0.0555737	4.85365e-05	0.000345934	6.19676e-06	-1.02416e-10	2.77512e-08	-2.62439e-10	0.377057	0.568838	0.585873	7215.77	123.406	0.651386	1.6807e+06	3734.33	10.8316	1.28683e+06	3.16778e+06	3.11283e+06	3.36205e+06	2.90342e+06	9.02584e+08	7.79457e+08	7.03525e+17	0.00660174	0.00906857	0.00341614	0.00652182	0.0022027	0.00483001	0.0016287	0.00354596	98.3398	1.66015	86.9358
395	2016-12-02-0202.08.211	Manuka_New_3	1.75442	0.602564	1.09284	1.16916	3.94936	22.6648	267.925	3917	232	13.7411	0.0755319	0.147791	0.0463694	1.77914e-05	0.000163313	7.32281e-07	-6.91591e-12	1.21539e-10	4.94171e-12	0.256148	0.589555	0.498028	9549.28	160.125	0.38881	4.45213e+06	6077.82	5.08787	3546793	5.0142e+06	5.12789e+06	6.47888e+06	3.29085e+06	1.98015e+09	1.00579e+09	1.99161e+18	0.00809698	0.0117073	0.003444	0.00761614	0.00187439	0.00473378	0.00163088	0.00405842	98.71	1.29003	92.0599
396	2016-12-02-0205.34.377	Manuka_New_3	1.70706	0.552667	1.17461	1.2319	3.35615	20.7536	214.806	3277	217	14.3695	0.0840779	0.169197	0.057336	1.17753e-05	0.000396946	1.78947e-06	3.61237e-11	1.2843e-09	-2.26234e-11	0.385944	0.58315	0.395538	8337.36	142.062	0.520939	2.90912e+06	5396.96	7.32007	2.27954e+06	4443340	4.48037e+06	4.78774e+06	3.14271e+06	1.37857e+09	9.04902e+08	1.24747e+18	0.00667078	0.0101257	0.00404228	0.00899126	0.00236121	0.00598643	0.00168781	0.00415378	98.1706	1.8294	89.7866
397	2016-12-02-0208.13.010	Manuka_New_3	1.67595	0.591745	1.12702	1.1823	3.47951	20.0423	212.668	3175	209	13.7578	0.0756149	0.145887	0.0488395	1.69593e-05	0.000244723	3.17854e-06	-2.74191e-12	-9.30737e-09	9.11857e-11	0.269383	0.581022	0.585873	7736.64	130.391	0.452817	3.09465e+06	4144.96	3.26399	2.47847e+06	3444128	3.57167e+06	3.74473e+06	2.67658e+06	1.0333e+09	7.38559e+08	7.63154e+17	0.00497976	0.00587058	0.00244238	0.00453386	0.00166301	0.00330837	0.00130436	0.00236119	98.6274	1.37262	91.4371
398	2016-12-02-0208.18.931	Manuka_New_3	1.73683	0.574355	1.16051	1.20539	3.33772	20.2481	203.405	3057	241	18.9993	0.0709314	0.139148	0.0468191	1.82917e-05	0.00019344	2.45038e-09	-1.34998e-15	1.04356e-11	1.043e-15	0.235567	0.595214	0.696212	8011.75	134.516	0.400758	3.41668e+06	4688.59	3.73768	2.77973e+06	3.86882e+06	3.80949e+06	3.87469e+06	2.93068e+06	1.08609e+09	8.21478e+08	8.92197e+17	0.00560546	0.00950059	0.0031312	0.00764481	0.00182914	0.004407	0.0013182	0.00287011	98.6743	1.32569	90.2589
399	2016-12-02-0210.10.767	Manuka_New_3	1.83127	0.609495	1.11853	1.17758	3.47478	20.7599	210.401	3259	212	13.7907	0.0649578	0.129658	0.0370459	1.37883e-06	0.000105	1.18039e-06	4.50918e-12	-5.60655e-11	-1.13883e-11	0.228225	0.605707	0.728134	7536.93	126.109	0.328903	3.52695e+06	3684.86	2.35577	2.93017e+06	3.13375e+06	3.1479e+06	3566426	2.15671e+06	9.68151e+08	5.85466e+08	5.6682e+17	0.00510566	0.00756761	0.00315221	0.00687941	0.00169655	0.00395395	0.00130794	0.00278552	98.53	1.47003	87.7421
400	2016-12-02-0211.34.171	Manuka_New_3	1.71278	0.58339	1.13708	1.18513	3.53978	20.7536	221.154	3317	217	14.1963	0.0726501	0.150054	0.0491409	2.49494e-05	0.000209561	3.11325e-06	-7.67509e-11	1.34107e-08	3.04552e-11	0.291301	0.60847	0.543564	8343.86	140.641	0.404195	3.54608e+06	5011.96	4.08422	2.87868e+06	4.21374e+06	4.19795e+06	4.4919e+06	2.97486e+06	1.28691e+09	8.52285e+08	1.09681e+18	0.00563271	0.00810383	0.00342453	0.00770265	0.00204003	0.00518672	0.00139865	0.00303407	98.1519	1.84805	88.6798
401	2016-12-02-0214.57.609	Manuka_New_3	1.70164	0.572951	1.15348	1.20276	3.36253	20.0859	205.543	3153	209	13.8538	0.0795847	0.151178	0.0479484	2.47802e-05	0.000206906	5.16527e-06	-1.53318e-10	3.36407e-09	6.45688e-11	0.284587	0.567464	0.625262	7380.68	124.797	0.578852	2.20125e+06	3641.53	4.45255	1.7064e+06	3.06662e+06	3.14288e+06	3.6564e+06	2.52549e+06	9.87168e+08	6.8184e+08	6.7309e+17	0.00715745	0.00981211	0.00382839	0.00724213	0.00216531	0.00454476	0.00176796	0.00368148	98.5666	1.43339	90.8804
402	2016-12-02-0215.19.250	Manuka_New_3	1.68806	0.57265	1.1397	1.19161	3.48737	20.4328	217.009	3274	212	13.7276	0.0725499	0.143272	0.0445527	5.16395e-05	0.000129902	2.64572e-06	1.28765e-11	1.69529e-08	-4.05576e-11	0.249565	0.593535	0.728134	8024.38	134.734	0.453178	3.08094e+06	4352.75	3.38855	2.47496e+06	3.66156e+06	3.56926e+06	4.1356e+06	2.82367e+06	1.16002e+09	7.92027e+08	9.18766e+17	0.00617553	0.0105564	0.00307308	0.00713716	0.00191261	0.00451025	0.00140518	0.00299914	98.6287	1.37127	91.8844
403	2016-12-02-0215.46.450	Manuka_New_3	1.754	0.583929	1.16854	1.20899	3.22169	19.7673	190.644	2956	206	14.3559	0.0793921	0.163506	0.0492325	1.12301e-05	0.000192328	9.98779e-07	-8.80485e-12	-3.02024e-09	-9.73301e-12	0.334943	0.596379	0.498028	7438.04	126.188	0.536097	2.22184e+06	4140.83	7.81723	1.75499e+06	3452688	3.32051e+06	3.52344e+06	2.80341e+06	9.56481e+08	7.61021e+08	7.27902e+17	0.00617278	0.00977056	0.00401879	0.00945581	0.00221744	0.00545205	0.00142436	0.00293557	98.6169	1.38315	90.2468
404	2016-12-02-0216.00.890	Manuka_New_3	1.58382	0.591006	1.16018	1.24662	3.58613	21.4822	251.147	3839	243	15.3813	0.0678249	0.128082	0.0362832	2.67546e-05	5.39231e-05	9.3067e-06	-1.09926e-10	4.77662e-08	1.27923e-10	0.180655	0.593423	0.696212	9548.21	158.797	0.537961	3.04047e+06	5902.51	6.51188	2.38957e+06	4.92116e+06	4885872	5.54267e+06	4.75525e+06	1.68723e+09	1.44753e+09	2.44232e+18	0.00406927	0.00555531	0.00280045	0.00542526	0.00196938	0.00439081	0.0016073	0.00340646	98.8522	1.14783	93.8673
405	2016-12-02-0216.20.212	Manuka_New_3	1.71562	0.599163	1.15724	1.1934	3.37553	20.1213	203.923	3128	207	13.6985	0.0702303	0.140999	0.045393	3.1525e-05	0.000182718	2.38127e-06	-4.59047e-11	2.15885e-09	2.19395e-11	0.272683	0.60056	0.585873	7668.91	128.984	0.460495	2.46258e+06	4175.62	4.125	1.963e+06	3.55012e+06	3.69587e+06	3.71338e+06	2.85755e+06	1.01919e+09	7.8429e+08	7.99337e+17	0.00669197	0.0102205	0.00357201	0.00807006	0.00213249	0.00541495	0.00162578	0.00377633	98.0191	1.9809	89.7908
406	2016-12-02-0216.54.970	Manuka_New_3	1.63514	0.650482	1.0963	1.15562	3.68086	20.1888	227.373	3481	214	13.156	0.0820086	0.158317	0.0466148	3.61319e-06	0.000146626	2.88714e-06	3.48853e-11	-8.54389e-10	-2.96314e-11	0.304572	0.573357	0.585873	7849.41	133.281	0.601662	2.53417e+06	4061.79	7.74982	1.96964e+06	3.37924e+06	3.60551e+06	4.24031e+06	2.77825e+06	1.18277e+09	7.74951e+08	9.16592e+17	0.00760814	0.011406	0.00366166	0.00689902	0.00230724	0.00494188	0.00178871	0.00363229	98.4289	1.57107	91.0594
407	2016-12-02-0217.13.529	Manuka_New_3	1.79075	0.590558	1.1049	1.17229	3.55279	20.7677	217.98	3254	214	14.0738	0.079378	0.149272	0.0490213	1.63094e-05	0.000222743	6.86991e-06	-1.7276e-10	2.31797e-08	-1.84906e-10	0.270197	0.556896	0.395538	7883.98	133.062	0.440348	2.71217e+06	4273.34	4.44477	2.12809e+06	3.52751e+06	3.76284e+06	3.73146e+06	3228493	1.04011e+09	8.99914e+08	9.36014e+17	0.00529262	0.00862052	0.00366638	0.00882826	0.00206214	0.00514995	0.00155479	0.00339216	98.4008	1.59917	91.8929
408	2016-12-02-0219.01.052	Manuka_New_3	1.7673	0.621681	1.09657	1.16157	3.74759	21.4822	238.127	3652	217	12.894	0.071098	0.141683	0.0424007	2.75083e-05	0.000136493	1.21096e-06	6.23952e-12	2.16231e-09	-9.72901e-12	0.289978	0.601606	0.498028	8426.21	141.875	0.443578	3.13646e+06	4761.71	3.85345	2.49673e+06	3.9138e+06	4.34279e+06	5.03149e+06	2.83296e+06	1.44781e+09	8.15181e+08	1.18023e+18	0.00563293	0.00918322	0.00322095	0.00712444	0.00216347	0.00498115	0.00154776	0.0033452	98.2314	1.76865	89.1126
409	2016-12-02-0220.16.980	Manuka_New_3	1.71872	0.564103	1.15501	1.2161	3.45872	21.008	222.321	3256	225	15.5482	0.0697041	0.146861	0.0493214	7.06967e-06	0.0002538	5.02254e-07	5.57736e-13	-1.33295e-09	4.67366e-12	0.289438	0.617203	0.448864	8814.68	148.078	0.6108	2.38605e+06	5897.84	8.92022	1.89154e+06	4.84552e+06	4.8264e+06	4.93682e+06	4.11367e+06	1.45135e+09	1.20935e+09	1.75519e+18	0.00655469	0.0104117	0.00329331	0.00798037	0.00201644	0.00582583	0.00152715	0.00441281	98.3772	1.62284	89.0274
410	2016-12-02-0226.20.211	Manuka_New_3	1.80141	0.59048	1.15399	1.22634	3.36935	21.1187	214.547	3318	219	14.4548	0.0967225	0.171804	0.0586681	5.54777e-05	0.000350135	1.1118e-05	2.4056e-10	-7.78009e-08	5.84498e-10	0.305797	0.519347	0.585873	7812.32	133.156	0.641834	1.82729e+06	4196.37	12.9775	1.33216e+06	3.51345e+06	3.43076e+06	4.2955e+06	3.03829e+06	1.19782e+09	8.4724e+08	1.01484e+18	0.00873315	0.0121708	0.00440362	0.00828464	0.00271967	0.00580212	0.00209532	0.00444905	98.5745	1.42548	93.2214
411	2016-12-02-0227.22.610	Manuka_New_3	1.70358	0.545239	1.21278	1.24818	3.26612	20.7724	208.847	3269	220	14.8058	0.0607421	0.12471	0.0400133	1.02394e-05	0.000202413	1.49874e-06	-2.22748e-11	3.86359e-09	8.75123e-12	0.243607	0.611032	0.498028	8445.3	140.531	0.459463	2.99184e+06	5286.91	1.87897	2.43066e+06	4.29922e+06	4.51643e+06	4.81699e+06	2.95782e+06	1.37959e+09	8.47124e+08	1.16869e+18	0.00399752	0.00533474	0.00284545	0.00653804	0.00161992	0.004163	0.00119283	0.00284594	98.4645	1.53553	88.8223
412	2016-12-02-0227.29.209	Manuka_New_3	1.7745	0.601923	1.13028	1.18795	3.20779	19.1311	182.482	2792	197	13.9001	0.0712567	0.132938	0.0432945	4.07037e-05	0.000186937	8.09098e-06	-7.10443e-11	5.15693e-08	-1.9659e-10	0.236022	0.557672	0.696212	6712.91	112.344	0.40725	2.12137e+06	3017.73	3.37197	1.67474e+06	2.51899e+06	2709656	3.173e+06	1.71942e+06	8.13193e+08	4.40659e+08	3.58341e+17	0.00648366	0.00852426	0.00331991	0.00667345	0.0023267	0.00493118	0.00162102	0.00308673	98.5692	1.43082	91.1123
413	2016-12-02-0904.57.046	Manuka_New_4	1.85714	0.745722	1.00645	1.03132	3.67656	18.3764	180.668	2720	171	10.7504	0.0978878	0.166492	0.0493413	0.000237813	1.49496e-05	1.84891e-05	2.7252e-10	2.34095e-07	6.57017e-11	0.344877	0.502145	0.696212	5748.62	98.8125	0.485431	1.74595e+06	1937.9	3.87966	1.33169e+06	1.68572e+06	1.65124e+06	1.85587e+06	1.93965e+06	4.46243e+08	4.66388e+08	2.08122e+17	0.00643727	0.0092076	0.0025884	0.00419338	0.0018941	0.00301179	0.00169002	0.00274489	98.2253	1.7747	88.6088
414	2016-12-02-0908.53.886	Manuka_New_4	1.8646	0.70273	1.02754	1.04092	3.67064	18.748	183.453	2721	171	10.7464	0.100651	0.178951	0.0562416	0.000327255	2.07232e-06	3.05834e-06	-1.24906e-12	4.77376e-08	7.53098e-12	0.344169	0.507576	0.696212	6232.66	107.188	0.554703	1.51548e+06	2578.99	10.2169	1.12574e+06	2.2112e+06	2126778	2.46208e+06	2.15476e+06	6.16474e+08	5.39523e+08	3.32602e+17	0.00714638	0.0107946	0.00336339	0.00686478	0.0022803	0.0050325	0.00191654	0.00396722	98.5163	1.48366	91.3742
415	2016-12-02-0910.11.727	Manuka_New_4	1.80654	0.766919	1.01778	1.04885	3.77241	19.0191	196.733	2961	179	10.821	0.0929218	0.160481	0.0444303	0.00013788	3.22358e-06	1.21661e-05	5.63315e-11	6.41118e-08	-1.65235e-11	0.322841	0.513386	0.78556	6146.91	104.734	0.371675	2.83973e+06	2075.81	1.42744	2.27264e+06	1.78132e+06	1.8537e+06	2.02671e+06	1.83923e+06	5.01675e+08	4.55267e+08	2.28396e+17	0.00513458	0.00755495	0.00351017	0.00764416	0.00230651	0.00459663	0.00191575	0.00328342	98.0397	1.96033	86.4193
416	2016-12-02-0912.18.529	Manuka_New_4	1.78509	0.763636	1.01769	1.03315	3.76808	18.6006	190.449	2897	176	10.6924	0.110779	0.173233	0.0487844	7.15914e-05	1.14983e-05	7.08925e-06	5.51292e-11	1.28215e-09	-3.87781e-13	0.410252	0.441488	0.543564	5682.05	99.0625	0.747345	1.04988e+06	1772.23	13.1615	715791	1.51286e+06	1.77823e+06	2.62212e+06	1.4737e+06	6.31175e+08	3.54736e+08	2.239e+17	0.0130228	0.0156405	0.00633925	0.0125171	0.00357571	0.00744868	0.00239316	0.00450891	98.3983	1.60172	89.48
417	2016-12-02-0912.48.486	Manuka_New_4	1.74885	0.766998	1.01586	1.02271	3.69821	17.8706	179.761	2691	169	10.6135	0.0917188	0.156024	0.0438379	9.006e-05	7.46187e-06	1.50322e-05	1.19783e-10	1.24138e-07	-2.35447e-11	0.338028	0.526514	0.661976	5517.3	94.2969	0.365985	1.88956e+06	1610.08	2.34203	1.47104e+06	1388942	1.4822e+06	1.77978e+06	1.50537e+06	4.18109e+08	3.53641e+08	1.47861e+17	0.00512384	0.00685656	0.00314947	0.00603454	0.00193221	0.00362228	0.00161363	0.00279088	98.1711	1.82892	87.4149
418	2016-12-02-0914.56.448	Manuka_New_4	1.85881	0.764493	1.01422	1.03093	3.78518	18.9935	191.356	2904	177	10.7882	0.101689	0.153011	0.045098	0.000136683	1.08355e-05	4.99021e-06	3.68751e-12	-2.35355e-08	-4.56232e-11	0.307658	0.413382	0.696212	6020.61	103.859	0.331604	2.31777e+06	2087.37	2.15062	1.75802e+06	1.77987e+06	1.79412e+06	2.06477e+06	1.93307e+06	5.08914e+08	4.76453e+08	2.42473e+17	0.00551408	0.00587643	0.0033608	0.00537641	0.00227883	0.00377706	0.0018794	0.00278599	98.4024	1.59764	90.145
419	2016-12-02-0915.06.565	Manuka_New_4	1.89443	0.755688	1.02867	1.05161	3.60626	18.767	180.733	2689	169	10.6214	0.124894	0.198196	0.0647423	0.000606781	1.34395e-05	4.95932e-06	2.02382e-11	-2.32767e-08	-2.99288e-11	0.471065	0.418844	0.543564	5609.15	98.2812	0.53912	1.28111e+06	1916.95	8.6281	879667	1.62666e+06	1737684	2.7481e+06	1.18915e+06	6.59029e+08	2.85172e+08	1.87937e+17	0.0115583	0.0146852	0.00641295	0.0114274	0.00372148	0.00699142	0.00290981	0.00479724	98.1915	1.80851	89.9244
420	2016-12-02-0915.48.408	Manuka_New_4	1.89854	0.786437	1.03378	1.08492	3.68939	19.8784	201.332	3061	187	11.424	0.0795217	0.138206	0.0409153	0.000279247	7.39559e-06	3.04969e-06	1.43037e-11	2.17274e-08	-1.45024e-12	0.271495	0.525334	0.728134	6162	104.859	0.518214	1.55965e+06	2054.92	3.80962	1.21739e+06	1.85662e+06	1.74653e+06	1.88607e+06	2.7633e+06	4.67136e+08	6.84406e+08	3.1971e+17	0.00567309	0.00670732	0.0027061	0.0052071	0.00192337	0.00334939	0.00171591	0.00287534	98.0849	1.91508	88.3633
421	2016-12-02-0916.00.687	Manuka_New_4	1.75604	0.789926	1.00467	1.02894	3.95651	19.1683	208.264	3144	183	10.6517	0.113597	0.174776	0.0502312	0.00018756	2.03517e-05	1.69236e-05	2.24203e-10	1.02599e-07	8.24025e-11	0.420942	0.427539	0.696212	5930.25	104.156	0.440428	1.86284e+06	1849.93	5.40679	1.36837e+06	1.60637e+06	1.57043e+06	1.89017e+06	2.44472e+06	4.665e+08	6.03365e+08	2.8147e+17	0.00689469	0.00796857	0.00452114	0.00740735	0.00289811	0.00498633	0.00245951	0.00417289	98.0269	1.97309	89.5975
422	2016-12-02-0917.12.369	Manuka_New_4	1.8761	0.71345	1.0082	1.04968	3.77749	19.3315	197.575	2963	175	10.3358	0.111954	0.178621	0.0536537	0.00023501	3.44326e-05	1.8553e-05	4.06861e-11	1.20212e-08	-4.02548e-10	0.347492	0.451247	0.857148	6247.81	107.781	0.369779	2.75762e+06	2237.56	2.36807	2.11482e+06	1.88739e+06	1.89092e+06	2.00961e+06	2.26965e+06	5.04696e+08	5.70001e+08	2.87677e+17	0.00644578	0.00755881	0.00288923	0.00518562	0.00242008	0.00447379	0.00189303	0.00318969	98.6007	1.39933	92.6944
423	2016-12-02-0926.37.527	Manuka_New_4	1.89238	0.764336	1.00592	1.02967	3.84395	19.3583	196.862	3011	180	10.7605	0.127923	0.189386	0.0527508	0.000249824	7.88745e-06	1.6035e-05	8.29285e-11	-3.17164e-08	4.99979e-11	0.416313	0.396678	0.625262	5660.8	99.4219	0.81815	1.01935e+06	1646.44	14.9058	671180	1.42659e+06	1.46838e+06	2.48625e+06	1.60387e+06	5.9949e+08	3.86728e+08	2.3184e+17	0.00937487	0.0110546	0.00546231	0.00951065	0.00347001	0.00657628	0.00248296	0.00447895	98.7916	1.2084	90.8842
424	2016-12-02-0927.19.928	Manuka_New_4	1.81838	0.80139	1.00805	1.03775	3.93085	19.5779	209.106	3146	186	10.9968	0.120171	0.196367	0.0579213	0.000282454	3.7151e-06	1.97188e-05	1.61244e-10	3.16443e-07	8.9803e-12	0.433776	0.467329	0.696212	6260.52	109.359	0.587806	1.7151e+06	2148.93	7.63589	1242338	1.8145e+06	1.87467e+06	2.07464e+06	2.83575e+06	5.24584e+08	7.17033e+08	3.76144e+17	0.00693595	0.00995419	0.00333662	0.00566241	0.00236484	0.00416815	0.00199279	0.00322897	98.2352	1.76477	91.3328
425	2016-12-02-0927.25.449	Manuka_New_4	1.98509	0.72254	1.01758	1.05498	3.66557	19.4834	187.923	2814	177	11.1333	0.11433	0.184643	0.0568468	0.000350372	1.02348e-05	1.29701e-05	1.17877e-10	2.39693e-07	-1.79902e-11	0.393415	0.468707	0.696212	5805.14	101.078	0.397775	2.25154e+06	1949.66	4.83486	1.69727e+06	1.66175e+06	1731522	1.87868e+06	1.88369e+06	4.56831e+08	4.5805e+08	2.09251e+17	0.00596601	0.00982519	0.0034993	0.00703697	0.00253197	0.0049495	0.00202979	0.00351816	98.4984	1.50156	90.3181
426	2016-12-02-0928.15.208	Manuka_New_4	2.08461	0.74307	1.02257	1.07879	3.75898	20.988	206.644	3108	190	11.6152	0.112159	0.175992	0.0555616	0.00050879	2.04494e-06	4.07474e-07	3.09013e-13	8.37505e-09	2.33923e-13	0.375423	0.418225	0.78556	6413.83	110.75	0.462735	2.73169e+06	2389.31	2.20959	2.09167e+06	2.05096e+06	1990336	2.01072e+06	2.6973e+06	5.11846e+08	6.86618e+08	3.51443e+17	0.0058545	0.00680773	0.00320449	0.00506006	0.0021725	0.00406676	0.00185066	0.00329015	98.2299	1.77006	87.808
427	2016-12-02-0930.07.288	Manuka_New_4	1.88011	0.705357	1.01477	1.04065	3.67936	18.748	184.231	2740	174	11.0496	0.122206	0.197273	0.0620677	0.000376695	2.36557e-05	1.07273e-05	1.37138e-10	1.14219e-07	1.42285e-10	0.43076	0.424576	0.585873	6052.67	106.062	0.604968	1.45609e+06	2419.11	9.40506	1.01712e+06	2.04635e+06	2031640	2.46454e+06	2.02073e+06	6.13626e+08	5.03124e+08	3.0873e+17	0.0091851	0.0125954	0.00401414	0.00668174	0.00264282	0.00459888	0.00210703	0.00351369	98.6649	1.33511	92.726
428	2016-12-02-0931.00.328	Manuka_New_4	2.09762	0.679493	1.01085	1.05017	3.71268	20.1261	191.032	2860	175	10.708	0.0929335	0.165003	0.0518728	0.000359282	3.35458e-06	1.22014e-06	-1.57195e-12	-2.09334e-08	-2.37446e-12	0.333044	0.521635	0.625262	6326.24	108.188	0.354195	2.32599e+06	2488.41	2.52906	1.8068e+06	2120399	2.11432e+06	2.37994e+06	1.98696e+06	5.98682e+08	4.99824e+08	2.99235e+17	0.00633738	0.00882436	0.00298325	0.00550925	0.0020646	0.00437755	0.00160683	0.00307112	98.6699	1.33007	89.3692
429	2016-12-02-0931.07.445	Manuka_New_4	1.7032	0.776866	1.00211	1.02883	3.71966	17.7232	184.036	2776	172	10.6571	0.0930228	0.159809	0.0453522	0.000153541	7.67475e-06	1.79702e-05	1.97526e-10	1.48015e-07	1.09453e-10	0.323292	0.527304	0.696212	5778.02	98.5469	0.595662	1.15336e+06	1813.49	5.5507	857042	1.54052e+06	1.7377e+06	1.80696e+06	2.28904e+06	4.33942e+08	5.49713e+08	2.38543e+17	0.00653652	0.0105933	0.00341431	0.00688034	0.00202829	0.00388876	0.00162418	0.00292743	98.2264	1.77365	86.8142
430	2016-12-02-0932.41.850	Manuka_New_4	1.93409	0.713086	1.01116	1.05752	3.85617	20.2161	208.976	3111	185	11.0013	0.102508	0.170154	0.0518641	0.000269855	3.70826e-05	1.4419e-05	2.97743e-10	1.1247e-07	2.36095e-10	0.327207	0.468719	0.625262	6771.17	116.469	0.475523	1.9783e+06	2789.66	7.18292	1419027	2.33771e+06	2508782	3.83748e+06	1.62119e+06	1.00138e+09	4.23046e+08	4.23631e+17	0.00813501	0.0100603	0.00407764	0.00705879	0.00262223	0.00498805	0.00187935	0.00364904	98.889	1.11104	91.1139
431	2016-12-02-0932.57.767	Manuka_New_4	1.98582	0.777898	1.00662	1.03916	3.70273	19.2846	186.044	2831	175	10.8177	0.117895	0.182019	0.0519577	0.000264732	1.20926e-05	3.18914e-05	5.96536e-10	5.14928e-07	8.35132e-10	0.421027	0.445645	0.625262	5445.37	94.9688	0.455401	1495117	1533.99	4.24781	1076031	1.33749e+06	1.33443e+06	1.67182e+06	1.89557e+06	3.94184e+08	4.46939e+08	1.76176e+17	0.0061615	0.00759735	0.00344834	0.0053614	0.00223928	0.00345184	0.00172093	0.00257527	98.5295	1.47052	88.6697
432	2016-12-02-0933.36.207	Manuka_New_4	2.12213	0.722787	1.03581	1.07874	3.63817	20.6268	193.559	2887	181	11.3478	0.108136	0.170518	0.056513	0.000608424	2.15495e-05	9.868e-06	1.40362e-10	1.98701e-07	-1.75907e-11	0.358686	0.425484	0.625262	6017.74	104.156	0.60746	1.48253e+06	2120.11	10.7592	1.03072e+06	1.79565e+06	1904762	3.22027e+06	1251543	7.94774e+08	3.08884e+08	2.45493e+17	0.0097521	0.0118433	0.00486512	0.00834226	0.00349814	0.00633039	0.00266246	0.00492041	98.3352	1.66478	90.8149
433	2016-12-02-0935.41.768	Manuka_New_4	2.02461	0.752703	1.01834	1.06109	3.87049	20.9045	211.956	3053	198	12.8411	0.107783	0.177403	0.05382	0.000228974	1.07753e-05	1.47559e-05	1.75255e-10	1.99817e-07	2.18135e-10	0.354642	0.452644	0.543564	6814.81	117.812	0.531872	2.07405e+06	2937.21	7.29287	1.51683e+06	2.45779e+06	2.39821e+06	2.97257e+06	2.46447e+06	7.7998e+08	6.46657e+08	5.04379e+17	0.00827517	0.0114361	0.00413234	0.00644623	0.0024637	0.0038955	0.00206177	0.00356564	98.8339	1.16614	92.358
434	2016-12-02-0936.17.852	Manuka_New_4	1.93273	0.7323	1.03747	1.10199	3.85229	21.3096	226.466	3289	191	11.0918	0.118557	0.195568	0.06155	0.000300964	3.91459e-05	7.3706e-06	-8.70747e-11	-9.65754e-08	-7.98626e-11	0.400619	0.457715	0.728134	6930.39	121.219	0.472988	2.05658e+06	3006.08	10.2424	1.45407e+06	2.5103e+06	2.68981e+06	3.85933e+06	1.96925e+06	1.02725e+09	5.2416e+08	5.38443e+17	0.0102308	0.0132637	0.00491578	0.00955151	0.00289377	0.00582579	0.00226995	0.00390122	98.8195	1.18048	91.6116
435	2016-12-02-0939.30.047	Manuka_New_4	1.96398	0.745497	1.01588	1.08142	3.57348	19.35	187.664	2859	175	10.7118	0.111924	0.174188	0.0514708	0.00022776	3.05186e-05	2.47586e-05	6.59402e-10	3.40019e-07	3.40655e-10	0.344431	0.425328	0.543564	5980	103.25	0.391828	1.89299e+06	2071.41	6.23167	1.37752e+06	1.75973e+06	1.77102e+06	2.19756e+06	1.86044e+06	5.39957e+08	4.57122e+08	2.46826e+17	0.00618232	0.00896981	0.00374364	0.00637218	0.00222505	0.00366779	0.00169976	0.00286162	98.8941	1.10589	91.6864
436	2016-12-02-0940.15.492	Manuka_New_4	1.97198	0.738548	1.01254	1.04217	3.79285	19.8	196.344	2947	179	10.8724	0.127561	0.198256	0.0625641	0.000448758	8.87447e-06	2.84431e-06	-4.94e-12	-5.73889e-08	-1.53098e-11	0.478198	0.411059	0.498028	6145.23	107.859	0.50708	2.31213e+06	2315.56	5.66497	1.69681e+06	1.97266e+06	1859656	1.98652e+06	2.49039e+06	4.98897e+08	6.25439e+08	3.1203e+17	0.00917578	0.0115434	0.00413256	0.00672523	0.00262108	0.00460805	0.00205005	0.00351952	98.4074	1.59262	88.8635
437	2016-12-02-0940.27.003	Manuka_New_4	2.06833	0.753678	1.0515	1.29228	2.72635	18.4186	155.987	2441	169	11.7005	0.131689	0.197258	0.0628431	0.000841514	1.438e-05	5.16302e-06	-2.23191e-11	9.36474e-09	-3.13079e-12	0.471086	0.380812	0.625262	5175.15	90.5156	0.248816	2.45866e+06	1630.03	3.03879	1.8735e+06	1.37782e+06	1.37913e+06	1.28446e+06	1.58939e+06	2.95682e+08	3.65875e+08	1.08183e+17	0.00648512	0.00806541	0.00443593	0.00882413	0.00261935	0.00570733	0.00190318	0.0037843	98.4317	1.56834	88.119
438	2016-12-02-0940.53.173	Manuka_New_4	1.90883	0.69899	1.0224	1.04961	3.59887	18.7065	179.307	2663	168	10.5986	0.112712	0.190215	0.062973	0.000447539	2.97903e-05	3.10278e-06	-1.03873e-11	-4.52374e-08	-1.9463e-11	0.418494	0.452687	0.498028	6070.03	104.766	0.621196	1239834	2466.29	9.92261	875538	2.07119e+06	2.17665e+06	3.07784e+06	1494399	7.61862e+08	3.6991e+08	2.8182e+17	0.0111673	0.014899	0.0056375	0.0105857	0.00323539	0.00643015	0.00225984	0.00456659	98.7376	1.26244	91.265
439	2016-12-02-0941.12.367	Manuka_New_4	1.99967	0.700488	1.01856	1.06628	3.69853	19.9516	195.437	2903	178	10.9142	0.120594	0.207781	0.0673853	0.000581146	3.78137e-05	5.19065e-06	9.15079e-12	5.12977e-08	-5.16712e-11	0.431	0.485207	0.543564	6373.01	110.281	0.427946	2.63755e+06	2544.41	5.42194	1.99085e+06	2173201	2.13876e+06	2.252e+06	2.18181e+06	5.71709e+08	5.53889e+08	3.16664e+17	0.00748347	0.009712	0.00342705	0.00708315	0.00233207	0.00482658	0.00189751	0.00346031	98.6345	1.3655	91.3913
440	2016-12-02-0944.29.930	Manuka_New_4	1.89602	0.755262	1.00652	1.03384	4.03333	20.4201	218.499	3273	190	11.0296	0.120953	0.190741	0.0596078	0.000396176	4.19129e-06	7.29234e-09	-9.04809e-16	-1.25219e-10	-5.21672e-16	0.383392	0.450928	0.757878	6623.33	114.969	0.315816	3.46837e+06	2457.02	4.41768	2.63777e+06	2.10188e+06	2.11955e+06	2.36503e+06	2.23691e+06	6.13183e+08	5.79963e+08	3.55623e+17	0.00573529	0.00778416	0.00361304	0.00642829	0.0024286	0.00482898	0.0019135	0.00335676	98.6073	1.39266	90.4709
441	2016-12-02-0945.31.487	Manuka_New_4	2.07373	0.743243	1.02235	1.06742	3.45602	19.0412	171.016	2611	172	11.3305	0.117214	0.178802	0.0552949	0.000510574	2.13681e-05	2.15178e-05	4.51593e-10	4.29549e-07	-4.23932e-10	0.423365	0.408695	0.625262	5128.89	89.6094	0.558271	1102062	1437.74	8.73259	747177	1.24489e+06	1.38054e+06	2.36558e+06	937617	5.4182e+08	2.14754e+08	1.16358e+17	0.0122538	0.0161362	0.00763667	0.0133452	0.00421762	0.00791236	0.00278038	0.00540174	98.2708	1.72922	90.7313
442	2016-12-02-0947.37.609	Manuka_New_4	1.91485	0.791388	1.01179	1.03912	3.97399	20.3756	214.288	3201	187	10.9244	0.115947	0.184364	0.0533372	0.000222348	5.61293e-06	1.01887e-06	-2.03326e-12	-1.38614e-08	1.22225e-12	0.34937	0.423534	0.78556	6442.13	110.422	0.309391	3.42762e+06	2255.73	2.64857	2.65587e+06	1.91661e+06	1.98655e+06	2.10823e+06	2.10295e+06	5.35848e+08	5.34504e+08	2.86413e+17	0.00572532	0.00690833	0.00329732	0.00582436	0.00206581	0.00399974	0.00158069	0.00284911	98.6558	1.34419	91.4974
443	2016-12-02-0947.44.649	Manuka_New_4	2.09844	0.700601	1.02067	1.05827	3.80473	20.889	203.729	3042	185	11.2508	0.101192	0.173214	0.0534658	0.000353857	1.95309e-05	8.48182e-06	1.06904e-10	1.0803e-07	6.70721e-11	0.348251	0.483592	0.543564	6729.72	115.219	0.393988	2.37106e+06	2787.89	4.19997	1.78172e+06	2.33898e+06	2442674	2.98482e+06	2.01885e+06	7.74546e+08	5.23881e+08	4.0577e+17	0.00710104	0.00909237	0.00351055	0.00602059	0.00226218	0.00407888	0.00174301	0.00314087	98.5348	1.46516	91.2252
444	2016-12-02-0948.38.289	Manuka_New_4	1.86634	0.704098	1.01688	1.03806	4.0543	20.5529	222.58	3308	186	10.4583	0.10863	0.175632	0.0526701	0.000167518	2.11515e-05	8.05168e-06	7.43059e-11	1.64459e-08	-2.38975e-12	0.34251	0.441315	0.625262	7080.57	122.031	0.38251	3.22816e+06	3006.51	3.74246	2.46103e+06	2.56158e+06	2.45102e+06	2.72929e+06	2.76837e+06	7.28674e+08	7.39105e+08	5.38567e+17	0.00654557	0.00765913	0.00290534	0.00471014	0.00209404	0.00360551	0.00158297	0.00257451	98.7362	1.26378	91.8378
445	2016-12-02-0949.17.126	Manuka_New_4	1.97575	0.727823	1.01385	1.04103	3.70633	19.3583	187.081	2781	173	10.762	0.110366	0.170348	0.0525816	0.000317385	4.79897e-06	4.54963e-06	4.20129e-12	6.88785e-08	3.51074e-11	0.374532	0.452806	0.543564	5562.04	95.9531	0.469138	1.42001e+06	1630.84	6.90585	1.00433e+06	1390987	1.5574e+06	2.2062e+06	1386634	5.22701e+08	3.28526e+08	1.71721e+17	0.00816534	0.012383	0.00337733	0.00674795	0.00226357	0.00480272	0.00167349	0.00342969	98.7616	1.23844	91.9108
446	2016-12-02-0949.46.009	Manuka_New_4	1.73166	0.747047	1.01203	1.03163	3.7537	18.1726	188.441	2830	173	10.5756	0.113774	0.184789	0.0556789	0.000108708	3.15569e-05	7.80401e-06	9.06679e-12	-2.27292e-08	-3.91634e-11	0.415378	0.452732	0.498028	5855.88	102.016	0.35094	2.34906e+06	2007.95	3.60738	1.75868e+06	1.71981e+06	1.70781e+06	2.16287e+06	1.53866e+06	5.28333e+08	3.75853e+08	1.98576e+17	0.00789455	0.00903329	0.00407713	0.00751816	0.00257967	0.00509467	0.00216817	0.00412547	98.3995	1.60047	89.7448
447	2016-12-02-0949.58.533	Manuka_New_4	1.69022	0.763229	1.02338	1.03912	4.19037	20.3008	238.256	3401	190	10.6145	0.100678	0.170114	0.0518427	0.000144353	1.44517e-05	2.76409e-07	3.12359e-13	3.07744e-09	-5.35577e-13	0.292801	0.481595	0.757878	7345.61	125.672	0.290788	4.22265e+06	3195.98	2.2973	3.35824e+06	2.69705e+06	2589100	2.8225e+06	2.68215e+06	7.64893e+08	7.26855e+08	5.55966e+17	0.0056832	0.00601532	0.00255142	0.00385658	0.00166508	0.00277567	0.00133746	0.00211403	98.9198	1.08018	93.1781
448	2016-12-02-0950.15.768	Manuka_New_4	1.91526	0.734841	1.01872	1.0563	3.81547	19.9564	204.118	3065	181	10.6887	0.107541	0.167787	0.0471899	0.000124025	9.06457e-06	4.98981e-06	6.24279e-12	-4.55574e-08	-3.82926e-11	0.315822	0.453591	0.757878	5833.67	99.6406	0.471157	1.83623e+06	1595.76	4.49387	1.33255e+06	1.38776e+06	1.56298e+06	2351635	1.37443e+06	5.67821e+08	3.31866e+08	1.8844e+17	0.00856848	0.011964	0.00366452	0.00628776	0.00247362	0.00441202	0.00182961	0.00391948	98.6467	1.35327	93.333
449	2016-12-02-0950.26.610	Manuka_New_4	2.02766	0.705171	1.00942	1.04837	3.73417	19.8539	192.587	2927	179	10.9467	0.125629	0.203584	0.0583842	0.000377349	2.71924e-05	3.21963e-05	9.5235e-10	6.09845e-07	6.45909e-10	0.523041	0.453257	0.33729	5659.9	99.6875	0.534935	1.48658e+06	1781.32	8.59658	1.05282e+06	1.54449e+06	1632742	2.14464e+06	1.7223e+06	5.17839e+08	4.15862e+08	2.1535e+17	0.00926291	0.0127483	0.00476528	0.00961597	0.00354737	0.00786875	0.00237353	0.00511922	98.5756	1.42438	91.2464
450	2016-12-02-0952.55.169	Manuka_New_4	2.00371	0.737879	1.01472	1.04832	3.70219	19.6176	189.283	2886	176	10.7332	0.123752	0.189612	0.0561476	0.000354144	7.47142e-06	2.25999e-05	2.71826e-10	3.60119e-07	-6.01242e-11	0.485292	0.403275	0.543564	5572.86	98.2656	0.589832	1.40881e+06	1711.69	9.34633	955901	1.48571e+06	1554276	2.7581e+06	1.12604e+06	6.61426e+08	2.70038e+08	1.7861e+17	0.0116518	0.0161919	0.00617171	0.0127279	0.00395965	0.00845432	0.00282356	0.00599406	98.2126	1.78742	90.3463
451	2016-12-02-0954.23.767	Manuka_New_4	1.93194	0.756603	1.00813	1.03852	3.98531	20.4755	215.26	3255	188	10.8584	0.137781	0.199018	0.0605348	0.000445686	4.60136e-06	1.27815e-05	6.65085e-11	2.69829e-07	2.05838e-10	0.466609	0.361887	0.498028	6215.26	109.031	0.469486	2.34842e+06	2026.01	5.56902	1.65288e+06	1.75071e+06	1777686	2.22539e+06	2.21434e+06	5.61908e+08	5.59118e+08	3.14173e+17	0.00781103	0.00899844	0.00341785	0.00483197	0.0023746	0.00396211	0.00202203	0.00310639	98.8262	1.17384	91.4322
452	2016-12-02-0954.29.850	Manuka_New_4	1.89145	0.810535	1.00306	1.04173	3.73641	19.0054	190.385	2855	179	11.2228	0.132824	0.210485	0.0653142	0.000649526	8.86203e-06	3.41347e-05	5.58478e-10	8.47151e-07	3.05943e-10	0.499373	0.456216	0.543564	5686.34	99.75	0.429807	1.75211e+06	1865.99	5.10166	1.26478e+06	1.58039e+06	1.71387e+06	1.63321e+06	2.35936e+06	3.94594e+08	5.70037e+08	2.24933e+17	0.00771881	0.00980705	0.00440694	0.00746744	0.00246209	0.00440625	0.00192051	0.00331831	98.6326	1.36742	89.5955
453	2016-12-02-0958.05.926	Manuka_New_4	1.97189	0.722619	1.00791	1.04305	3.79216	19.7673	196.603	2987	179	10.7268	0.113607	0.17928	0.0496793	0.000236465	1.83199e-05	2.89465e-05	6.66516e-10	4.35168e-07	6.23221e-10	0.374314	0.450678	0.585873	5769.32	99.6406	0.45838	1.69352e+06	1697.18	3.96507	1.24006e+06	1.48815e+06	1.5293e+06	1.8068e+06	2118942	4.36335e+08	5.11713e+08	2.23278e+17	0.00652538	0.00893662	0.00310244	0.00521877	0.00216178	0.00353511	0.00179706	0.00286086	98.5244	1.47565	90.5755
454	2016-12-02-0958.16.128	Manuka_New_4	1.82705	0.757257	1.01652	1.04816	3.76806	19.0803	196.02	2912	181	11.2503	0.1153	0.2035	0.0599901	0.000234366	2.75752e-05	1.8831e-05	3.58951e-10	2.87277e-07	-4.06328e-11	0.457168	0.508183	0.696212	6057.47	105.609	0.334755	2.43555e+06	2255.51	3.84675	1.86681e+06	1.93567e+06	1.95817e+06	1.94726e+06	2.20792e+06	4.83915e+08	5.48693e+08	2.65521e+17	0.0048379	0.00655805	0.00331464	0.00559683	0.00240215	0.00442532	0.00196739	0.00345766	98.3643	1.6357	89.8442
455	2016-12-02-1002.40.649	Manuka_New_4	1.94359	0.732648	1.01652	1.03561	3.92735	20.2657	207.875	3089	185	11.0796	0.0918863	0.159917	0.0456486	0.000271198	3.55871e-05	1.43462e-05	-2.40552e-10	-2.0034e-07	-2.37578e-10	0.309576	0.521433	0.78556	6329.83	107.859	0.330487	2.74124e+06	2187.01	1.57872	2.17272e+06	1.87215e+06	2.00722e+06	2.25817e+06	1.91136e+06	5.6708e+08	4.79987e+08	2.72191e+17	0.00686152	0.0096415	0.00298248	0.00505945	0.00195858	0.00357792	0.00152215	0.00295247	98.5306	1.46943	91.2068
456	2016-12-02-1003.03.888	Manuka_New_4	1.79443	0.727251	1.01705	1.03965	3.85064	19.1717	201.397	3009	174	10.0618	0.122542	0.191992	0.0542497	0.000124572	1.30638e-05	1.94958e-05	9.29669e-11	3.57223e-08	2.23438e-10	0.435996	0.431719	0.696212	6007.2	105.219	0.366073	3.25506e+06	2065.37	1.94151	2.50887e+06	1.77108e+06	1.6891e+06	1.8938e+06	1.86275e+06	4.69876e+08	4.62172e+08	2.17163e+17	0.00884911	0.00882793	0.00342906	0.00519652	0.00248456	0.00418013	0.00198191	0.00340962	98.4328	1.56721	93.0383
457	2016-12-02-1009.01.608	Manuka_New_4	2.02104	0.722035	1.01569	1.04927	3.74476	19.9564	194.012	2898	178	10.9331	0.0917934	0.15799	0.0493471	0.000283866	6.51302e-06	8.68998e-07	1.98608e-12	-1.42756e-08	6.46684e-13	0.288591	0.514373	0.728134	6290.01	107.094	0.467753	1.73038e+06	2311.44	5.12654	1.30563e+06	1.97546e+06	2.09063e+06	2.42164e+06	2.11327e+06	6.06087e+08	5.28907e+08	3.20564e+17	0.00694993	0.00986272	0.00325412	0.00588759	0.00216874	0.00424121	0.00164336	0.00295893	98.6039	1.39607	90.4378
458	2016-12-02-1010.04.090	Manuka_New_4	2.07338	0.699153	1.01533	1.06526	3.56963	19.5581	181.704	2726	174	11.1064	0.102585	0.16928	0.0544757	0.000466428	1.48541e-05	2.42766e-07	3.23358e-13	4.63392e-09	2.98121e-13	0.35632	0.459405	0.661976	6020.96	103.094	0.633109	1.52484e+06	2180.23	5.09343	1.10148e+06	1.8259e+06	1.95421e+06	2.73728e+06	1.4895e+06	6.72117e+08	3.65734e+08	2.45816e+17	0.00752468	0.0100952	0.00380181	0.00734802	0.00243364	0.00491045	0.00171408	0.00322978	98.6157	1.38425	90.3792
459	2016-12-02-1010.47.649	Manuka_New_4	1.78136	0.720638	1.0162	1.0382	3.91754	19.3984	207.875	3123	184	10.8409	0.107127	0.167239	0.0498241	0.000108109	1.53182e-05	4.42312e-07	1.33475e-14	4.58757e-09	1.0419e-12	0.31602	0.419031	0.757878	6432.83	110.406	0.306525	2.91385e+06	2331.85	2.38094	2.22718e+06	1.99122e+06	1.94651e+06	2.35923e+06	1977991	5.9956e+08	5.02673e+08	3.01382e+17	0.00598211	0.00694559	0.00304858	0.00472738	0.00209488	0.00365015	0.00156357	0.00260321	98.6823	1.31768	91.6224
460	2016-12-02-1011.12.209	Manuka_New_4	1.96578	0.717876	1.00543	1.03731	3.98395	20.5954	214.612	3282	185	10.4281	0.117499	0.183839	0.0519041	0.000263904	1.77021e-05	2.43993e-05	4.92281e-10	3.13167e-07	5.73722e-10	0.415636	0.444456	0.543564	6300.1	109.922	0.425975	1.95116e+06	2119.26	8.23462	1.38322e+06	1.85279e+06	1.90624e+06	2.69706e+06	1.94357e+06	6.83692e+08	4.92686e+08	3.36846e+17	0.0077772	0.0102231	0.0044534	0.00893358	0.00285245	0.00585854	0.00202667	0.00362043	98.7477	1.25231	91.7483
461	2016-12-02-1011.30.448	Manuka_New_4	1.89714	0.773851	1.00824	1.0402	3.72469	18.9952	188.636	2852	177	10.9849	0.121606	0.198106	0.0554113	0.000299459	2.16761e-05	4.91951e-05	1.52507e-09	7.90271e-07	9.43808e-10	0.463833	0.473151	0.448864	5561.83	97.4219	0.701584	987538	1662.85	10.4639	693171	1.42508e+06	1.52033e+06	1.75038e+06	2.27608e+06	4.17986e+08	5.43519e+08	2.27183e+17	0.00748465	0.0129203	0.00429744	0.00809898	0.00247316	0.00435323	0.00195257	0.0032814	98.5599	1.44011	88.8296
462	2016-12-02-1013.42.446	Manuka_New_4	2.06443	0.772564	1.00962	1.05948	3.71978	20.1695	195.178	2981	182	11.1117	0.136222	0.201635	0.0650293	0.000844522	7.62603e-06	1.22081e-05	1.11149e-10	2.52814e-07	1.32074e-11	0.47189	0.369236	0.543564	5920.07	104.5	0.854968	1010515	2006.98	15.7864	670198	1.70045e+06	1.83592e+06	3.37342e+06	1.38319e+06	8.33924e+08	3.41929e+08	2.85143e+17	0.0118615	0.0143351	0.00836617	0.0151052	0.00486717	0.00952018	0.00306234	0.00531242	98.8264	1.17359	91.4525
463	2016-12-02-1014.38.530	Manuka_New_4	1.7266	0.767495	1.01982	1.06902	3.69513	18.5815	196.085	3009	180	10.7677	0.12528	0.195344	0.052826	7.28745e-05	6.07083e-06	1.6025e-05	1.46012e-10	1.22595e-07	1.84018e-11	0.479926	0.433813	0.585873	5706.7	100.797	0.441255	2.00091e+06	1753.26	4.54223	1.44328e+06	1.51873e+06	1.51917e+06	2.12227e+06	1.61741e+06	5.15359e+08	3.9276e+08	2.02412e+17	0.00975596	0.0134161	0.00518281	0.00956969	0.00328761	0.00536828	0.00244184	0.00416135	98.46	1.54003	88.3084
464	2016-12-02-1017.29.049	Manuka_New_4	1.89007	0.731696	1.02366	1.05834	3.7942	19.8	202.628	2954	178	10.7258	0.113637	0.180574	0.0573408	0.000264642	2.22013e-05	3.17629e-06	2.36043e-11	4.73485e-08	1.22554e-11	0.32964	0.432476	0.728134	6452.53	111.391	0.480152	1.79137e+06	2582.48	11.4921	1.25486e+06	2.15597e+06	2.22564e+06	3.42705e+06	1.53825e+06	8.74683e+08	3.92605e+08	3.43405e+17	0.00960587	0.0129121	0.00398606	0.00701379	0.00236632	0.00460668	0.00188001	0.00392732	98.9329	1.06714	93.1484
465	2016-12-02-1018.06.454	Manuka_New_4	1.84492	0.77729	1.01473	1.04538	3.8791	19.6687	206.644	3020	181	10.848	0.101995	0.176186	0.0504285	0.000115079	8.49729e-06	7.02441e-06	-5.44654e-12	-3.84827e-08	9.58072e-11	0.324565	0.493647	0.625262	6424.32	110.484	0.710404	1.24467e+06	2489.15	12.4444	888120	2.1237e+06	2.21161e+06	3.6334e+06	1.6065e+06	9.23497e+08	4.08322e+08	3.77084e+17	0.0133287	0.017153	0.00494855	0.00929857	0.00320561	0.00689432	0.00256843	0.00595937	98.7408	1.25924	93.418
466	2016-12-02-1020.58.806	Manuka_New_4	1.98265	0.707547	1.03961	1.12465	3.22376	18.452	165.186	2474	171	11.8193	0.114535	0.194368	0.0616881	0.000372095	1.62764e-05	1.85362e-06	1.01741e-11	3.3492e-08	-2.99837e-12	0.434455	0.478053	0.585873	5638.31	97.5	0.75743	1.03921e+06	2095.15	11.4556	735687	1750248	1.8864e+06	2.61685e+06	1.34392e+06	6.24895e+08	3.20923e+08	2.00543e+17	0.0129801	0.0167954	0.00630997	0.0124781	0.0035714	0.0080657	0.00244853	0.00560315	98.5334	1.46661	90.2636
467	2016-12-02-1021.10.409	Manuka_New_4	1.87521	0.723877	1.01079	1.03628	3.77266	19.0803	192.069	2867	175	10.6819	0.084718	0.151601	0.0454724	0.000157002	4.90786e-07	1.85706e-06	9.97379e-13	-1.29973e-08	-2.89462e-12	0.233613	0.534895	0.78556	6536.07	109.891	0.604454	1.43535e+06	2612.81	7.95939	1.07315e+06	2.25996e+06	2.1559e+06	2.81174e+06	2.1312e+06	7.12764e+08	5.40249e+08	3.8507e+17	0.00490239	0.00647691	0.00240368	0.00444902	0.00154261	0.00278451	0.00129584	0.00236033	98.8533	1.14666	91.32
468	2016-12-02-1023.12.529	Manuka_New_4	2.00911	0.718362	1.02349	1.0608	3.64169	19.6374	187.534	2812	178	11.2674	0.0951107	0.165336	0.0479877	0.000179891	9.30264e-07	2.76755e-06	-3.87986e-12	-3.04113e-08	-3.95637e-12	0.323296	0.505224	0.696212	5959.9	102.219	0.650295	1.09799e+06	2091.45	7.98759	796582	1.79e+06	1.82279e+06	2.36146e+06	1.97647e+06	5.77367e+08	4.83236e+08	2.79005e+17	0.00828608	0.0102924	0.00391539	0.00694027	0.00208562	0.00383483	0.0016933	0.00312845	98.81	1.18999	91.5454
469	2016-12-02-1025.38.729	Manuka_New_4	2.02681	0.674459	1.01733	1.10408	3.63004	20.4011	201.85	3042	186	11.3728	0.118577	0.189389	0.0628283	0.000609739	3.49617e-05	6.80368e-06	-6.98351e-11	-1.519e-07	6.30074e-11	0.450583	0.439261	0.33729	6672.08	116.516	0.704069	1.7489e+06	2844.41	10.281	1.23104e+06	2.3674e+06	2.38602e+06	2.91876e+06	2.5109e+06	7.61594e+08	6.55171e+08	4.98975e+17	0.00761856	0.00939746	0.00434178	0.00705785	0.00309493	0.00595153	0.00218711	0.0042026	98.3882	1.61181	90.1989
470	2016-12-02-1026.35.448	Manuka_New_4	1.83454	0.753034	1.01498	1.03411	4.12915	20.6551	229.122	3421	192	10.7758	0.0797615	0.155274	0.0409571	0.000120858	5.15241e-07	4.07363e-06	4.65998e-12	2.81412e-08	-1.94128e-12	0.300423	0.582964	0.728134	6976.11	118.219	0.473595	2.37143e+06	2664.01	2.75538	1.89326e+06	2.30986e+06	2.40173e+06	2.68029e+06	2.80966e+06	7.04666e+08	7.38676e+08	5.2052e+17	0.00383563	0.0066744	0.00236704	0.00528757	0.00170145	0.00382574	0.00125687	0.00250151	98.5426	1.45744	87.9736
471	2016-12-02-1026.58.810	Manuka_New_4	2.15182	0.703263	1.0489	1.18103	3.43357	21.5964	206.644	3175	194	11.8539	0.119063	0.183694	0.0569192	0.000385669	6.35182e-06	5.62442e-06	2.46753e-11	1.08086e-07	-4.17812e-11	0.362483	0.40345	0.696212	6715.93	115.781	0.717675	1.55866e+06	2707.64	10.4099	1.06023e+06	2298211	2.40326e+06	4.25986e+06	1.4951e+06	1.10814e+09	3.88928e+08	4.30988e+17	0.011184	0.0169748	0.00545314	0.0110393	0.00346783	0.00728401	0.00243549	0.00489744	98.6702	1.32984	91.387
472	2016-12-02-1027.20.173	Manuka_New_4	1.92667	0.761184	1.02265	1.04027	3.94495	20.4201	211.632	3075	186	11.2507	0.101395	0.167653	0.0510918	0.000210634	9.10899e-06	4.39337e-07	2.61371e-13	6.37598e-09	6.02179e-13	0.31449	0.477267	0.728134	6480.95	111.391	0.390758	2.28592e+06	2476.22	3.52055	1.73576e+06	2.09875e+06	2089956	2.32214e+06	2.46918e+06	5.92677e+08	6.30207e+08	3.73509e+17	0.00568504	0.00706535	0.00298535	0.00517869	0.00201282	0.00364659	0.00167318	0.00287379	98.6443	1.35574	91.3104
473	2016-12-02-1027.50.091	Manuka_New_4	1.80629	0.722651	1.0098	1.04585	3.98467	19.9516	218.239	3263	186	10.6025	0.100931	0.170941	0.0519042	0.000201942	1.6685e-05	1.25791e-06	-5.25368e-12	-1.77763e-08	-2.25222e-12	0.39396	0.49359	0.543564	6775.37	117.438	0.390134	2.61185e+06	2711.96	3.94602	1.98882e+06	2.28907e+06	2341186	2.76963e+06	2.42107e+06	7.25589e+08	6.34273e+08	4.60221e+17	0.00634892	0.00795067	0.00312128	0.0054745	0.00203189	0.00386131	0.00181232	0.00347374	98.4127	1.58725	89.0532
474	2016-12-02-1031.56.568	Manuka_New_4	1.92638	0.720242	1.03332	1.06266	3.6827	19.573	192.458	2892	178	10.9557	0.11764	0.182307	0.0560275	0.000256664	2.96766e-05	3.39174e-06	2.9993e-11	3.96685e-08	-1.60761e-11	0.409169	0.409369	0.661976	5758.34	100.203	0.588331	1.36515e+06	1848.65	6.94784	937790	1.57789e+06	1.75642e+06	2.69983e+06	1.34086e+06	6.53604e+08	3.24609e+08	2.12166e+17	0.0113289	0.0139029	0.00582947	0.0102659	0.00344076	0.00671061	0.00229733	0.00455479	98.3682	1.63177	90.4045
475	2016-12-02-1036.04.169	Manuka_New_4	1.91524	0.742203	1.01477	1.05202	3.76661	19.5829	197.316	2963	184	11.4263	0.110094	0.171708	0.0515809	0.000263725	4.76687e-05	2.07622e-05	4.49344e-10	7.9894e-08	-1.49538e-11	0.333486	0.440559	0.757878	5926.17	102.328	0.376112	1.95091e+06	1889.32	3.99603	1.46275e+06	1.63831e+06	1.59883e+06	1.75952e+06	2.41268e+06	4.30452e+08	5.90244e+08	2.54072e+17	0.00690536	0.00747234	0.00346217	0.00515038	0.0021591	0.00327062	0.00167022	0.00248798	98.7512	1.24877	91.6178
476	2016-12-02-1040.11.659	Manuka_New_4	1.78947	0.727129	1.02367	1.06738	3.81165	19.5199	208.004	3199	191	11.4039	0.103441	0.17649	0.0491698	8.62847e-05	9.19215e-06	2.02942e-06	-7.3421e-12	4.97463e-09	-3.45983e-12	0.295873	0.488302	0.757878	7035.27	120.406	0.512728	1885916	3041.58	10.1555	1.36609e+06	2.57655e+06	2519790	3.56138e+06	2.25287e+06	9.44806e+08	5.97669e+08	5.64681e+17	0.00461238	0.00527467	0.00294384	0.00499989	0.00195674	0.00340865	0.00178109	0.00340931	98.9648	1.03516	93.1739
477	2016-12-02-1040.25.689	Manuka_New_4	2.31994	0.702098	1.02424	1.0988	3.58608	21.5319	195.113	2921	184	11.5906	0.10726	0.178008	0.0597659	0.000848411	2.29903e-05	1.33628e-05	1.22208e-10	1.77415e-07	-3.16499e-10	0.395276	0.461165	0.585873	6379.73	110.484	0.661348	1.55899e+06	2516.38	8.82146	1107222	2.09584e+06	2.26668e+06	3.62678e+06	1.4512e+06	9.21817e+08	3.6885e+08	3.40012e+17	0.0120307	0.0157446	0.0052843	0.00941676	0.00334746	0.00620613	0.00246939	0.00522211	98.4977	1.50229	89.6034
478	2016-12-02-1040.36.090	Manuka_New_4	1.88523	0.757374	1.01193	1.04248	3.67675	18.767	184.619	2737	173	10.935	0.112587	0.185613	0.0562563	0.000276281	2.25829e-07	1.96327e-06	-1.06974e-12	2.11969e-08	2.60577e-12	0.424271	0.450391	0.661976	5715.95	99.6562	0.367135	2.13585e+06	1968.69	2.88543	1619795	1.69243e+06	1.59232e+06	1.80306e+06	1.89989e+06	4.35431e+08	4.58814e+08	1.99782e+17	0.00524413	0.00675585	0.00282235	0.00476229	0.00230666	0.00390014	0.00179494	0.00308421	98.3374	1.66257	89.025
479	2016-12-02-1041.27.096	Manuka_New_4	1.93522	0.690591	1.02332	1.11121	3.54014	19.6242	194.466	2845	177	11.012	0.114867	0.198167	0.0638246	0.000487588	7.11456e-06	3.78087e-07	-2.51496e-13	-8.14348e-09	5.54163e-13	0.374218	0.471663	0.661976	6506.05	112.359	0.555407	1.98694e+06	2832.09	7.34982	1464286	2.37435e+06	2.29198e+06	2.61498e+06	2.27399e+06	6.7018e+08	5.82788e+08	3.90573e+17	0.00620987	0.00814406	0.00289934	0.00523275	0.00187931	0.00358762	0.00164167	0.00297381	98.9194	1.08055	92.0315
480	2016-12-02-1044.02.889	Manuka_New_4	1.99331	0.736992	1.01128	1.04507	3.82636	20.1261	200.944	3027	183	11.0634	0.101972	0.170445	0.0490288	0.00016607	1.45213e-05	2.00411e-05	3.41732e-10	2.34097e-07	-2.6527e-10	0.351404	0.506266	0.543564	6090.42	104.625	0.442533	2.23569e+06	1961.06	3.42884	1.69263e+06	1.68573e+06	1.85882e+06	2.35112e+06	1.66413e+06	5.81636e+08	4.11683e+08	2.39449e+17	0.00744532	0.0110596	0.00386726	0.00886584	0.00232205	0.00495589	0.00184308	0.00393479	98.5163	1.48372	89.1469
481	2016-12-02-1044.13.730	Manuka_New_4	1.67744	0.735109	1.02931	1.04925	3.77037	18.4274	196.668	2924	179	10.9579	0.0998062	0.175614	0.0507168	0.000102855	2.54776e-05	1.1062e-05	1.78032e-10	9.48887e-08	9.7292e-11	0.389798	0.520224	0.33729	6204.21	106.906	0.485895	1.95592e+06	2289.28	4.21668	1.48746e+06	1.95664e+06	1.99559e+06	2.27946e+06	2.13047e+06	5.69766e+08	5.32522e+08	3.03413e+17	0.00636796	0.00870781	0.0036222	0.00673521	0.00235059	0.00481123	0.00194658	0.00365892	98.3368	1.66322	89.8064
482	2016-12-02-1044.29.571	Manuka_New_4	1.96509	0.71571	1.00606	1.03666	3.98042	20.5671	213.964	3221	188	10.973	0.111825	0.187114	0.0567747	0.000322859	2.0363e-05	1.2183e-05	1.63492e-10	3.71296e-08	1.04969e-10	0.389781	0.469484	0.543564	6780.27	117.734	1.01052	1.56151e+06	2762.82	9.23426	1.11379e+06	2.34465e+06	2.3484e+06	2.88808e+06	2.79248e+06	7.57514e+08	7.32439e+08	5.54832e+17	0.00683188	0.00822589	0.00325755	0.00589279	0.00244211	0.00478441	0.00190703	0.00351569	98.7307	1.26932	91.596
483	2016-12-02-1045.07.366	Manuka_New_4	1.98443	0.726608	1.01207	1.05338	3.72205	19.6967	193.17	2898	179	11.0562	0.109548	0.175663	0.0557318	0.000321103	2.88582e-05	1.19335e-05	2.07468e-10	1.84037e-07	-3.80342e-12	0.375778	0.454399	0.728134	6100.36	105.406	0.391265	2.17541e+06	2146.34	4.20257	1.62161e+06	1.82115e+06	1.82768e+06	2.18846e+06	1.98209e+06	5.435e+08	4.92248e+08	2.67537e+17	0.00639918	0.00883073	0.00340566	0.00579013	0.00242368	0.00468255	0.00183542	0.00318839	98.5265	1.47353	89.264
484	2016-12-02-1046.09.572	Manuka_New_4	2.02286	0.724596	1.03178	1.06233	3.73373	20.3136	197.705	2955	179	10.843	0.126109	0.193843	0.060836	0.000505791	1.68332e-05	9.37136e-06	1.17672e-10	1.56351e-07	-6.74741e-11	0.420539	0.39473	0.498028	6023.35	105.594	0.538069	1358879	2154.71	11.0299	918148	1.8308e+06	1.98538e+06	3.22212e+06	1.3959e+06	8.00733e+08	3.46897e+08	2.77772e+17	0.0126105	0.0162898	0.00631853	0.0121675	0.00340317	0.00676639	0.00269838	0.00581558	98.8392	1.16078	92.7036
485	2016-12-02-1046.34.971	Manuka_New_4	1.82341	0.751724	1.01634	1.04569	4.05506	20.4629	225.948	3406	189	10.4877	0.11003	0.166359	0.0494649	0.000171434	2.85401e-06	1.34805e-06	-3.2843e-13	6.36748e-09	1.57469e-12	0.373027	0.419473	0.585873	6887.53	119.797	0.476188	2.28605e+06	2699.69	5.77983	1.67963e+06	2.2952e+06	2.26893e+06	2.49127e+06	3.32998e+06	6.59096e+08	8.80984e+08	5.80652e+17	0.00778173	0.00905792	0.00337211	0.00573129	0.00210912	0.00364567	0.00166145	0.00264029	98.5529	1.44714	89.7829
486	2016-12-02-1049.02.810	Manuka_New_4	1.8516	0.8005	1.01978	1.05347	3.65814	18.7722	186.627	2938	188	12.03	0.105616	0.159871	0.0428123	2.81946e-05	4.66813e-07	3.58271e-06	4.43609e-12	-7.15834e-09	-1.04416e-11	0.275694	0.413579	0.585873	6223.83	105.812	0.409686	2.16842e+06	2128.21	2.94857	1.60173e+06	1.80415e+06	1892569	2.32398e+06	1.85936e+06	5.77999e+08	4.62441e+08	2.6729e+17	0.00599415	0.00691779	0.00280094	0.00483456	0.00189005	0.00336435	0.00166103	0.00311723	98.9988	1.00122	94.1982
487	2016-12-02-1050.43.812	Manuka_New_4	1.79845	0.761364	1.02163	1.06265	3.8713	19.7673	212.668	3112	194	12.0938	0.109317	0.193123	0.0544022	0.000197032	4.04186e-06	2.54416e-06	2.23597e-12	2.40324e-08	-3.96975e-13	0.364227	0.489108	0.78556	6561.98	113.125	0.294159	3.53314e+06	2545.35	3.06723	2.7945e+06	2.17342e+06	2.1064e+06	2.21316e+06	2.2217e+06	5.69217e+08	5.71413e+08	3.25258e+17	0.00492006	0.00541048	0.00274571	0.00496011	0.00202577	0.00387876	0.00153883	0.00269321	98.8124	1.18759	91.6922
488	2016-12-02-1052.47.455	Manuka_New_4	1.75399	0.750487	1.01623	1.04318	3.81967	18.8583	199.518	2807	174	10.7859	0.105831	0.189663	0.0589992	0.000261413	1.06918e-05	4.39909e-06	-2.7583e-11	-7.10809e-08	-2.1205e-12	0.447028	0.500484	0.543564	6266.42	108.844	0.505168	2.16965e+06	2552.23	5.42337	1.66019e+06	2.14971e+06	2.11895e+06	2.18977e+06	2.36829e+06	5.5229e+08	5.97315e+08	3.29891e+17	0.00578953	0.00764616	0.00327678	0.00596399	0.00196369	0.00357563	0.00179401	0.00311327	98.4175	1.58249	89.7395
489	2016-12-02-1053.32.450	Manuka_New_4	1.85295	0.716651	1.02018	1.04868	3.79534	19.3984	199.065	2994	178	10.5825	0.0975026	0.180446	0.0512643	0.00021569	1.03866e-05	1.85512e-07	-2.04592e-13	-1.21258e-09	1.70857e-13	0.380139	0.528173	0.585873	6568.64	112.5	0.416461	2.42086e+06	2669.5	3.57287	1.8581e+06	2.25302e+06	2.45858e+06	2.97755e+06	1.71041e+06	7.63624e+08	4.38652e+08	3.34965e+17	0.00579773	0.00888479	0.00327917	0.00667663	0.00201474	0.00439334	0.00153505	0.00326628	98.6948	1.30523	89.8339
490	2016-12-02-1054.45.812	Manuka_New_4	1.85556	0.768796	1.00895	1.03472	3.88142	19.4801	202.693	3041	181	10.7731	0.110094	0.173559	0.0512264	0.000169255	8.76192e-06	1.07921e-06	-2.50208e-12	-1.33574e-08	-1.83957e-12	0.37814	0.459723	0.661976	6232.97	108.219	0.381974	2.59426e+06	2156.63	5.03164	1.97699e+06	1.81985e+06	1.79735e+06	2075813	2.287e+06	5.2214e+08	5.75261e+08	3.00367e+17	0.00694691	0.00802873	0.00329919	0.00475743	0.00224278	0.00364452	0.00178385	0.00294671	98.5827	1.41729	89.3502
491	2016-12-02-1055.12.011	Manuka_New_4	1.91235	0.74742	1.01644	1.04056	3.80561	19.5713	197.057	2974	183	11.2606	0.0936794	0.167216	0.0446761	0.000149023	1.20897e-05	2.86498e-05	4.40229e-10	3.47563e-07	-1.76979e-10	0.401943	0.546121	0.543564	5880.65	101.344	0.331337	2.23129e+06	1814.12	2.76189	1.7544e+06	1.56365e+06	1.81752e+06	1.95593e+06	1.83523e+06	4.76195e+08	4.46809e+08	2.12768e+17	0.00445476	0.00702965	0.0033699	0.00621698	0.00222482	0.00422549	0.00180003	0.00314204	98.0176	1.98238	86.5572
492	2016-12-02-1055.37.930	Manuka_New_4	2.17625	0.704762	1.01866	1.06038	3.77478	21.1264	201.332	2974	180	10.8944	0.0971425	0.166138	0.0552855	0.000609712	6.00603e-06	4.59857e-06	1.75857e-12	3.65072e-08	1.76133e-11	0.309331	0.490938	0.757878	6545.68	112.188	0.508873	1971887	2585.65	5.20715	1.48157e+06	2192902	2.15812e+06	2.5901e+06	2.35083e+06	6.6344e+08	6.0215e+08	3.9949e+17	0.00587189	0.00858529	0.00310638	0.00616548	0.00190819	0.00465011	0.00139471	0.00318334	98.786	1.21404	90.2498
493	2016-12-02-1056.25.212	Manuka_New_4	1.96426	0.760154	1.00854	1.04341	3.86994	20.147	204.895	3072	184	11.0208	0.120716	0.192599	0.0579185	0.00024819	2.17754e-06	1.7115e-06	2.77028e-12	2.29157e-08	7.8447e-13	0.458576	0.422728	0.625262	6248.75	109.953	0.386589	2284012	2358.73	6.51607	1.67831e+06	2.01526e+06	1.91153e+06	2.20276e+06	2.42331e+06	5.58546e+08	6.14468e+08	3.43209e+17	0.00751806	0.00833363	0.00359888	0.00614406	0.002649	0.00487837	0.00195012	0.00353146	98.2949	1.70507	89.9772
494	2016-12-02-1059.47.170	Manuka_New_4	1.94844	0.750781	1.00902	1.04038	3.70546	19.1616	186.757	2840	175	10.7835	0.118115	0.177232	0.0498129	0.000188389	7.06218e-06	1.84045e-05	2.00387e-10	2.52459e-07	5.85469e-11	0.424666	0.402135	0.543564	5482.24	96.0312	0.407315	1.55387e+06	1618.78	4.55738	1.09422e+06	1.39871e+06	1.56042e+06	2.03898e+06	1.48576e+06	4.83199e+08	3.52097e+08	1.70133e+17	0.00910087	0.0114922	0.003782	0.0059641	0.00251885	0.00446469	0.00194942	0.00350327	98.6377	1.36231	91.4924
495	2016-12-02-1101.17.252	Manuka_New_4	2.02685	0.743832	1.01724	1.05021	3.79105	20.2657	199.195	3012	180	10.757	0.112312	0.180564	0.0559357	0.000298486	1.36651e-05	6.10986e-06	5.54738e-11	8.03632e-08	-5.88051e-12	0.375914	0.434192	0.625262	6330.82	108.984	0.633391	1.47151e+06	2341.02	8.81494	1025088	1.97648e+06	2.12037e+06	3.56997e+06	1406194	9.01224e+08	3.54987e+08	3.19923e+17	0.0116855	0.0160804	0.00601671	0.0115965	0.00352474	0.00712422	0.00231472	0.00449267	98.5956	1.40441	90.0895
496	2016-12-02-1101.39.248	Manuka_New_4	1.98026	0.735774	1.01575	1.04802	3.62057	19.0769	180.927	2758	173	10.8517	0.122993	0.186629	0.0518375	0.000222017	1.72542e-05	2.21643e-05	4.31774e-10	2.79799e-07	-7.49249e-11	0.453632	0.3906	0.498028	5327.62	93.3438	0.598972	1.05514e+06	1513.23	8.86525	702311	1.3191e+06	1.43525e+06	2.5098e+06	1114985	5.86713e+08	2.60648e+08	1.52926e+17	0.0133277	0.0170932	0.00759005	0.0140623	0.0039938	0.00819389	0.00268144	0.005453	98.3456	1.6544	89.87
497	2016-12-02-1102.48.489	Manuka_New_4	1.91406	0.692577	1.0118	1.05657	3.70145	19.293	192.198	2881	174	10.5089	0.0906591	0.164626	0.0458304	0.000147552	2.3464e-05	2.60017e-05	5.57026e-10	2.59294e-07	-1.98048e-10	0.329937	0.549027	0.625262	6143	104.281	0.352687	2.37678e+06	2119.86	2.75396	1.88065e+06	1802160	1.94037e+06	2.18087e+06	1.78092e+06	5.38564e+08	4.39795e+08	2.36858e+17	0.00540192	0.00746318	0.00233676	0.00379515	0.00157513	0.00289617	0.00134458	0.00239874	98.7837	1.21626	91.1601
498	2016-12-02-1105.31.371	Manuka_New_4	1.74297	0.786898	1.03908	1.0694	3.64223	18.5815	190.644	2878	190	12.5434	0.0968936	0.168005	0.0440025	9.61067e-05	1.18785e-05	8.64577e-06	-4.91044e-11	-4.73595e-09	7.26837e-11	0.348784	0.493551	0.625262	5551.71	95.7344	0.544444	1.44035e+06	1636.51	5.31888	1.09017e+06	1.45354e+06	1.56907e+06	1.65538e+06	2067833	3.9198e+08	4.89643e+08	1.9193e+17	0.00623675	0.00768804	0.00433293	0.00818142	0.00278985	0.0060477	0.00218672	0.00453076	98.4077	1.59234	91.0691
499	2016-12-02-1106.59.531	Manuka_New_4	2.06186	0.749548	1.00422	1.04231	3.96663	21.0896	214.806	3256	189	10.9708	0.108207	0.173699	0.0539536	0.000438833	7.93427e-06	1.36257e-05	1.40617e-10	2.22648e-07	-8.96538e-12	0.386255	0.460341	0.543564	6595.06	114.359	0.356579	2.51538e+06	2487.98	3.84851	1.90408e+06	2.12414e+06	2.16595e+06	2.25263e+06	2.84869e+06	5.82316e+08	7.364e+08	4.28818e+17	0.00702102	0.00846685	0.00332436	0.00553061	0.00222076	0.00379939	0.00166506	0.00263679	98.3382	1.66184	89.6954
500	2016-12-02-1108.51.289	Manuka_New_4	2.108	0.701585	1.03105	1.07208	3.78131	21.1861	206.514	3094	188	11.4234	0.0954275	0.157786	0.0494172	0.000322635	2.39441e-06	1.12573e-06	-4.41036e-13	1.94795e-08	-6.41063e-13	0.330029	0.472624	0.625262	6711.96	115.047	0.400285	2.36897e+06	2747.41	3.00872	1.79584e+06	2.31911e+06	2.32789e+06	2.7944e+06	2.23634e+06	7.24554e+08	5.79855e+08	4.20136e+17	0.00639135	0.00852223	0.00317365	0.00573738	0.00203729	0.00352609	0.00167735	0.00285781	98.4825	1.51747	89.3062
501	2016-12-02-1109.07.851	Manuka_New_4	1.89507	0.720307	1.03073	1.06243	3.93122	20.6927	219.211	3280	187	10.6613	0.116095	0.181202	0.0564585	0.000328029	1.43272e-05	3.80763e-06	1.75361e-12	-1.55259e-08	-2.24265e-11	0.411274	0.407859	0.543564	6664.46	116.141	0.529224	1.87772e+06	2617.65	8.76951	1.29782e+06	2.21539e+06	2.4046e+06	3.87834e+06	1.59867e+06	1.01071e+09	4.16618e+08	4.21079e+17	0.0119216	0.0163331	0.00621054	0.0119364	0.00364956	0.00762072	0.00255873	0.00539183	98.52	1.48004	91.5824
502	2016-12-02-1110.18.850	Manuka_New_4	1.8067	0.775108	1.01305	1.03548	3.83809	19.0599	198.482	2928	178	10.821	0.0909542	0.164312	0.0475077	9.90846e-05	7.00053e-06	3.20188e-06	-1.18674e-11	-1.97215e-08	6.33887e-12	0.302292	0.52355	0.696212	6451.1	109.734	0.533422	1.76974e+06	2522.36	6.56222	1.3501e+06	2.18412e+06	2.12786e+06	2537296	2.23513e+06	6.42652e+08	5.66118e+08	3.63817e+17	0.00661759	0.0101464	0.00295291	0.00531643	0.00175515	0.00338108	0.00146308	0.00288872	98.6066	1.39336	90.1129
503	2016-12-02-1111.55.809	Manuka_New_4	1.94338	0.753571	1.00442	1.03167	3.91522	20.0051	205.025	3095	182	10.7024	0.103802	0.178183	0.0514804	0.000310865	2.31192e-05	4.33011e-05	1.30878e-09	7.60676e-07	1.89362e-09	0.378409	0.53142	0.543564	6344.78	109.422	0.551961	1.57467e+06	2261.63	10.1018	1153414	1.93129e+06	2.13525e+06	2.3901e+06	2.46518e+06	6.04605e+08	6.23596e+08	3.77029e+17	0.00538685	0.00875946	0.00349776	0.00723393	0.00220695	0.00429761	0.00161755	0.00275194	98.5574	1.4426	89.7567
504	2016-12-02-1114.43.650	Manuka_New_4	2.03343	0.743243	1.01989	1.06216	4.01045	21.7459	228.021	3424	196	11.2196	0.120536	0.186096	0.0551668	0.00026622	7.54811e-06	5.10816e-06	1.92432e-11	1.46513e-09	-4.3115e-11	0.419324	0.418974	0.543564	6604.51	115.141	0.475578	2.19779e+06	2342.09	6.83596	1.54534e+06	1.99121e+06	2.14187e+06	3.16318e+06	1.8878e+06	8.20501e+08	4.89677e+08	4.01781e+17	0.00942251	0.0127256	0.00431226	0.00696071	0.00295165	0.00505269	0.00220901	0.0040487	98.5614	1.43858	90.9725
505	2016-12-02-1115.01.130	Manuka_New_4	1.89203	0.748858	1.00711	1.02972	3.78837	19.0887	191.227	2880	174	10.5125	0.105398	0.172391	0.0501275	0.000219764	1.91341e-05	1.68524e-05	2.32458e-10	1.12728e-07	3.53628e-10	0.393284	0.467316	0.543564	5922.35	103.297	0.713839	1.03552e+06	2113.8	12.2283	721866	1.81766e+06	1.86712e+06	3.06156e+06	1.51155e+06	7.52696e+08	3.71618e+08	2.79715e+17	0.00973794	0.0135251	0.00546237	0.0101847	0.0031934	0.00632021	0.00225327	0.00431685	98.5665	1.43348	89.2187
506	2016-12-02-1115.06.771	Manuka_New_4	1.99532	0.749434	1.00403	1.04031	3.76691	19.6621	192.976	2908	180	11.1417	0.119556	0.185607	0.0588895	0.000488543	6.69412e-06	2.54496e-05	3.25353e-10	5.32445e-07	-2.21184e-10	0.398439	0.448965	0.625262	5996.94	104.078	0.466488	1.78185e+06	2063.23	6.98453	1.29076e+06	1.74742e+06	1.7563e+06	1.87978e+06	2484845	4.63937e+08	6.13267e+08	2.84517e+17	0.00658653	0.00786417	0.00338664	0.00550338	0.00198655	0.00338227	0.00170308	0.00296336	98.3113	1.6887	90.1064
507	2016-12-02-1115.37.095	Manuka_New_4	2.05838	0.753049	1.0052	1.04809	3.91849	20.9416	211.956	3179	188	11.118	0.114139	0.179757	0.0551362	0.000433101	6.58704e-06	2.80438e-05	3.69616e-10	5.57693e-07	3.60874e-10	0.412498	0.453348	0.498028	6465.47	112.766	0.638942	1.5542e+06	2408.58	8.54511	1.10581e+06	2.04231e+06	2.09704e+06	2.15635e+06	3.26978e+06	5.53699e+08	8.396e+08	4.64885e+17	0.0067877	0.00838131	0.00383754	0.00621126	0.00248698	0.00459501	0.00188113	0.00326093	98.3907	1.60934	89.6161
508	2016-12-02-1115.42.932	Manuka_New_4	1.90344	0.763903	1.00975	1.0476	3.80173	19.573	199.324	2999	183	11.1667	0.121418	0.191556	0.0589499	0.000332461	1.12018e-05	6.44381e-06	4.82252e-11	9.90662e-08	4.36449e-11	0.496035	0.433549	0.448864	6045.33	106.406	0.310493	2.99199e+06	2149.53	3.06093	2.28799e+06	1.84109e+06	1.77916e+06	1.91457e+06	2.10361e+06	4.77524e+08	5.2467e+08	2.50542e+17	0.00809175	0.00971956	0.00417189	0.00722048	0.00255905	0.0044542	0.00201988	0.00337491	98.3487	1.65129	88.1525
509	2016-12-02-1117.58.052	Manuka_New_4	1.901	0.746192	1.01778	1.0722	3.69027	19.51	196.733	2927	181	11.1927	0.100485	0.163665	0.046617	0.000119189	2.1736e-06	1.98641e-06	-1.75198e-12	-8.81123e-09	3.43859e-12	0.2993	0.462754	0.757878	6013.41	102.688	0.325616	2.97393e+06	2003.62	2.047	2.37004e+06	1.72391e+06	1.69266e+06	1.82522e+06	1.84739e+06	4.47332e+08	4.52763e+08	2.02535e+17	0.00474841	0.0049207	0.00234786	0.00356966	0.0015869	0.00249353	0.00132779	0.00216418	98.6784	1.32159	92.2792
510	2016-12-02-1120.43.929	Manuka_New_4	2.02448	0.777866	1.01016	1.03855	3.75616	19.7755	191.227	2908	181	11.2658	0.117698	0.17684	0.0539299	0.000359846	1.57026e-05	7.97985e-06	-3.63263e-11	-9.54236e-08	1.10093e-10	0.386968	0.412087	0.696212	5606.84	98.0781	0.724718	1.00056e+06	1693.33	10.2911	664096	1.45788e+06	1.53278e+06	2.4718e+06	1.53164e+06	5.92071e+08	3.66874e+08	2.17215e+17	0.0119047	0.0147498	0.00618844	0.0112643	0.00345406	0.00675306	0.002326	0.00402313	98.6428	1.35722	90.4316
511	2016-12-02-1123.11.853	Manuka_New_4	2.04363	0.722664	1.00986	1.04878	4.02101	21.4761	223.487	3296	196	11.6553	0.0978391	0.175441	0.0529481	0.000327965	1.2089e-06	7.59263e-07	-2.89782e-13	-7.67748e-09	1.32036e-13	0.325623	0.518557	0.661976	7148.28	122.266	0.390865	3.10015e+06	3072.22	4.97283	2.42612e+06	2.63568e+06	2.63371e+06	2811005	2.75448e+06	7.51343e+08	7.36234e+08	5.53164e+17	0.00492178	0.00689612	0.00291037	0.00601412	0.00194093	0.00459292	0.00148329	0.00323212	98.6892	1.31079	90.7417
512	2016-12-02-1123.36.569	Manuka_New_4	2.02185	0.713571	1.03837	1.16564	3.37201	20.1888	194.142	2924	186	11.8317	0.104937	0.188383	0.0564168	0.000283525	2.76982e-05	4.07995e-09	-7.24137e-16	-4.31891e-11	-1.131e-15	0.445905	0.508652	0.448864	6202.95	107.016	0.77727	1.66197e+06	2370.17	6.84733	1.2307e+06	1.99913e+06	2.19585e+06	2.88447e+06	1.62768e+06	7.2151e+08	4.07141e+08	2.93756e+17	0.0093337	0.0118041	0.00469021	0.00841487	0.00300987	0.0055744	0.0021797	0.00398801	98.4431	1.55693	89.0358
513	2016-12-02-1124.43.769	Manuka_New_4	2.0432	0.739304	1.0151	1.05751	3.581	19.3332	180.214	2722	172	10.8685	0.11604	0.186291	0.0562884	0.000313932	3.62987e-05	1.11925e-05	1.60606e-10	2.90849e-08	2.08307e-10	0.412806	0.415145	0.625262	5655.8	98.8281	0.528778	1.29572e+06	1935.92	8.58025	899919	1.65244e+06	1.76412e+06	2.66035e+06	1.29511e+06	6.3968e+08	3.11407e+08	1.99201e+17	0.0114569	0.0140548	0.00554962	0.0100798	0.00323432	0.00599267	0.00225979	0.00451164	98.5625	1.43747	90.1733
514	2016-12-02-1127.58.730	Manuka_New_4	1.8535	0.763825	1.01561	1.03848	3.79374	19.1616	195.049	2940	184	11.5156	0.0931559	0.157065	0.0453004	0.000167245	6.85735e-07	7.93041e-06	-7.77086e-12	1.25593e-08	1.75811e-11	0.303724	0.509494	0.696212	6133	104.484	0.347985	2.30713e+06	2055.37	3.01989	1.80971e+06	1.76116e+06	1.77924e+06	1.96923e+06	2.16433e+06	4.86766e+08	5.34991e+08	2.60415e+17	0.00417841	0.00511096	0.00310971	0.00607524	0.00185268	0.00322089	0.00152953	0.00269242	98.3026	1.69744	88.9309
515	2016-12-02-1128.47.091	Manuka_New_4	1.90024	0.78956	1.01148	1.03929	3.70356	18.9166	186.174	2812	176	11.0156	0.127695	0.189184	0.0610023	0.000489342	7.10903e-07	3.55432e-08	4.3192e-15	8.8668e-11	3.04059e-15	0.443491	0.397174	0.625262	5563.2	98.2969	0.482682	2.19761e+06	1782.92	3.3317	1608903	1.53348e+06	1.494e+06	1.72007e+06	1.82823e+06	4.12493e+08	4.38432e+08	1.8085e+17	0.00781664	0.00864916	0.00483407	0.00887304	0.0030781	0.00550198	0.00215804	0.00360248	98.3609	1.63906	90.6015
516	2016-12-02-1130.29.816	Manuka_New_4	1.99469	0.741026	1.00755	1.03982	3.89312	20.3438	205.931	3086	181	10.616	0.11018	0.176451	0.0576768	0.000563536	3.8267e-06	1.18306e-06	2.05547e-12	1.42842e-08	1.99114e-12	0.383642	0.445869	0.661976	6428.19	111.188	0.540201	1876947	2437.21	7.26255	1.35645e+06	2.07299e+06	2.0302e+06	2.74124e+06	2083483	6.98967e+08	5.3125e+08	3.71326e+17	0.00786291	0.0112061	0.00377334	0.00732582	0.00238068	0.00465628	0.00189081	0.00355839	98.4279	1.57213	90.2758
517	2016-12-02-1131.05.334	Manuka_New_4	1.88908	0.732258	1.00813	1.0355	3.76658	19.0803	191.162	2881	175	10.63	0.0839267	0.14746	0.0440719	0.000193663	1.06737e-05	1.55532e-05	1.9845e-10	2.11271e-07	-1.42975e-10	0.274565	0.553834	0.661976	6241.02	105.906	0.65126	1.12404e+06	2259.09	9.99008	828752	1.90172e+06	2.17813e+06	2.46702e+06	2.24856e+06	6.14109e+08	5.59728e+08	3.43734e+17	0.00668544	0.0101771	0.00356621	0.00859615	0.00208481	0.0043951	0.0014533	0.0027283	98.7791	1.22094	90.0424
518	2016-12-02-1131.24.249	Manuka_New_4	1.94116	0.727991	1.01262	1.06126	3.94888	20.8284	220.701	3420	191	10.667	0.122067	0.176489	0.0452234	0.000196388	1.9641e-05	3.18104e-05	7.74022e-10	4.17875e-07	8.50699e-10	0.353279	0.391042	0.696212	5910.19	103.406	1.23006	781727	1486.06	15.4251	508152	1.32759e+06	1.46216e+06	2.48357e+06	2.1018e+06	6.10913e+08	5.17003e+08	3.15844e+17	0.00804328	0.0109137	0.00426299	0.0074698	0.00279627	0.00499696	0.00206867	0.00345273	98.6767	1.32326	93.2135
519	2016-12-02-1132.13.690	Manuka_New_4	2.11871	0.757883	1.01077	1.05638	3.52639	19.3248	174.384	2650	172	11.1638	0.121106	0.197479	0.0579755	0.000471928	2.24014e-05	3.74286e-05	7.54608e-10	4.60865e-07	1.32758e-09	0.446242	0.471046	0.625262	5292.05	92.7188	0.749365	838726	1590.97	9.50981	586525	1.35776e+06	1.54185e+06	2.59642e+06	1.11862e+06	6.04859e+08	2.60592e+08	1.57621e+17	0.0139641	0.0164542	0.00765805	0.0135814	0.00451946	0.00903433	0.00302314	0.00600959	98.4206	1.5794	90.6867
520	2016-12-02-1132.28.532	Manuka_New_4	1.99937	0.725231	1.01979	1.05133	3.82253	20.3422	202.952	3050	182	10.8603	0.0882502	0.148725	0.0439028	0.000121347	2.00816e-05	5.42262e-06	4.23492e-11	1.18076e-08	-5.9094e-11	0.27106	0.495965	0.696212	6651.58	113.328	0.367085	2.33661e+06	2604.05	4.15972	1.7621e+06	2.2103e+06	2.30835e+06	3.39306e+06	1.50305e+06	8.73277e+08	3.86841e+08	3.37819e+17	0.0082862	0.0127956	0.00358317	0.00761759	0.00241649	0.00548471	0.00175699	0.00392948	98.5726	1.42741	91.1994
521	2016-12-02-1133.15.451	Manuka_New_4	1.76187	0.74706	1.00988	1.02662	3.65547	17.7451	176.975	2666	167	10.461	0.0833055	0.151544	0.0411411	7.23781e-05	5.02517e-06	7.12116e-06	-4.25966e-11	2.12702e-08	-4.22032e-12	0.323105	0.549582	0.728134	5600.02	95.2188	0.409161	2255878	1800.82	1.45008	1.82889e+06	1.58453e+06	1.54518e+06	1.75369e+06	1.46541e+06	4.13989e+08	3.45934e+08	1.43213e+17	0.00401543	0.00570651	0.00296074	0.00645964	0.00185352	0.00437009	0.00145066	0.00325613	97.7931	2.20686	86.5917
522	2016-12-02-1133.23.212	Manuka_New_4	1.87315	0.741845	1.0201	1.03375	3.91907	19.8523	206.255	3056	181	10.7202	0.11576	0.191499	0.0569339	0.000238675	1.75105e-06	1.01631e-06	-1.34237e-12	-7.45462e-09	4.68526e-13	0.381661	0.452631	0.696212	6370.33	110.25	0.509635	1.78514e+06	2455.3	10.7487	1267824	2.07202e+06	2.13621e+06	3.30358e+06	1.51552e+06	8.38673e+08	3.84741e+08	3.22672e+17	0.00994099	0.0125402	0.00543018	0.00993902	0.00298968	0.00568299	0.00218789	0.0043243	98.745	1.25504	92.1803
523	2016-12-02-1135.02.449	Manuka_New_4	2.00567	0.743845	1.01082	1.04737	3.84251	20.3136	203.535	3084	183	10.8589	0.112838	0.166372	0.0524309	0.000270548	2.74095e-07	1.09701e-06	5.83611e-13	4.26285e-09	-3.47945e-13	0.359255	0.398018	0.498028	6356.24	109.906	0.605278	1.50329e+06	2283.17	11.3876	1.02794e+06	1.94424e+06	1.91624e+06	2.847e+06	2.0302e+06	7.21602e+08	5.14573e+08	3.71317e+17	0.00850757	0.0105866	0.00417705	0.0073437	0.00253858	0.00481109	0.00187394	0.00371487	98.635	1.36504	91.1493
524	2016-12-02-1135.14.334	Manuka_New_4	1.85585	0.77381	1.01598	1.05511	3.95615	20.3183	218.952	3304	193	11.2739	0.100976	0.167976	0.0490909	0.000215029	5.79147e-06	5.58927e-06	-1.49252e-11	5.89015e-08	-2.57817e-12	0.350325	0.501856	0.757878	6605.1	113.109	0.377005	2.51358e+06	2300.85	2.72926	1.93317e+06	1.95718e+06	2.19731e+06	2.23786e+06	2.72737e+06	5.7557e+08	7.01468e+08	4.03744e+17	0.00567252	0.00746619	0.00280241	0.00546957	0.00209743	0.00401378	0.00164734	0.00305489	98.1744	1.8256	88.8206
525	2016-12-02-1137.23.930	Manuka_New_4	2.34318	0.626284	1.09945	1.29134	3.0075	22.0976	189.542	3000	203	13.7363	0.0933491	0.167571	0.0503063	0.000346114	8.67749e-06	2.98191e-06	-3.42817e-12	3.55257e-08	-1.20412e-11	0.279127	0.536558	0.661976	7083.84	120.297	0.713683	1.32902e+06	3409.79	13.5595	973430	2861882	2.94043e+06	3.65419e+06	2.45109e+06	9.68933e+08	6.49922e+08	6.29731e+17	0.00813275	0.0119418	0.00347891	0.00689605	0.00232005	0.00504324	0.00164362	0.00324232	98.776	1.22404	93.0181
526	2016-12-02-1138.17.654	Manuka_New_4	1.99049	0.736014	1.03529	1.07874	3.61313	19.8343	190.903	2821	179	11.358	0.126018	0.197021	0.0643454	0.000549137	1.22329e-05	1.29982e-06	5.15253e-13	3.04239e-08	-5.13436e-12	0.415353	0.406799	0.543564	6151.47	107.062	0.592932	1.33056e+06	2438.86	13.136	902836	2.0376e+06	2.12527e+06	3.54524e+06	1.3267e+06	8.87175e+08	3.31998e+08	2.9454e+17	0.0124748	0.017196	0.00786014	0.0149521	0.00408338	0.00807308	0.00289416	0.00580561	98.8867	1.11328	90.792
527	2016-12-02-1140.03.330	Manuka_New_4	1.78129	0.768112	1.0083	1.04742	3.76135	18.7169	195.049	2958	180	10.9533	0.100146	0.161082	0.0455343	0.000126465	9.5279e-06	4.82613e-06	-3.07501e-11	-3.94536e-08	1.13715e-11	0.301143	0.457004	0.811278	6074.03	103.875	0.348929	2.39805e+06	2046.62	2.60292	1.84779e+06	1.78885e+06	1.69339e+06	2.06024e+06	1.89326e+06	5.07797e+08	4.66639e+08	2.36958e+17	0.00451215	0.00501544	0.00358085	0.00606383	0.00219179	0.00391686	0.00183849	0.00331129	98.4195	1.58048	90.4306
528	2016-12-02-1141.33.290	Manuka_New_4	1.88953	0.811854	1.00689	1.03352	3.74361	18.9183	188.117	2844	177	11.0158	0.107363	0.18063	0.0522086	0.000311345	2.81255e-06	2.22386e-05	1.74834e-10	3.50715e-07	1.29681e-10	0.376265	0.504039	0.585873	5639.66	97.2969	0.514517	1.27927e+06	1703.27	6.28771	939968	1.48782e+06	1532410	1575629	2.44655e+06	3.75899e+08	5.83675e+08	2.19403e+17	0.00662359	0.00880245	0.00336384	0.00571233	0.0020809	0.00362741	0.0016333	0.00249668	98.3175	1.68247	88.1497
529	2016-12-02-1141.38.531	Manuka_New_4	1.80479	0.769431	1.00542	1.03032	3.78487	18.6215	191.097	2830	173	10.5756	0.0969426	0.162784	0.0479838	0.00012511	1.51304e-05	4.03578e-06	7.50332e-12	-4.76058e-10	-7.19753e-12	0.293557	0.501996	0.757878	6083.28	103.312	0.319596	2.64845e+06	2102.73	2.10615	2.09189e+06	1.8015e+06	1.75831e+06	1.94288e+06	1.89016e+06	4.77664e+08	4.64701e+08	2.21971e+17	0.00467295	0.00649667	0.0032634	0.00663502	0.00228179	0.00486199	0.00177405	0.00372913	98.2675	1.73251	88.3947
530	2016-12-02-1142.01.531	Manuka_New_4	1.87641	0.729557	1.01621	1.03224	3.7855	19.1277	191.875	2899	175	10.564	0.0992558	0.164615	0.04831	0.000154575	6.4198e-06	5.80116e-06	-3.14499e-11	-6.4612e-08	1.68436e-12	0.394756	0.471684	0.395538	6097.54	105.484	0.582892	1.42147e+06	2215.04	8.12609	1.02218e+06	1.90704e+06	1.94958e+06	2.93641e+06	1.59217e+06	7.29253e+08	3.95412e+08	2.88356e+17	0.0089145	0.0117948	0.00451923	0.00821155	0.00271755	0.0052802	0.00183906	0.00363893	98.3344	1.66555	89.3031
531	2016-12-02-1142.32.852	Manuka_New_4	2.05045	0.71708	1.00909	1.05069	3.58346	19.1987	178.141	2659	167	10.4885	0.11248	0.193494	0.0601679	0.000541859	2.69106e-05	4.00323e-05	1.30581e-09	9.3037e-07	4.24667e-10	0.495716	0.501747	0.448864	5635.96	98.4688	0.592673	1.2217e+06	1981.21	7.70799	878826	1.68709e+06	1.77622e+06	2243170	1.6505e+06	5.38318e+08	3.96087e+08	2.13221e+17	0.00954911	0.0144202	0.00453912	0.00927924	0.00280966	0.00579145	0.0021213	0.00419673	98.5228	1.47716	88.6528
532	2016-12-02-1144.30.772	Manuka_New_4	2.19623	0.708022	1.01383	1.05647	3.74459	20.9262	196.668	2949	183	11.3561	0.126107	0.194328	0.0673716	0.000790702	1.62182e-05	9.95244e-06	1.26438e-10	2.43844e-07	-4.89332e-11	0.379354	0.429773	0.585873	6345.95	109.891	0.616357	1.42765e+06	2413.51	14.4064	971211	2.0197e+06	2.10921e+06	2.80801e+06	2067630	7.11718e+08	5.2406e+08	3.72983e+17	0.0108812	0.0158413	0.0046289	0.00828557	0.00269488	0.0050961	0.00207551	0.00387687	98.8159	1.18406	92.4305
533	2016-12-02-1144.48.572	Manuka_New_4	1.91018	0.738251	1.02184	1.04753	3.56278	18.4836	175.032	2602	168	10.847	0.113971	0.176307	0.0548014	0.0002352	1.14201e-05	3.79434e-06	9.41342e-12	-1.23408e-08	2.00033e-11	0.385407	0.415387	0.498028	5600.75	97.2188	0.435813	1.64515e+06	1956.87	5.03983	1.17459e+06	1655272	1.68081e+06	2.17461e+06	1.41332e+06	5.18635e+08	3.37069e+08	1.74816e+17	0.00913599	0.0119505	0.00451631	0.00820396	0.0028635	0.0053825	0.00215192	0.00408608	98.566	1.43404	90.7762
534	2016-12-02-1145.25.015	Manuka_New_4	1.73899	0.777524	1.01501	1.05434	3.77002	18.7204	198.547	2919	179	10.9767	0.0732876	0.13619	0.0362297	4.4193e-05	9.35013e-06	6.90867e-06	4.37214e-11	3.40418e-08	1.43499e-11	0.231241	0.557698	0.757878	6405.95	107.031	0.349866	2.61718e+06	2299.86	1.06975	2.15805e+06	2.00121e+06	2.00629e+06	2.09301e+06	2.1647e+06	5.23686e+08	5.41623e+08	2.83641e+17	0.00387357	0.00538345	0.00236859	0.0046473	0.00142989	0.00343465	0.00113403	0.00237282	98.5388	1.46122	88.0228
535	2016-12-02-1148.24.653	Manuka_New_4	1.93786	0.723999	1.0216	1.04943	3.78211	19.7967	197.964	2966	177	10.5627	0.121222	0.192855	0.0597291	0.000361431	1.25721e-05	4.8027e-06	2.74863e-11	3.03511e-08	-4.0322e-11	0.455902	0.423177	0.543564	6012.31	104.703	0.680514	1.49371e+06	2091.06	8.54391	1.04574e+06	1769050	1.8651e+06	2.49936e+06	1843193	6.1858e+08	4.56181e+08	2.82184e+17	0.0104171	0.0148064	0.0045484	0.00958451	0.00312774	0.00666678	0.0023902	0.00523149	98.4057	1.59433	91.3627
536	2016-12-02-1148.30.853	Manuka_New_4	1.92466	0.724301	1.01277	1.06187	3.92399	20.6221	218.175	3303	188	10.7006	0.120712	0.18869	0.0550924	0.000226638	2.61054e-05	1.08633e-05	1.32203e-10	6.50313e-08	1.04719e-10	0.367699	0.412017	0.661976	6831.02	118.516	0.381911	2.54313e+06	2733.09	5.30825	1.84645e+06	2.31711e+06	2.30328e+06	2.6968e+06	2.65035e+06	7.09699e+08	6.97474e+08	4.94996e+17	0.00548839	0.0067593	0.00329877	0.00492087	0.00229251	0.00377808	0.00176976	0.002792	98.8944	1.10559	92.8264
537	2016-12-02-1149.41.011	Manuka_New_4	1.88993	0.736271	1.01504	1.03384	3.96401	20.1213	211.049	3173	181	10.3249	0.104335	0.15479	0.0466208	0.00013812	3.22452e-06	1.3952e-06	-2.26688e-12	-1.49936e-08	2.20624e-12	0.299538	0.414871	0.728134	6493.51	111.578	0.773492	1.68376e+06	2305.67	5.85983	1.20366e+06	1.97927e+06	1.91272e+06	2.39605e+06	2.69934e+06	6.12217e+08	6.89711e+08	4.22253e+17	0.00572519	0.00654232	0.00301835	0.00443154	0.00234261	0.00375103	0.00193481	0.00314615	98.4577	1.54231	90.9721
538	2016-12-02-1150.21.174	Manuka_New_4	1.92977	0.713458	1.01654	1.05342	4.001	20.9262	223.227	3362	188	10.5128	0.116916	0.192899	0.0559911	0.000308606	4.56846e-06	2.31869e-05	2.14635e-10	4.07104e-07	5.53016e-11	0.43267	0.493987	0.498028	6558.97	113.828	0.360934	2.70358e+06	2252.54	4.58073	1.99862e+06	1917485	2.17016e+06	2.8505e+06	1.81698e+06	7.35378e+08	4.68749e+08	3.44707e+17	0.00827302	0.013353	0.00427326	0.0101596	0.00266613	0.0064075	0.00195587	0.00437622	98.6492	1.35079	91.8637
539	2016-12-02-1150.26.615	Manuka_New_4	2.02995	0.758394	1.00867	1.04456	3.97415	21.0573	216.555	3245	190	11.1248	0.109974	0.179189	0.049435	0.000203049	1.07358e-05	3.81878e-05	7.71954e-10	5.41598e-07	-1.91688e-10	0.404563	0.483797	0.498028	6365.72	110.266	0.652962	1.49263e+06	2104.23	11.7878	1.04782e+06	1.78658e+06	2.03918e+06	3.3236e+06	1.66016e+06	8.43755e+08	4.21459e+08	3.55609e+17	0.0105799	0.0139979	0.00509215	0.00996727	0.00317563	0.00644702	0.00248842	0.00505121	98.4842	1.51582	89.5105
540	2016-12-02-1152.27.410	Manuka_New_4	1.83846	0.749821	1.01496	1.03968	3.87029	19.4851	203.47	3055	182	10.8426	0.0903615	0.165407	0.0472053	0.000133768	8.31661e-06	1.04258e-05	-6.98321e-12	1.10851e-07	-1.34015e-10	0.340073	0.554007	0.625262	6575.04	112.062	0.787009	1.21411e+06	2523.71	8.06719	899992	2.15225e+06	2.23832e+06	2.52751e+06	2.7944e+06	6.46964e+08	7.15279e+08	4.6276e+17	0.00712475	0.0112648	0.00379765	0.00821321	0.00216179	0.00425771	0.00156222	0.0027766	98.5445	1.45546	87.588
541	2016-12-02-1153.01.970	Manuka_New_4	1.73114	0.727536	1.01304	1.03891	3.63135	17.7104	178.854	2696	168	10.4688	0.0979153	0.161232	0.0441729	0.000115975	1.91722e-05	2.50986e-05	3.77398e-10	1.19507e-07	2.60636e-10	0.316017	0.484774	0.757878	5473.96	93.8438	0.449861	1.40493e+06	1641.6	4.96245	1052442	1.43773e+06	1.39224e+06	1.67216e+06	1.85087e+06	3.91993e+08	4.33885e+08	1.7008e+17	0.00751943	0.00968602	0.00349586	0.00591529	0.00221753	0.00355431	0.00167995	0.00264887	98.6313	1.36871	89.3661
542	2016-12-02-1154.16.052	Manuka_New_4	1.77571	0.78905	1.00544	1.02623	3.7935	18.4397	190.449	2877	177	10.8895	0.110799	0.163723	0.0449383	0.000103117	1.79668e-05	1.19571e-05	-7.50744e-11	1.51346e-08	4.1001e-11	0.332079	0.41726	0.78556	5514.05	95.4688	0.523938	1.32196e+06	1516.5	5.5364	946327	1.31255e+06	1.28436e+06	1600802	2.17947e+06	3.78446e+08	5.15248e+08	1.94994e+17	0.00641287	0.00787674	0.00404925	0.00646132	0.00257064	0.0045405	0.00194789	0.0032017	98.602	1.39803	91.0149
543	2016-12-02-1154.27.733	Manuka_New_4	1.95538	0.695321	1.0166	1.06844	3.90275	20.8409	218.499	3250	185	10.5308	0.0965348	0.167953	0.0519629	0.000248794	7.79871e-06	4.32859e-07	-2.82235e-13	6.76072e-09	7.37727e-13	0.338745	0.503899	0.543564	7114.24	121.266	0.776422	1.64471e+06	3084.11	9.45662	1.19343e+06	2.56524e+06	2.85753e+06	3.91905e+06	2.17294e+06	1.04314e+09	5.78375e+08	6.03328e+17	0.00803657	0.0113206	0.00337532	0.00710131	0.00214207	0.00458417	0.0016643	0.00404864	98.766	1.23399	90.9072
544	2016-12-02-1155.07.853	Manuka_New_4	2.03503	0.751448	1.03597	1.10357	3.63052	20.6221	201.721	3060	188	11.5503	0.138536	0.203148	0.063773	0.000448624	6.41062e-06	1.88576e-06	1.38061e-12	-2.49421e-09	-1.37066e-12	0.458102	0.379666	0.728134	6035.8	107.031	0.388774	2.27883e+06	2127.25	6.63908	1.62074e+06	1.8244e+06	1.76256e+06	2.01532e+06	2.33234e+06	5.04248e+08	5.83569e+08	2.94264e+17	0.00892103	0.00887015	0.00474268	0.00769606	0.00311548	0.0054532	0.00239276	0.00422399	98.3772	1.62278	91.9703
545	2016-12-02-1155.24.256	Manuka_New_4	1.96852	0.740506	1.02063	1.0526	3.97321	21.0142	219.794	3279	189	10.8939	0.100679	0.167114	0.047206	0.000173257	1.48629e-05	8.224e-06	-7.69623e-11	-9.62732e-08	-3.41984e-12	0.319149	0.484191	0.728134	6977.8	119.703	0.2748	3.83899e+06	2801.51	2.08085	3.04784e+06	2.37191e+06	2.28981e+06	2.4958e+06	2.56015e+06	6.60293e+08	6.77316e+08	4.47227e+17	0.00510246	0.00541439	0.00258987	0.00360978	0.0019194	0.0030361	0.00167083	0.00260042	98.5445	1.45548	91.523
546	2016-12-02-1157.16.651	Manuka_New_4	2.30508	0.698613	1.00939	1.07018	3.53098	20.4328	179.437	2745	176	11.2845	0.15097	0.213945	0.0676248	0.000835965	3.14575e-05	2.4987e-05	6.82827e-10	7.10471e-07	2.59957e-10	0.481094	0.349631	0.585873	5485.86	97.1094	0.548667	1.71073e+06	1744.4	8.38119	1.15217e+06	1.48622e+06	1.47879e+06	1.96278e+06	1.54917e+06	4.67892e+08	3.69292e+08	1.72789e+17	0.00841082	0.00952436	0.00445326	0.00649395	0.00289715	0.00459051	0.00216383	0.00355118	98.8032	1.19679	92.7743
547	2016-12-02-1158.26.372	Manuka_New_4	1.88993	0.744826	1.00987	1.04657	3.58773	18.3887	177.17	2622	170	11.0221	0.102075	0.18079	0.0541555	0.000183371	2.66276e-05	6.76237e-06	7.4229e-11	8.83472e-08	-8.49553e-11	0.359116	0.516965	0.757878	5772.72	98.9844	0.321904	2.34883e+06	2059.6	2.01114	1.85197e+06	1.75508e+06	1.76895e+06	1.70154e+06	1.90708e+06	4.09644e+08	4.59126e+08	1.88079e+17	0.00512855	0.00603978	0.00234838	0.00414927	0.00171582	0.00310433	0.00145727	0.00253383	98.5723	1.42773	89.0827
548	2016-12-02-1158.49.293	Manuka_New_4	1.92529	0.745098	1.01396	1.0463	3.43652	17.8089	162.465	2446	165	11.1304	0.129862	0.199814	0.063575	0.00043275	3.44521e-06	7.66349e-06	1.87265e-11	1.27985e-07	5.30087e-11	0.445326	0.411535	0.585873	5285.63	92.5938	0.350244	1.827e+06	1756.4	4.5554	1.3309e+06	1.48115e+06	1.48157e+06	1.56798e+06	1.60615e+06	3.64971e+08	3.73857e+08	1.36447e+17	0.00747771	0.00826159	0.00357798	0.00545699	0.00257684	0.00442925	0.00231212	0.00398478	98.4917	1.50831	91.9396
549	2016-12-02-1159.36.294	Manuka_New_4	1.89085	0.736228	1.02322	1.04949	3.56333	18.4397	175.745	2591	171	11.2856	0.117865	0.183442	0.0535546	0.000167724	6.91589e-06	9.40201e-06	2.87353e-11	-2.42498e-08	1.55087e-11	0.374733	0.408883	0.661976	5467.67	95.2344	0.402763	1.69986e+06	1794.18	6.94032	1.23877e+06	1.54127e+06	1.44899e+06	1.72206e+06	1.7408e+06	4.06523e+08	4.10946e+08	1.67059e+17	0.0075754	0.00869542	0.00340265	0.00470462	0.00205474	0.00303112	0.00184342	0.00273136	98.7453	1.25474	92.6497
550	2016-12-02-1201.05.492	Manuka_New_4	2.10601	0.706315	1.00585	1.05181	3.7859	20.545	199.259	3025	180	10.7107	0.140069	0.206331	0.0625517	0.000650277	2.09834e-05	4.48078e-05	1.346e-09	1.11745e-06	1.90486e-09	0.463472	0.398291	0.728134	5627.25	99.4531	0.761241	1.1752e+06	1613.32	10.2307	783805	1.40164e+06	1.47604e+06	2.02429e+06	1.99237e+06	4.88404e+08	4.807e+08	2.34776e+17	0.00842604	0.0108914	0.00417551	0.00832097	0.0027132	0.0054103	0.00219167	0.00427039	98.7625	1.23751	92.8953
551	2016-12-02-1201.35.412	Manuka_New_4	1.84687	0.757279	1.01066	1.02573	3.89411	19.3449	200.49	3023	180	10.7178	0.0981785	0.150984	0.0420034	0.000101104	1.22884e-06	2.89537e-06	-2.68266e-13	-1.33684e-08	-1.01393e-11	0.328296	0.438263	0.696212	6078.23	104.422	0.337179	2.46988e+06	2018.62	2.00102	1.89396e+06	1.72343e+06	1.76539e+06	2.24716e+06	1.6728e+06	5.55344e+08	4.134e+08	2.29579e+17	0.00647907	0.0075633	0.00361032	0.00641983	0.00234514	0.0043446	0.00185184	0.0030767	98.3155	1.68446	89.3496
552	2016-12-02-1201.52.615	Manuka_New_4	2.10489	0.727912	1.02041	1.07718	4.01309	22.4581	234.823	3558	202	11.4682	0.124767	0.194443	0.0588352	0.000561116	1.77876e-05	3.18939e-05	7.56014e-10	7.55367e-07	-3.94203e-10	0.470825	0.409725	0.448864	6823.55	120.5	0.619279	1.72958e+06	2552.44	12.3214	1.17568e+06	2.19496e+06	2.30033e+06	4.07215e+06	1.90047e+06	1.08038e+09	5.0421e+08	5.44737e+17	0.011949	0.0159698	0.00628776	0.0113396	0.00375306	0.00721395	0.00279253	0.00552416	98.4728	1.52722	90.4904
553	2016-12-02-1203.18.932	Manuka_New_4	1.97377	0.734973	1.0158	1.05432	3.86907	20.4755	209.106	3111	184	10.8827	0.105574	0.164898	0.0495243	0.000265924	1.16445e-05	4.21493e-06	-2.73943e-11	-6.59115e-08	8.34596e-12	0.34427	0.454933	0.757878	6141.3	106.203	0.334927	2.81098e+06	2024.75	1.74868	2.17054e+06	1.743e+06	1.73037e+06	2.10083e+06	1.89734e+06	5.23525e+08	4.72812e+08	2.47529e+17	0.00624548	0.00856027	0.00322945	0.00592385	0.00211703	0.00410593	0.0016459	0.00321693	98.5382	1.4618	91.6669
554	2016-12-02-1203.51.532	Manuka_New_4	2.05836	0.702538	1.01242	1.04741	3.53338	18.9388	172.117	2605	169	10.9639	0.122091	0.191565	0.0604918	0.00052294	8.42413e-06	1.02225e-05	-5.56134e-11	-4.97878e-08	-1.15498e-10	0.428169	0.424621	0.448864	5723.93	99.7344	0.59587	1.35714e+06	2088.78	10.4889	944813	1.73575e+06	1.75557e+06	2.21219e+06	1.72802e+06	5.34232e+08	4.17308e+08	2.22939e+17	0.0078216	0.00940743	0.00421971	0.00681555	0.00284516	0.00528294	0.0022019	0.00432027	98.591	1.40901	91.515
555	2016-12-02-1204.02.932	Manuka_New_4	1.81684	0.760274	1.01468	1.03375	3.80222	18.9183	194.142	2926	177	10.7071	0.124022	0.1837	0.0534641	0.000200014	1.35118e-05	5.45152e-06	-4.66791e-11	-7.56673e-08	-8.72625e-12	0.399098	0.376724	0.757878	5739.94	100.422	0.420057	2.24738e+06	1815.04	3.11021	1.65744e+06	1.55778e+06	1.56129e+06	1.76391e+06	2.0012e+06	4.27683e+08	4.85214e+08	2.07518e+17	0.00901669	0.0103888	0.0045701	0.00728268	0.00293232	0.00501172	0.00210946	0.00329659	98.5411	1.45894	91.4539
556	2016-12-02-1204.08.613	Manuka_New_4	1.92605	0.77379	1.00275	1.03203	3.98252	20.2481	212.28	3189	186	10.8485	0.12252	0.193634	0.0586585	0.000337671	4.44575e-06	1.06545e-05	7.01121e-11	1.60339e-07	5.465e-12	0.414284	0.446702	0.661976	6425.03	112.016	0.432841	2.24695e+06	2309.82	6.74399	1640171	1.9722e+06	1.98646e+06	2.18302e+06	2.73964e+06	5.58593e+08	7.01021e+08	3.91586e+17	0.00681386	0.00787354	0.00365217	0.00610246	0.00229325	0.00374425	0.00181287	0.00290841	98.6964	1.30362	91.3567
557	2016-12-02-1204.53.493	Manuka_New_4	1.84365	0.748121	1.02592	1.05599	3.77701	19.4451	199.907	2954	180	10.9682	0.0939999	0.168884	0.048736	0.000177515	2.3242e-05	1.13007e-05	1.12768e-11	1.13872e-07	-7.53393e-12	0.330157	0.52278	0.696212	6350.4	108.234	0.529297	2.05209e+06	2337.91	3.42156	1.5974e+06	1.99104e+06	2.10026e+06	2.08655e+06	2.55566e+06	5.2484e+08	6.42837e+08	3.37386e+17	0.00572245	0.00867042	0.00315222	0.00769458	0.00249494	0.00626091	0.00201484	0.00492655	98.5523	1.4477	90.2011
558	2016-12-02-1204.59.211	Manuka_New_4	1.73933	0.746686	1.02536	1.04623	3.85404	19.0887	204.312	3104	187	11.2658	0.114043	0.171452	0.047204	5.97716e-05	6.72962e-06	7.56203e-06	4.45412e-11	4.54865e-08	-5.47346e-11	0.340112	0.434767	0.625262	6146.29	106.031	0.500456	2.0904e+06	1972.68	4.66522	1.49982e+06	1.67248e+06	1.82845e+06	2.61601e+06	1.57907e+06	6.51339e+08	3.93159e+08	2.5608e+17	0.00791642	0.00936032	0.00435846	0.00856264	0.00250669	0.00483134	0.00190367	0.0038675	98.6163	1.38371	91.6315
559	2016-12-02-1205.10.781	Manuka_New_4	1.90297	0.746361	1.02266	1.04306	4.0647	20.9664	225.883	3362	191	10.851	0.115333	0.189886	0.0557972	0.000262494	1.72714e-05	9.80566e-06	-1.12943e-11	-4.37412e-08	-1.53306e-10	0.447986	0.464853	0.625262	6814.61	119.109	0.451104	2.44008e+06	2714.18	5.44938	1.76818e+06	2.31886e+06	2.31885e+06	3492206	1.8681e+06	9.20989e+08	4.92667e+08	4.53741e+17	0.00936077	0.0121679	0.00417238	0.00757892	0.00279167	0.00568146	0.00208581	0.00436543	98.4479	1.55213	89.6596
560	2016-12-02-1206.25.449	Manuka_New_4	1.97565	0.752358	1.01693	1.06811	3.79657	20.3756	206.644	3089	185	11.0796	0.12021	0.191472	0.0557833	0.000257567	7.88444e-06	8.88509e-06	6.68101e-11	1.19405e-07	8.21734e-11	0.398043	0.444211	0.757878	6241.75	108.578	0.428874	2.66947e+06	2209.44	3.26163	2.02393e+06	1.88248e+06	1.87378e+06	1.95528e+06	2.4911e+06	4.9273e+08	6.27756e+08	3.09314e+17	0.00485808	0.00680683	0.00267579	0.0041965	0.00179476	0.00282258	0.00152212	0.00224372	98.5922	1.4078	90.6671
561	2016-12-02-1207.31.452	Manuka_New_4	1.83964	0.73291	1.03031	1.05574	3.72613	19.1987	194.466	2859	175	10.7118	0.106118	0.185459	0.0582382	0.000334058	9.46635e-06	4.67774e-06	3.10482e-11	7.01891e-08	1.37901e-11	0.454996	0.499299	0.448864	6188.1	107.281	0.49624	2.04194e+06	2414.71	8.28607	1.52553e+06	2020908	2.14706e+06	2.63931e+06	1.69925e+06	6.61135e+08	4.25653e+08	2.81414e+17	0.0104019	0.0146103	0.00443015	0.0088205	0.00248444	0.00552492	0.0019803	0.00476187	98.099	1.90104	88.9413
562	2016-12-02-1208.32.496	Manuka_New_4	1.86197	0.770576	1.00834	1.03564	3.79466	19.0887	194.077	2911	177	10.7623	0.0971367	0.157437	0.0476989	0.000201908	4.48822e-06	8.60349e-06	5.32807e-11	1.14186e-07	-2.38213e-12	0.338731	0.472208	0.625262	6202.25	106.141	0.434787	1.87526e+06	2192.85	3.85936	1.41793e+06	1.87628e+06	1.77247e+06	2.10977e+06	2360901	5.25751e+08	5.88332e+08	3.09316e+17	0.00470504	0.00626282	0.00289455	0.00502018	0.00190009	0.00347512	0.00150438	0.00262556	98.09	1.91004	87.6294
563	2016-12-02-1209.16.335	Manuka_New_4	1.98091	0.729167	1.0087	1.04531	3.89758	20.4153	208.587	3140	182	10.549	0.101979	0.173772	0.0490872	0.00032019	2.42551e-05	3.79543e-05	1.02805e-09	6.25517e-07	1.76799e-10	0.376685	0.518911	0.625262	6129.58	105.484	0.538422	1.72696e+06	1895.91	5.6928	1288327	1.64191e+06	1.8113e+06	2.19368e+06	2.20404e+06	5.44798e+08	5.4737e+08	2.98206e+17	0.00709072	0.00933637	0.00400197	0.00778386	0.00273576	0.00536543	0.00198537	0.00372701	98.5449	1.45511	91.0234
564	2016-12-02-1210.28.812	Manuka_New_4	1.94738	0.779093	1.01044	1.03953	3.88257	20.0697	204.701	3076	185	11.1265	0.118289	0.186755	0.0557894	0.00034556	8.55359e-06	4.68857e-06	-6.5927e-12	-5.17698e-08	2.4249e-11	0.416776	0.425017	0.585873	6161.82	107.109	0.317564	2.74882e+06	2117.43	2.53877	2.09831e+06	1.81118e+06	1753368	1.87962e+06	2.39877e+06	4.70364e+08	6.00277e+08	2.82349e+17	0.00489328	0.00525835	0.00310925	0.00560219	0.00194465	0.00347385	0.00164767	0.00265914	98.5725	1.4275	89.4029
565	2016-12-02-1211.44.452	Manuka_New_4	1.94253	0.767196	1.00909	1.03624	3.91333	20.1261	206.644	3118	182	10.6235	0.11219	0.171297	0.0511274	0.000210538	4.60321e-06	1.1381e-05	7.59461e-11	1.55679e-07	1.80673e-11	0.350085	0.429858	0.757878	6351.71	110.062	0.368199	2.35994e+06	2286.47	4.19208	1766595	1.94992e+06	1.92902e+06	2.05679e+06	2.69749e+06	5.21898e+08	6.8447e+08	3.57223e+17	0.00661618	0.00703509	0.00336755	0.00542341	0.0021574	0.00345419	0.00166413	0.00260586	98.6817	1.31834	90.2063
566	2016-12-02-1212.47.057	Manuka_New_4	1.9611	0.694156	1.00998	1.04108	3.9055	20.2848	207.745	3127	180	10.3614	0.110171	0.17925	0.054265	0.000311932	2.61635e-05	2.94584e-05	7.8713e-10	4.54295e-07	5.11484e-10	0.355362	0.459711	0.585873	6662.13	114.672	0.434031	2.19847e+06	2625.64	4.94773	1.63221e+06	2.22246e+06	2.19778e+06	2.31417e+06	2.93639e+06	5.99151e+08	7.60246e+08	4.55502e+17	0.00591656	0.00851289	0.00332344	0.00550747	0.00195629	0.0032307	0.00163259	0.00278272	98.7771	1.22292	91.6885
567	2016-12-02-1214.31.132	Manuka_New_4	1.89553	0.71099	1.01907	1.04666	4.06577	20.9664	227.568	3431	190	10.5217	0.100784	0.157255	0.0487486	0.000229182	1.38821e-05	2.16402e-06	-6.26119e-12	-3.27576e-08	-1.05289e-11	0.290832	0.461639	0.696212	7138.05	121.688	0.555156	1.86498e+06	2787.1	7.53339	1.30391e+06	2.35099e+06	2.62148e+06	4.2771e+06	1.86139e+06	1.14047e+09	4.96332e+08	5.66052e+17	0.0090642	0.0135904	0.00447989	0.00875419	0.00252864	0.00511688	0.00204307	0.00403495	98.5664	1.43362	91.535
568	2016-12-02-1216.25.452	Manuka_New_4	1.98343	0.798133	1.00835	1.03097	3.80995	19.6918	193.883	2933	181	11.1698	0.104835	0.168729	0.0457909	0.00021062	2.84378e-06	2.36378e-05	1.82143e-10	3.21393e-07	-2.07477e-10	0.379242	0.498105	0.661976	5479.89	94.3906	0.410096	2.10851e+06	1380.94	2.72171	1.63136e+06	1.21606e+06	1.32126e+06	1.58264e+06	1.69727e+06	3.72067e+08	3.99017e+08	1.48461e+17	0.00579148	0.00875131	0.00271539	0.00481394	0.00194711	0.00342257	0.00147499	0.00234321	98.208	1.79202	86.0421
569	2016-12-02-1217.32.094	Manuka_New_4	1.87518	0.806862	1.00733	1.04265	3.59662	18.2703	176.716	2665	174	11.3606	0.119362	0.189972	0.0556668	0.000294732	1.3736e-05	3.68703e-05	8.28789e-10	5.87925e-07	6.82134e-10	0.443548	0.454737	0.757878	5307.92	93	0.60716	1.38974e+06	1564.04	5.91324	1.01039e+06	1.33623e+06	1.38171e+06	1.49825e+06	2.01337e+06	3.49668e+08	4.69887e+08	1.64304e+17	0.0087485	0.0125199	0.00422216	0.00748499	0.00249955	0.00412917	0.00211853	0.00366326	98.488	1.51205	88.2026
570	2016-12-02-1218.18.772	Manuka_New_4	1.89067	0.693506	1.01061	1.03691	3.91939	19.9142	207.551	3114	180	10.4046	0.101511	0.169358	0.0540016	0.000307321	3.76585e-06	3.21274e-06	-9.56124e-12	3.0064e-08	-6.52961e-12	0.332892	0.49182	0.585873	6892.58	117.906	0.760085	1.26336e+06	2848.98	14.133	890395	2.36243e+06	2.60715e+06	3.27287e+06	2.56603e+06	8.59001e+08	6.73483e+08	5.78522e+17	0.00644956	0.00957784	0.00327987	0.00640729	0.00198847	0.00335406	0.00151936	0.0025871	98.9431	1.05689	91.9774
571	2016-12-02-1219.12.575	Manuka_New_4	1.84713	0.755879	1.00706	1.03474	3.87452	19.3834	201.98	3034	183	11.0379	0.100467	0.172731	0.0503035	0.000186333	3.65411e-06	1.25674e-05	5.06208e-11	1.69172e-07	5.72074e-11	0.378937	0.531789	0.585873	6288.66	108.156	0.424144	2.32315e+06	2218.34	3.59998	1.79752e+06	1.88623e+06	2029616	2.08102e+06	2.42139e+06	5.23451e+08	6.09063e+08	3.18815e+17	0.00532319	0.00646341	0.00312721	0.00540796	0.00219407	0.00445772	0.00164167	0.00303344	98.2968	1.70319	88.306
572	2016-12-02-1219.23.655	Manuka_New_4	1.77827	0.769599	1.01692	1.04433	3.69974	18.4186	187.599	2761	175	11.092	0.113556	0.189021	0.0551813	0.000138483	2.0073e-05	1.76107e-06	1.04141e-11	1.52103e-08	-1.19336e-12	0.377549	0.434384	0.728134	5880.58	101.891	0.318372	2.49693e+06	2111.94	2.72592	1.92062e+06	1.80012e+06	1.77258e+06	1.84026e+06	1.92141e+06	4.49325e+08	4.69137e+08	2.10795e+17	0.00678091	0.00720386	0.00342655	0.00598849	0.00203779	0.00353481	0.00151833	0.00250576	98.6616	1.3384	90.5135
573	2016-12-02-1219.36.891	Manuka_New_4	2.04175	0.725874	1.02312	1.07437	3.7292	20.5277	201.721	3048	189	11.7195	0.105239	0.173308	0.050821	0.000174582	1.48347e-05	1.70059e-07	-6.00565e-14	-6.31383e-10	-2.57224e-13	0.367612	0.466003	0.585873	6023.43	103.625	0.640759	1.33962e+06	1899.6	8.28581	945192	1.61604e+06	1.86778e+06	3.00294e+06	1422218	7.39272e+08	3.50125e+08	2.58837e+17	0.0135167	0.0172322	0.00654813	0.0121601	0.00372852	0.0075312	0.00252384	0.00554644	98.4086	1.59145	91.4283
574	2016-12-02-1220.10.731	Manuka_New_4	1.86529	0.721793	1.02208	1.06366	3.63378	18.9183	187.729	2770	177	11.3101	0.0987935	0.168851	0.0527916	0.000217141	8.92253e-06	3.7071e-07	-6.42372e-13	-5.45777e-09	-7.56943e-14	0.305681	0.502629	0.78556	6272.34	106.984	0.350964	2.47631e+06	2510.03	3.11974	1930913	2.13146e+06	2.0581e+06	2062490	2.23448e+06	5.16051e+08	5.59083e+08	2.88516e+17	0.00402047	0.00459416	0.00248668	0.00398448	0.00180099	0.00332019	0.00151621	0.00256015	98.7079	1.29207	90.0944
575	2016-12-02-1220.32.653	Manuka_New_4	1.98037	0.724206	1.01164	1.04632	3.70797	19.4668	189.154	2870	177	10.916	0.108048	0.182566	0.0477636	0.000148224	1.72447e-05	4.00992e-05	1.04437e-09	4.73408e-07	1.42341e-09	0.408869	0.5098	0.543564	5522.44	95.8438	0.428288	1.48884e+06	1578.26	5.72958	1.09573e+06	1.37188e+06	1.56546e+06	1.93493e+06	1.62789e+06	4.58248e+08	3.85531e+08	1.76669e+17	0.00832584	0.0118021	0.00378086	0.00621989	0.00242532	0.00439546	0.00185699	0.00354738	98.6895	1.31051	91.3723
576	2016-12-02-1220.49.373	Manuka_New_4	2.11917	0.729312	1.00813	1.0491	4.01746	21.8381	223.227	3317	192	11.1137	0.107794	0.16875	0.0555296	0.000546155	3.20631e-06	8.11844e-07	8.27009e-13	1.3491e-08	1.17354e-12	0.356325	0.425837	0.585873	6883.22	118.703	0.40641	2.80712e+06	2711.98	3.20874	2.10347e+06	2.29255e+06	2.34345e+06	2.79732e+06	2.44479e+06	7.36774e+08	6.43922e+08	4.74425e+17	0.00672857	0.00927377	0.00293385	0.0050498	0.00234155	0.0045892	0.00173282	0.00312639	98.5116	1.48843	91.1772
577	2016-12-02-1221.07.695	Manuka_New_4	2.04246	0.749787	1.01503	1.05523	4.0408	21.7638	228.474	3461	194	10.8743	0.137045	0.206736	0.0637717	0.000550712	9.25665e-06	6.68278e-06	3.47923e-11	6.91924e-09	-3.69531e-11	0.52942	0.383757	0.498028	6538.32	115.516	0.696164	1.56512e+06	2319.91	13.1778	1.05027e+06	1.972e+06	2.19154e+06	3.94944e+06	1.61033e+06	1.02609e+09	4.18375e+08	4.29291e+17	0.0156982	0.021137	0.00862956	0.0160598	0.00511773	0.0104005	0.00341482	0.00727955	98.3428	1.65719	89.9292
578	2016-12-02-1222.59.452	Manuka_New_4	1.8462	0.779021	1.00778	1.03223	4.02103	20.0697	216.49	3238	186	10.6844	0.120224	0.203379	0.0622458	0.000513302	1.90415e-05	6.41538e-06	-2.65214e-11	-7.69753e-08	-7.55473e-11	0.487341	0.483535	0.543564	6351.92	111.703	0.383264	2.83708e+06	2319	4.40743	2.16467e+06	1.9878e+06	2.04951e+06	2.11167e+06	2.51402e+06	5.39481e+08	6.4227e+08	3.46493e+17	0.00811515	0.0105748	0.00403856	0.00765608	0.00271627	0.00547314	0.00206303	0.00340699	98.4416	1.5584	90.317
579	2016-12-02-1224.06.253	Manuka_New_4	1.96314	0.70045	1.0119	1.04841	3.81911	20.0051	201.462	3001	182	11.0377	0.125146	0.195237	0.0632661	0.000446513	4.65795e-06	2.74782e-06	9.00819e-12	3.67217e-08	5.99293e-12	0.362631	0.413308	0.835116	6441.56	111.641	0.504009	2.13279e+06	2559.29	6.66572	1533613	2.16395e+06	2.09461e+06	2.34985e+06	2.47715e+06	6.00413e+08	6.32938e+08	3.80024e+17	0.00681254	0.00767499	0.00272846	0.00383073	0.00210617	0.00326804	0.00192351	0.00303976	98.7987	1.20126	92.5978
580	2016-12-02-1224.46.254	Manuka_New_4	1.95733	0.740769	1.01156	1.04231	4.29733	22.3424	252.119	3794	202	10.7549	0.137573	0.195696	0.0618455	0.000454327	4.37466e-06	1.23821e-06	6.19087e-13	-2.77476e-09	2.82551e-12	0.402254	0.36973	0.625262	7318.06	127.562	0.374875	3.11469e+06	2761.49	7.99981	2139780	2316724	2.49321e+06	3.71024e+06	2.23665e+06	1.01283e+09	6.10566e+08	6.18401e+17	0.00880743	0.0121708	0.00441232	0.00747247	0.00297558	0.00595025	0.00234363	0.00549487	98.8249	1.1751	92.1055
581	2016-12-02-1226.07.416	Manuka_New_4	1.85977	0.697584	1.0361	1.08538	3.86115	20.6221	220.701	3329	195	11.4223	0.097038	0.16373	0.0524894	0.000396977	4.94262e-06	1.00864e-05	7.0581e-11	1.9571e-07	8.00018e-11	0.320812	0.509899	0.543564	7209.52	123.125	0.364815	2.92402e+06	3114.46	3.66985	2.23815e+06	2639470	2.69234e+06	3.12697e+06	2.52722e+06	8.3853e+08	6.77699e+08	5.68271e+17	0.00601509	0.00814488	0.00312527	0.00634991	0.00199056	0.00458219	0.00155978	0.00317216	98.7449	1.25514	91.1443
582	2016-12-02-1226.24.932	Manuka_New_4	1.91867	0.748	1.01451	1.03858	3.53716	18.169	169.591	2555	164	10.5268	0.110034	0.183637	0.0541713	0.000203776	8.70631e-06	1.05676e-05	9.94882e-11	7.88051e-08	7.08685e-11	0.456371	0.472567	0.543564	5294.61	92.5781	0.34369	1.84362e+06	1668.51	2.9646	1.40008e+06	1433854	1.41044e+06	1.58601e+06	1.59792e+06	3.69169e+08	3.71939e+08	1.37309e+17	0.0068598	0.00919938	0.00365465	0.00662308	0.00236071	0.00444935	0.00184138	0.00346268	98.0723	1.92772	87.4889
583	2016-12-02-1227.58.541	Manuka_New_4	1.83465	0.750239	1.01244	1.04029	3.86495	19.4251	203.146	3058	181	10.7132	0.118946	0.191223	0.057451	0.000329046	5.13522e-05	2.60063e-05	6.91384e-10	1.74341e-07	1.33331e-11	0.428781	0.450855	0.625262	6113.75	106.406	0.486015	1.79649e+06	2068.52	6.40579	1.31444e+06	1785918	1.76574e+06	1.91599e+06	2.69593e+06	4.77877e+08	6.72404e+08	3.21326e+17	0.00716819	0.00986376	0.00366775	0.00621239	0.00263042	0.00481137	0.00217221	0.00399994	98.4472	1.55278	92.3686
584	2016-12-02-1229.31.334	Manuka_New_4	2.1334	0.704902	1.01391	1.05942	3.63445	20.0746	186.304	2783	176	11.1304	0.107643	0.172831	0.0580053	0.000695811	1.55955e-05	4.95591e-06	-3.80307e-11	-9.9733e-08	1.7556e-11	0.372051	0.446792	0.661976	5967.78	103.312	0.495057	1.8318e+06	2199.88	4.70623	1.34421e+06	1.87319e+06	1.86184e+06	2.25979e+06	1.82943e+06	5.55535e+08	4.49737e+08	2.49845e+17	0.00698952	0.0101066	0.00388018	0.00751579	0.0021529	0.00422109	0.00169758	0.00326767	98.3726	1.62736	89.9124
585	2016-12-02-1230.26.092	Manuka_New_4	1.84844	0.668831	1.06764	1.13022	3.53123	19.8751	200.166	3042	204	13.6805	0.10645	0.184885	0.0543243	0.000203398	1.71788e-05	3.02754e-06	-2.02128e-11	-2.62486e-08	-6.83817e-12	0.326272	0.48431	0.728134	6942.88	119.484	0.698805	1.33755e+06	3214.21	10.616	960649	2.69399e+06	2673906	3911440	2.14167e+06	1.03369e+09	5.65983e+08	5.85048e+17	0.0106012	0.0146576	0.00494684	0.00966965	0.00278355	0.00553196	0.00214285	0.0041113	98.9468	1.05321	93.0138
586	2016-12-02-1237.34.252	Manuka_New_4	2.00866	0.67402	1.01455	1.06916	3.85767	20.8719	213.77	3196	183	10.4784	0.116989	0.186735	0.0599821	0.000628226	4.41306e-06	1.14617e-05	7.78619e-11	2.73579e-07	-1.42625e-11	0.324854	0.426294	0.625262	6874.5	117.938	0.571709	2.00937e+06	2840.24	7.10905	1.41875e+06	2.40773e+06	2.51337e+06	3.16926e+06	2.27217e+06	8.31917e+08	5.96433e+08	4.96183e+17	0.00577821	0.00879808	0.003278	0.00603563	0.00209018	0.00371329	0.00177787	0.00316002	98.9039	1.09607	93.3193
587	2016-12-02-1239.19.536	Manuka_New_4	1.88009	0.768138	1.01354	1.04709	3.77315	19.3332	196.15	2970	181	11.0306	0.140339	0.211473	0.0624704	0.000365762	1.80267e-05	2.52705e-05	4.96553e-10	3.83112e-07	3.89038e-10	0.467396	0.395785	0.498028	5772.72	101.359	0.353018	2.74193e+06	1817.44	3.31955	2.00908e+06	1.56154e+06	1.5373e+06	1.90034e+06	1.58206e+06	4.62661e+08	3.85171e+08	1.78204e+17	0.00722144	0.0084537	0.00411486	0.00648895	0.00267451	0.00440419	0.00218707	0.00338449	98.8315	1.16848	91.7858
588	2016-12-02-1240.34.691	Manuka_New_4	1.7818	0.788118	1.02006	1.09812	3.63504	19.0769	200.231	3010	188	11.7422	0.0883877	0.157655	0.0438006	0.000120306	6.40851e-06	6.89702e-06	-4.58146e-11	4.44748e-08	5.85275e-11	0.316872	0.546803	0.757878	6109.02	104.094	0.347053	2.45739e+06	2003.28	1.43771	1.97156e+06	1794142	1.79739e+06	1911453	2.15033e+06	4.71753e+08	5.30707e+08	2.50363e+17	0.00624351	0.00828307	0.00239383	0.00406139	0.00168117	0.00299439	0.00137589	0.00243076	98.0863	1.91368	87.3324
589	2016-12-02-1241.21.894	Manuka_New_4	1.84463	0.719062	1.01001	1.03321	3.86718	19.3332	200.62	3016	178	10.5053	0.115187	0.186153	0.0533969	0.000175299	1.90454e-05	2.64631e-05	4.33785e-10	2.47134e-07	1.9377e-10	0.386964	0.454262	0.625262	6097.14	105.953	0.498987	1893849	2072.46	6.12617	1392157	1.78736e+06	1.72313e+06	2.02033e+06	2.41423e+06	5.02805e+08	6.00838e+08	3.02104e+17	0.00811092	0.0100463	0.0032502	0.00531891	0.00242899	0.00452643	0.00198272	0.00356583	98.7671	1.23288	92.7051
590	2016-12-02-1242.14.375	Manuka_New_4	1.92085	0.760938	1.01173	1.04924	3.9953	20.7162	220.831	3328	187	10.5075	0.109991	0.164241	0.0467868	0.000181549	2.44236e-05	1.09206e-05	-1.30892e-11	-9.06826e-08	1.55825e-10	0.340459	0.421894	0.728134	6351.76	110.375	0.347603	3.32167e+06	2072.21	1.09088	2.59578e+06	1.80313e+06	1.75836e+06	1.95661e+06	2.4689e+06	4.97068e+08	6.2721e+08	3.11766e+17	0.00566746	0.00566667	0.00305933	0.00468327	0.00224862	0.0036718	0.0019322	0.0033352	98.4472	1.55282	92.2934
591	2016-12-02-1242.20.175	Manuka_New_4	1.81875	0.717831	1.02081	1.03451	3.8791	19.3834	202.369	3049	179	10.5087	0.0972993	0.163104	0.0468858	0.0001681	1.24692e-05	1.14397e-05	-5.73607e-12	8.65642e-08	2.22622e-10	0.347177	0.501097	0.625262	6420.79	109.859	0.49931	1.94186e+06	2315.14	3.53343	1.43578e+06	1.9455e+06	2.09807e+06	2.92439e+06	1.74598e+06	7.41008e+08	4.42412e+08	3.2783e+17	0.00700937	0.0113217	0.00349244	0.00831864	0.00218931	0.00491	0.00179391	0.004042	98.3029	1.6971	88.7206
592	2016-12-02-1242.44.857	Manuka_New_4	1.83063	0.734879	1.01646	1.04559	3.70802	18.748	188.895	2832	170	10.2048	0.100319	0.179351	0.0529836	0.000213336	6.57743e-06	2.35385e-05	2.70485e-10	3.18121e-07	-3.04872e-10	0.383628	0.538202	0.585873	6130.4	105.938	1.01712	817895	2291.89	13.2009	593097	1945615	2.10412e+06	2.43334e+06	2.3994e+06	6.05727e+08	5.97276e+08	3.61786e+17	0.00842798	0.0134283	0.00392646	0.0089613	0.00231674	0.00478646	0.00194189	0.00395227	98.729	1.27099	90.1701
593	2016-12-02-1243.05.094	Manuka_New_4	1.93832	0.732865	1.01249	1.03351	4.07629	20.9215	223.033	3347	188	10.5599	0.108836	0.18153	0.0520449	0.000241744	3.54482e-05	3.62246e-05	7.64839e-10	3.64637e-07	6.08126e-11	0.372922	0.496116	0.661976	6746.57	116.562	0.422912	2414845	2459.01	4.69139	1.8256e+06	2.09897e+06	2.24536e+06	2291371	3.15033e+06	5.98285e+08	8.2256e+08	4.92125e+17	0.00530492	0.00697541	0.00291958	0.00512189	0.00223785	0.00388133	0.00182985	0.00313894	98.4364	1.56362	92.2583
594	2016-12-02-1243.40.412	Manuka_New_4	1.85967	0.725352	1.01726	1.06226	3.56436	18.4608	180.15	2661	172	11.1176	0.11726	0.191655	0.0609795	0.000367342	1.6969e-05	5.74714e-06	-2.33326e-12	1.09253e-07	-1.79174e-11	0.365291	0.44325	0.811278	5927.03	102.188	0.435828	2.44054e+06	2233.57	3.22059	1.8504e+06	1.87957e+06	1.86648e+06	1.89318e+06	1.89051e+06	4.62907e+08	4.62254e+08	2.13981e+17	0.00718775	0.00956793	0.00402942	0.00824253	0.00256212	0.00543315	0.00183468	0.00333664	98.6607	1.33927	92.435
595	2016-12-02-1244.08.578	Manuka_New_4	1.81095	0.762679	1.02541	1.0487	3.86563	19.5829	206.514	3056	190	11.8128	0.117036	0.199728	0.0577133	0.000218066	1.60141e-05	8.26553e-07	-3.64497e-13	9.87608e-09	-3.12053e-12	0.362047	0.474483	0.625262	6397.15	110.828	0.517033	1.79482e+06	2516.97	8.21367	1.28773e+06	2.13158e+06	2.18441e+06	3.52523e+06	1.4014e+06	8.97377e+08	3.56737e+08	3.20128e+17	0.0131926	0.0161195	0.00538424	0.00915235	0.00310118	0.00592143	0.002616	0.00553299	99.0309	0.969078	93.8706
596	2016-12-02-1245.35.615	Manuka_New_4	1.88464	0.780111	1.01784	1.05816	3.76745	19.573	199.713	2974	183	11.2606	0.111109	0.176556	0.0548193	0.000398971	1.21701e-05	5.90379e-06	4.93999e-11	1.16407e-07	3.54647e-12	0.321487	0.454503	0.78556	6152.92	105.953	0.338085	2.61459e+06	2165.94	1.59807	2.00785e+06	1.8705e+06	1.83146e+06	1.87075e+06	2.35203e+06	4.65748e+08	5.85569e+08	2.72728e+17	0.0069125	0.00986507	0.00411405	0.0078486	0.00249526	0.00478965	0.00175789	0.00304387	98.7742	1.22578	92.4516
597	2016-12-02-1246.25.932	Manuka_New_4	2.06511	0.699597	1.01422	1.04537	3.73228	20.0164	191.292	2881	178	10.9976	0.129928	0.208074	0.0646149	0.000483201	2.04676e-05	2.2228e-05	4.043e-10	3.20888e-07	-8.46382e-12	0.484818	0.419237	0.395538	6182.61	108.578	0.646707	1.4051e+06	2451.82	11.938	975905	2.06878e+06	2.06701e+06	2.75529e+06	1.9803e+06	6.94137e+08	4.98894e+08	3.46301e+17	0.0108655	0.0136383	0.00465493	0.0081344	0.00308578	0.005659	0.00240018	0.00417738	98.4823	1.51774	92.1025
598	2016-12-02-1247.03.777	Manuka_New_4	2.09538	0.725919	1.01471	1.06189	3.65612	20.0681	189.413	2827	179	11.3339	0.123675	0.205456	0.063963	0.000571672	1.1819e-05	1.64051e-05	2.20765e-10	3.45774e-07	9.4587e-11	0.48152	0.451157	0.395538	6023.69	105.266	0.398998	2787668	2235.64	3.67133	2.125e+06	1.90435e+06	1.82389e+06	1.88285e+06	2.09461e+06	4.6716e+08	5.19698e+08	2.42782e+17	0.00671119	0.00771609	0.00360117	0.00599522	0.00237673	0.0043778	0.00185201	0.00329978	98.6344	1.36563	90.1792
599	2016-12-02-1255.15.699	Manuka_New_4	1.782	0.78766	1.00949	1.0342	3.77002	18.5378	191.032	2871	176	10.7893	0.105275	0.188364	0.0515866	0.000214943	1.06725e-05	4.13935e-05	8.56767e-10	5.34093e-07	1.41879e-09	0.417153	0.514866	0.696212	5883.28	101.656	0.595731	1.7244e+06	2046.95	4.45597	1.31327e+06	1.74883e+06	1.85486e+06	1.78821e+06	2.36227e+06	4.35923e+08	5.75865e+08	2.51033e+17	0.00383102	0.00631558	0.00322658	0.00692568	0.00193335	0.00376896	0.00156488	0.00314062	98.1726	1.82744	89.2185
600	2016-12-02-1300.40.696	Manuka_New_4	1.76722	0.758745	1.01356	1.03226	3.77774	18.5011	191.097	2840	176	10.907	0.105052	0.181189	0.0544139	0.000229646	2.86006e-05	2.60625e-05	5.44671e-10	2.62273e-07	2.27168e-10	0.3602	0.519407	0.696212	6006.4	103.328	0.397445	1.97997e+06	2086.3	4.95565	1508510	1.76075e+06	1.91333e+06	1.92712e+06	2.22138e+06	4.73789e+08	5.46133e+08	2.58752e+17	0.0067197	0.0097276	0.00323021	0.00574619	0.00203998	0.00376833	0.00156417	0.00279307	98.6702	1.3298	91.1891
601	2016-12-02-1302.08.694	Manuka_New_4	1.96854	0.720919	1.01288	1.05447	3.69816	19.5199	191.097	2882	177	10.8706	0.0950247	0.168242	0.0494959	0.000299386	2.82087e-05	4.1941e-05	1.44256e-09	7.25388e-07	1.28304e-09	0.345372	0.535032	0.543564	6418.76	109.891	0.494535	1.62779e+06	2540.71	7.53037	1.21482e+06	2.13432e+06	2.34368e+06	2.59649e+06	2.23826e+06	6.57923e+08	5.67149e+08	3.73141e+17	0.00654398	0.0107497	0.00339001	0.00772473	0.00198444	0.00439318	0.00151973	0.00311948	98.5995	1.40051	89.9065
602	2016-12-02-1302.32.176	Manuka_New_4	1.87252	0.721117	1.0253	1.0598	3.4604	18.0132	169.008	2557	167	10.9069	0.124797	0.192479	0.0557323	0.000371236	4.49478e-05	4.64093e-05	1.99844e-09	8.68423e-07	7.11851e-10	0.419782	0.408244	0.696212	5304.95	93.2031	0.691651	1.20667e+06	1674.93	8.2984	829913	1.414e+06	1.43642e+06	2.22331e+06	1.22911e+06	5.19184e+08	2.87018e+08	1.49015e+17	0.00936774	0.0100753	0.00520607	0.0077228	0.00324596	0.00538374	0.00245529	0.00439843	98.5782	1.42176	90.5832
603	2016-12-02-1303.13.174	Manuka_New_4	1.8276	0.76687	1.01886	1.05772	3.73216	19.0955	195.826	2944	176	10.5217	0.101279	0.163576	0.0466093	0.000137914	9.14365e-07	2.68505e-06	-4.2053e-12	-2.99273e-08	-3.9499e-12	0.308978	0.444583	0.757878	6187.17	105.641	0.291845	2988712	2215.23	1.67002	2357118	1.88989e+06	1.84649e+06	1.98288e+06	1.93366e+06	4.92768e+08	4.80535e+08	2.36792e+17	0.00627418	0.00733317	0.00284468	0.00489184	0.00188053	0.00306553	0.00152214	0.00250541	98.6098	1.39017	90.6728
604	2016-12-02-1304.14.574	Manuka_New_4	1.89871	0.730263	1.01522	1.04872	3.88429	20.0487	208.523	3140	183	10.6653	0.0993284	0.16382	0.0488072	0.000136879	1.91016e-05	4.14327e-06	3.68396e-11	3.12704e-08	-3.3496e-12	0.334935	0.48295	0.661976	6646.94	113.828	0.526386	2.19469e+06	2574.22	4.15783	1.65905e+06	2.19261e+06	2.11086e+06	2.37558e+06	2.74781e+06	6.12733e+08	7.08742e+08	4.3427e+17	0.00532406	0.0070043	0.0032625	0.00573712	0.00200589	0.0039089	0.00145164	0.00270642	98.4815	1.51848	88.8386
605	2016-12-02-1306.46.775	Manuka_New_4	1.84441	0.722639	1.02455	1.04945	3.67916	18.8153	187.34	2737	172	10.8089	0.0946184	0.161234	0.0489138	0.000187052	5.7061e-06	3.25571e-06	1.17234e-11	4.31696e-08	1.33753e-11	0.297778	0.500331	0.696212	6186.2	105.469	0.36957	2.50384e+06	2393.32	1.85062	1.9561e+06	2.01578e+06	2.0381e+06	2.20636e+06	1.81938e+06	5.47946e+08	4.51839e+08	2.47583e+17	0.00544162	0.00714322	0.00284144	0.00561033	0.00190899	0.00374651	0.0014507	0.00264759	98.8196	1.18037	90.8266
606	2016-12-02-1307.30.337	Manuka_New_4	1.91087	0.674627	1.02349	1.06566	3.65189	19.293	190.32	2802	181	11.692	0.10344	0.190588	0.0600544	0.00032771	4.30103e-05	4.491e-06	6.16068e-11	8.01079e-08	-6.101e-12	0.373525	0.523536	0.543564	6625.49	113.906	0.56164	1.91746e+06	3034.7	8.35261	1.44382e+06	2.56366e+06	2466371	2.86221e+06	2.20629e+06	7.38399e+08	5.69183e+08	4.20284e+17	0.00673403	0.0086409	0.00321617	0.00623636	0.00201443	0.00408008	0.00174888	0.00372304	98.8427	1.15734	92.1066
607	2016-12-02-1308.55.816	Manuka_New_4	1.92907	0.729098	1.01846	1.04756	3.80804	19.8213	199.972	2988	180	10.8434	0.122287	0.200809	0.0636109	0.000458506	1.7846e-05	4.9849e-06	1.28852e-11	-5.99116e-08	4.65991e-11	0.404011	0.453339	0.696212	6300.11	109.062	0.709773	1.41462e+06	2424.32	9.63424	994843	2.07037e+06	2.0728e+06	3.18116e+06	1.67288e+06	8.03242e+08	4.224e+08	3.3929e+17	0.0111489	0.0134612	0.00433489	0.00767574	0.00276766	0.00541346	0.00209052	0.00379409	98.7664	1.23362	91.7108
608	2016-12-02-1309.55.695	Manuka_New_4	1.74449	0.775977	1.00925	1.02996	3.76688	18.249	189.154	2835	174	10.6794	0.095769	0.169232	0.0484499	0.000114214	7.90516e-06	1.26259e-05	-2.2679e-11	1.22915e-07	-1.88134e-11	0.331318	0.526158	0.78556	5873.18	100.781	0.93471	1.0365e+06	1997.86	7.71719	763040	1728778	1.81231e+06	1.84077e+06	2542662	4.47e+08	6.17442e+08	2.75996e+17	0.00372379	0.00579693	0.00270155	0.00599189	0.00202768	0.00419444	0.00168992	0.00333057	98.4908	1.5092	87.2004
609	2016-12-02-1310.25.534	Manuka_New_4	1.76794	0.729248	1.03367	1.04793	3.96906	19.9321	217.397	3196	186	10.8248	0.122134	0.190402	0.0599591	0.000283015	3.18941e-06	8.02714e-07	-7.472e-13	1.01365e-08	8.56409e-13	0.341205	0.417139	0.78556	6767.56	116.453	0.316014	3.16696e+06	2737.7	2.58872	2.37151e+06	2.28914e+06	2.31277e+06	2.45761e+06	2.43783e+06	6.41308e+08	6.36146e+08	4.07966e+17	0.00692565	0.00803403	0.00343846	0.00583738	0.0022015	0.00426927	0.00169545	0.00290532	98.8463	1.15374	91.7651
610	2016-12-02-1313.34.614	Manuka_New_4	1.70961	0.777602	1.01525	1.03846	3.75582	18.2153	191.162	2904	176	10.6667	0.10227	0.175625	0.0446378	4.10936e-05	3.6242e-06	3.38322e-05	3.56014e-10	2.00102e-07	9.01876e-10	0.36344	0.500401	0.625262	5932.8	101.375	0.437941	1876456	1911.72	4.0193	1.42607e+06	1.65598e+06	1.65366e+06	1.94675e+06	2.01088e+06	4.73961e+08	4.89572e+08	2.32038e+17	0.00560023	0.00720982	0.00313079	0.00528494	0.00207023	0.00351431	0.00168525	0.00281669	98.4628	1.53718	88.0986
611	2016-12-02-1315.07.657	Manuka_New_4	2.11867	0.775196	1.01336	1.06968	3.53199	19.6242	179.372	2689	180	12.0491	0.114422	0.178199	0.0586727	0.000633942	2.3527e-05	3.86317e-06	3.57287e-11	7.30305e-08	-7.69749e-12	0.387739	0.437248	0.757878	5592.17	97.3594	0.266392	2.54757e+06	1817.36	1.74101	1.98167e+06	1.53347e+06	1.62631e+06	1.48668e+06	2.02511e+06	3.55015e+08	4.83588e+08	1.71681e+17	0.00563034	0.00694481	0.00370774	0.00625414	0.00231196	0.00422967	0.001719	0.00310454	98.637	1.363	88.8743
612	2016-12-02-1315.18.693	Manuka_New_4	1.66416	0.776671	1.01618	1.02886	3.99415	18.944	212.215	3250	184	10.4172	0.0942375	0.149514	0.0379888	1.9234e-05	3.63177e-06	7.54586e-06	-2.18928e-11	-3.11044e-08	8.89356e-11	0.24023	0.473331	0.728134	6747.61	114.344	0.947983	923316	2454.69	14.767	625207	2.0882e+06	2.26551e+06	3.56807e+06	2.15937e+06	9.22427e+08	5.58244e+08	5.14939e+17	0.00778126	0.0119744	0.00329392	0.0069907	0.00242847	0.00549425	0.00207817	0.00485414	98.7129	1.28715	93.7423
613	2016-12-02-1318.46.094	Manuka_New_4	1.82902	0.817838	1.00892	1.0566	3.73797	19.0191	196.02	2941	183	11.3869	0.0863022	0.149442	0.0406947	0.00011356	9.24165e-06	2.45075e-06	4.26564e-12	1.11666e-08	-3.39662e-12	0.278338	0.517089	0.78556	6025.75	102.281	0.337522	2.70675e+06	1984.4	1.35419	2.20243e+06	1.7416e+06	1.66382e+06	1.78106e+06	2.03813e+06	4.35723e+08	4.98612e+08	2.17257e+17	0.00475155	0.00600024	0.00283971	0.00520485	0.00157763	0.0032762	0.00132568	0.0025015	98.4914	1.50855	88.4373
614	2016-12-02-1319.01.898	Manuka_New_4	1.77083	0.739726	1.03175	1.04868	3.76496	18.9183	195.891	2877	183	11.6403	0.0747803	0.141048	0.0401863	8.91145e-05	1.25032e-05	2.28328e-06	-9.58792e-12	-1.26499e-08	-3.94062e-12	0.249301	0.558401	0.811278	6323.43	106.172	0.359328	2.72153e+06	2395.06	1.83381	2243871	2058320	2.0738e+06	2.12896e+06	1.9417e+06	5.30533e+08	4.83866e+08	2.56707e+17	0.00396752	0.00514103	0.00217511	0.00413268	0.00138405	0.00290856	0.00114652	0.00225894	98.5478	1.45221	86.8065
615	2016-12-02-1319.07.615	Manuka_New_4	1.75887	0.765855	1.00828	1.02245	3.85834	18.6232	195.567	2935	177	10.6743	0.08851	0.155559	0.0439076	9.01324e-05	4.65688e-06	1.03594e-05	5.8733e-11	7.6625e-08	6.50433e-11	0.310004	0.534355	0.757878	6150.9	104.484	0.411603	1930024	2109.39	2.58041	1.50424e+06	1.80926e+06	1.90153e+06	1.97191e+06	2.35111e+06	4.87428e+08	5.8116e+08	2.83274e+17	0.00405912	0.00557927	0.00279295	0.00586166	0.00181861	0.0035873	0.00145497	0.00248352	98.0053	1.9947	86.9027
616	2016-12-02-1319.30.096	Manuka_New_4	1.80394	0.739599	1.02188	1.04168	3.6989	18.5448	186.563	2751	174	11.0055	0.0906307	0.168656	0.0495233	0.000205552	6.93531e-06	4.00207e-07	5.67546e-13	5.19514e-09	-3.78406e-13	0.362332	0.551009	0.448864	6112.17	104.531	0.3745	2.40913e+06	2334.85	2.78803	1.90499e+06	1.97527e+06	2.07478e+06	2.29787e+06	1.64062e+06	5.6821e+08	4.05685e+08	2.30514e+17	0.00507036	0.00760522	0.00231139	0.00424835	0.00179153	0.00375167	0.00152985	0.00299009	98.3215	1.67854	89.5036
617	2016-12-02-1320.28.255	Manuka_New_4	1.8803	0.68701	1.04695	1.1639	3.4633	20.0487	204.182	3050	185	11.2213	0.105537	0.189232	0.0576473	0.000305092	1.65517e-05	2.12123e-06	5.01975e-12	2.89895e-08	1.36068e-11	0.42836	0.517737	0.395538	6734.89	116.031	0.50336	2.2896e+06	2899.95	7.8257	1.70984e+06	2.40487e+06	2592987	3.48675e+06	1656602	9.07875e+08	4.31342e+08	3.91605e+17	0.00849522	0.0115494	0.00400049	0.00727357	0.00295567	0.0063883	0.00214214	0.00428111	98.235	1.76501	90.5192
618	2016-12-02-1321.52.015	Manuka_New_4	1.88932	0.72437	1.00619	1.03555	3.52577	17.8452	167.518	2506	160	10.2155	0.0852724	0.15067	0.0441259	8.62029e-05	4.82864e-06	2.95553e-06	3.34502e-12	2.52767e-08	6.4497e-15	0.305673	0.515904	0.661976	5647.8	95.8438	0.457246	2.04836e+06	1956.37	1.78346	1.63979e+06	1.67442e+06	1.63981e+06	1.66827e+06	1.76686e+06	3.95032e+08	4.18376e+08	1.65272e+17	0.00364841	0.00401056	0.00205401	0.0032876	0.00138114	0.00225487	0.00115419	0.00187125	98.6606	1.33943	87.7495
619	2016-12-02-1322.16.659	Manuka_New_4	1.80196	0.723303	1.01877	1.05747	3.83896	19.4984	207.098	3046	186	11.3578	0.0979753	0.183397	0.0539466	6.69774e-05	3.38226e-05	1.83122e-06	5.09143e-12	5.99623e-10	-1.31331e-11	0.360901	0.536282	0.585873	7127.48	122.047	0.562619	2.22119e+06	3427.17	4.75612	1.6907e+06	2.84942e+06	2.87702e+06	3.37271e+06	2436182	9.00513e+08	6.50459e+08	5.85747e+17	0.00662386	0.0113435	0.00439416	0.0092689	0.00235311	0.00479325	0.0017142	0.0033509	98.7702	1.22985	92.5828
620	2016-12-02-1323.18.092	Manuka_New_4	1.89399	0.699607	1.02112	1.08826	3.63161	19.4834	196.279	2974	181	11.0158	0.0823199	0.149335	0.0411952	8.00899e-05	2.13435e-05	5.9333e-06	5.17178e-11	3.60412e-08	5.58181e-11	0.282051	0.543924	0.543564	6731.07	113.344	0.571207	2.16657e+06	2771.83	4.211	1.66125e+06	2.33491e+06	2.49363e+06	3.39617e+06	1.58725e+06	8.74077e+08	4.08511e+08	3.5707e+17	0.00540267	0.00788194	0.00316889	0.00638887	0.00205766	0.00451823	0.00146671	0.00321002	98.493	1.50699	90.051
621	2016-12-02-1324.45.533	Manuka_New_4	1.74694	0.752414	1.0175	1.03261	3.52555	17.2058	166.546	2485	158	10.0459	0.114205	0.17734	0.0553055	0.00023845	2.07145e-06	2.25119e-06	-4.39388e-12	-2.79142e-08	-2.29917e-12	0.395628	0.42517	0.728134	5371.23	93.6406	0.385933	1.78953e+06	1809.57	3.08576	1.33253e+06	1.54102e+06	1.47056e+06	1.60658e+06	1.71274e+06	3.76125e+08	4.00978e+08	1.50818e+17	0.00729976	0.00801328	0.00465234	0.0078896	0.00282561	0.00510414	0.00222872	0.0038495	98.3278	1.67224	87.2054
622	2016-12-02-1325.57.016	Manuka_New_4	2.02674	0.733786	1.0233	1.07523	3.47228	19.0599	175.162	2624	170	11.0137	0.0989826	0.18344	0.0514868	0.000314684	8.58211e-06	1.99233e-05	9.44318e-11	3.45809e-07	-1.77311e-10	0.496695	0.541274	0.543564	5293.14	92.2031	0.69685	1.32311e+06	1613.65	4.37664	994452	1.38969e+06	1.52771e+06	2.11568e+06	1.20127e+06	4.91393e+08	2.79009e+08	1.37103e+17	0.00918369	0.0109999	0.00529559	0.00908037	0.00297291	0.00576529	0.00193094	0.00345183	98.1536	1.84638	86.7953
623	2016-12-02-1326.08.178	Manuka_New_4	1.79668	0.746459	1.01275	1.03605	3.92934	19.4668	208.264	3035	180	10.6755	0.111576	0.188203	0.0570966	0.000230398	2.11463e-05	1.89422e-06	-2.57449e-12	1.85337e-08	-1.14254e-11	0.353836	0.46951	0.661976	6621	114.062	0.320829	2908775	2680.09	4.24822	2.22191e+06	2.25728e+06	2.24573e+06	2415386	2.32433e+06	6.23759e+08	6.00242e+08	3.74406e+17	0.00664987	0.00763244	0.00299002	0.00614701	0.00210684	0.0039169	0.00157904	0.00258399	98.8877	1.11227	91.8185
624	2016-12-02-1326.27.214	Manuka_New_4	1.82788	0.779665	1.01258	1.05348	3.8907	19.7673	211.114	3151	189	11.3364	0.0992774	0.17739	0.0495238	0.000201483	1.40766e-05	2.75194e-05	5.05895e-10	3.59552e-07	4.04445e-10	0.360674	0.526314	0.728134	6374.71	109.344	0.400431	2.2436e+06	2263.98	4.65377	1.74331e+06	1.96752e+06	2.02949e+06	2099900	2.57418e+06	5.30971e+08	6.50896e+08	3.45607e+17	0.00445017	0.00656597	0.00264163	0.00477191	0.00187945	0.00362994	0.0017147	0.00335006	98.1871	1.81287	90.173
625	2016-12-02-1327.04.499	Manuka_New_4	1.84798	0.765512	1.01885	1.06026	3.82046	19.7033	206.191	3039	186	11.384	0.108485	0.175173	0.051571	0.000227132	5.54489e-08	2.1254e-07	2.18008e-14	-2.98003e-09	-3.97011e-14	0.31423	0.43836	0.78556	6478.61	111.234	0.302163	3.34014e+06	2491.37	1.79432	2.62205e+06	2.11125e+06	2.0185e+06	2.07661e+06	2.33048e+06	5.2961e+08	5.94354e+08	3.14776e+17	0.00595546	0.00659827	0.00223043	0.00341252	0.00167556	0.00300233	0.00142452	0.00247197	99.0082	0.991799	92.6798
626	2016-12-02-1328.55.293	Manuka_New_4	1.79599	0.814888	1.00849	1.05324	3.39065	17.0374	160.263	2422	166	11.3774	0.112947	0.187174	0.0573561	0.000448978	1.67478e-05	4.94963e-06	1.90625e-11	-8.0279e-08	3.89693e-11	0.393631	0.465272	0.757878	4950.03	85.8594	0.34566	1.64697e+06	1403.66	3.52114	1.25438e+06	1.20124e+06	1.22476e+06	1.26882e+06	1.51595e+06	2.84595e+08	3.40025e+08	9.67693e+16	0.00582328	0.00734677	0.00432273	0.00823948	0.00281672	0.00579861	0.0021151	0.00385807	97.7335	2.2665	89.0476
627	2016-12-02-1331.17.017	Manuka_New_4	1.78533	0.752654	1.0186	1.11787	3.58696	19.1683	202.045	3076	185	11.1265	0.100226	0.174968	0.045138	0.000114211	1.81798e-06	2.4033e-05	1.52049e-10	2.52862e-07	-2.25486e-10	0.380747	0.529805	0.585873	6112.42	105.016	0.39016	2060745	1944.63	3.85957	1.58202e+06	1.65975e+06	1.83475e+06	2.07336e+06	2.16365e+06	5.13862e+08	5.36238e+08	2.75553e+17	0.00581819	0.00946383	0.00383412	0.00724845	0.00234611	0.00436328	0.00168317	0.0031186	98.1615	1.83849	88.1885
628	2016-12-02-1332.00.335	Manuka_New_4	1.87043	0.726157	1.01116	1.03535	3.88403	19.6044	203.211	3086	192	11.9456	0.0963015	0.165367	0.0398296	7.8124e-05	8.15539e-06	1.99398e-05	2.28399e-11	1.69328e-07	1.71005e-10	0.312107	0.495233	0.696212	5839.37	99.375	0.463105	2.35544e+06	1586.44	1.76484	1.866e+06	1.41028e+06	1.5193e+06	1.7677e+06	1.84773e+06	4.26265e+08	4.45562e+08	1.89927e+17	0.00433701	0.00479277	0.00258906	0.00391362	0.00169894	0.00257513	0.00156056	0.00236766	98.7445	1.25553	91.6806
629	2016-12-02-1332.05.855	Manuka_New_4	1.72079	0.609184	1.20436	1.43888	2.4384	17.905	154.692	2589	184	13.0769	0.0789532	0.152534	0.0393579	7.65308e-06	3.82456e-05	1.13285e-05	-5.44169e-11	1.85268e-08	2.4296e-10	0.269138	0.557275	0.696212	6144.73	104.094	0.95855	797033	2731.47	11.0242	593454	2.32919e+06	2.2348e+06	2.9208e+06	1.81262e+06	7.20651e+08	4.47227e+08	3.22294e+17	0.00885945	0.0120116	0.00450695	0.00916544	0.00292836	0.00622779	0.00200232	0.00393786	98.3305	1.66955	90.7131
630	2016-12-02-1337.43.536	Manuka_New_4	1.9785	0.678313	1.01145	1.04575	3.51494	18.4327	169.785	2590	163	10.2583	0.0937156	0.15923	0.0438196	4.76676e-05	2.33524e-05	6.15653e-06	-3.62805e-11	-3.33345e-08	6.46129e-11	0.283691	0.483653	0.661976	5898.1	100.406	0.864844	757939	2284.29	14.0649	534023	1918181	1.99703e+06	2.68011e+06	1.69887e+06	6.49478e+08	4.1169e+08	2.67384e+17	0.00710335	0.00981677	0.00339521	0.00637153	0.00214671	0.00443367	0.00170084	0.00351591	98.7619	1.23814	92.3627
631	2016-12-02-1338.28.618	Manuka_New_4	1.89955	0.731579	1.01243	1.05557	3.76136	19.5183	198.093	2949	181	11.1092	0.0917511	0.155603	0.0462827	0.000189378	2.54816e-05	1.55845e-05	2.3029e-10	9.62993e-08	-3.03502e-11	0.288473	0.503333	0.728134	6400.93	109.25	0.32128	2.80003e+06	2461.53	1.7416	2.22844e+06	2.09405e+06	2.05202e+06	2118579	2.29844e+06	5.35695e+08	5.81172e+08	3.1133e+17	0.00489504	0.00674654	0.00225963	0.00376045	0.0016126	0.00249247	0.00133206	0.00197911	98.7073	1.29267	91.1298
632	2016-12-02-1338.33.377	Manuka_New_4	1.83021	0.76161	1.01152	1.03168	3.78115	18.8153	191.227	2860	176	10.8308	0.0835092	0.151769	0.0402484	5.36899e-05	8.74828e-06	5.06754e-06	2.37159e-11	2.49586e-08	-3.77289e-11	0.267122	0.537162	0.696212	6099.39	102.891	0.518881	1.66262e+06	2132.14	5.22129	1.2894e+06	1.8353e+06	1952484	2.10885e+06	2.0962e+06	5.17386e+08	5.14281e+08	2.66081e+17	0.0043432	0.00567425	0.00212254	0.00329409	0.00156945	0.00265729	0.00132351	0.00220458	98.7087	1.2913	90.4196
633	2016-12-02-1339.11.617	Manuka_New_4	1.70131	0.726321	1.02025	1.04036	3.72541	18.1011	188.765	2766	174	10.9458	0.091673	0.160889	0.046299	9.93211e-05	5.18691e-06	3.94905e-06	1.43535e-12	2.17783e-08	-1.07458e-11	0.318733	0.520348	0.696212	6196.4	105.594	0.397306	2.24135e+06	2374.39	2.91092	1748556	1997162	2.02822e+06	2268846	1.88644e+06	5.63916e+08	4.68869e+08	2.64403e+17	0.00537464	0.00698932	0.00340182	0.00656113	0.00199342	0.00400399	0.00161911	0.00303894	98.6958	1.3042	90.2302
634	2016-12-02-1343.24.537	Manuka_New_4	2.00453	0.743908	1.02379	1.05994	3.85331	20.7412	209.624	3146	187	11.1154	0.117301	0.188722	0.0553069	0.00022467	3.24938e-06	3.5363e-06	7.92857e-12	5.2581e-08	-7.89264e-12	0.407791	0.436597	0.498028	6450.52	111.5	0.499158	1.78583e+06	2378.41	9.0708	1.25493e+06	2.02412e+06	2.10898e+06	3.41335e+06	1.54098e+06	8.71187e+08	3.93302e+08	3.4264e+17	0.0100764	0.0136813	0.00444651	0.0078629	0.00317538	0.00621762	0.00241331	0.00474764	98.5264	1.47358	91.1987
635	2016-12-02-1349.32.095	Manuka_New_4	1.82128	0.757353	1.00396	1.03424	3.66094	18.1494	180.15	2757	171	10.6061	0.101369	0.151225	0.0386945	1.16425e-05	2.79929e-06	5.07282e-06	1.87284e-11	8.95263e-09	4.7865e-12	0.284166	0.422359	0.78556	5403.77	92.2656	0.28181	2183753	1419.6	1.44531	1.69776e+06	1.23578e+06	1.19589e+06	1556987	1.48035e+06	3.61901e+08	3.44087e+08	1.24526e+17	0.00519115	0.00509678	0.00259883	0.0033277	0.00184377	0.00271304	0.00160071	0.00251316	98.6537	1.34632	90.8792
636	2016-12-02-1351.39.938	Manuka_New_4	1.63818	0.606392	1.23771	1.69318	2.25461	19.2694	183.129	3364	191	10.8445	0.0887198	0.151738	0.0344489	6.67721e-07	1.24088e-05	3.46776e-07	3.66786e-13	-1.80732e-10	2.86911e-13	0.281644	0.510061	0.696212	7031.17	120.109	0.773112	1.56353e+06	2845.44	9.09235	1.13334e+06	2.40546e+06	2.42535e+06	3.75036e+06	2.25845e+06	9.93796e+08	5.98458e+08	5.94745e+17	0.00619991	0.00959084	0.00333878	0.00698044	0.00193873	0.00413788	0.00146203	0.00292583	98.3498	1.65019	91.9075
637	2016-12-02-0903.42.767	Manuka_New_4	1.67628	0.645333	1.07409	1.13137	3.69385	19.8784	219.47	3272	222	15.0623	0.0870737	0.160581	0.0499099	2.37057e-05	0.000165286	1.97036e-06	3.55568e-11	-9.42999e-09	-1.33359e-11	0.317464	0.5592	0.585873	7381.29	125.703	0.680527	1.72585e+06	3333.07	8.55419	1.30323e+06	2.81553e+06	2.90814e+06	3.20298e+06	3.37802e+06	8.68003e+08	9.15437e+08	7.94601e+17	0.00541299	0.00656953	0.00288229	0.00486145	0.00209767	0.00356261	0.00185304	0.00322839	98.4743	1.52568	89.5267
638	2016-12-02-0903.49.369	Manuka_New_4	1.69849	0.633098	1.06665	1.12317	4.06108	21.7638	261.447	3775	225	13.4106	0.0753199	0.155857	0.0492489	7.56554e-05	0.000142924	1.35772e-06	-1.88432e-11	9.86218e-09	-3.12495e-12	0.297846	0.620133	0.625262	9011.38	152.344	0.445172	4.00285e+06	5517.88	5.03	3.21585e+06	4.64166e+06	4.77378e+06	5813602	3.03737e+06	1.73358e+09	9.05726e+08	1.57015e+18	0.00798682	0.012424	0.00328927	0.00740185	0.00212144	0.00471045	0.00197103	0.00400125	98.4734	1.52661	91.1075
639	2016-12-02-0904.00.846	Manuka_New_4	1.65717	0.601826	1.10835	1.18524	3.47723	19.8	213.446	3146	203	13.0989	0.0882893	0.178453	0.0585862	2.90142e-05	0.000259671	1.47423e-06	2.32549e-11	-7.93656e-09	5.36254e-12	0.405485	0.580669	0.33729	7791.18	133.328	0.526274	2.6403e+06	4441.69	6.08878	2065504	3.69948e+06	3.76484e+06	3.94794e+06	2995241	1.10141e+09	8.35622e+08	9.20364e+17	0.00656631	0.00964969	0.00372722	0.00806987	0.00242697	0.00535488	0.00188107	0.00392276	98.0738	1.92623	88.6175
640	2016-12-02-0906.56.848	Manuka_New_4	1.64637	0.600766	1.12032	1.16929	3.68776	20.7599	233.657	3450	217	13.649	0.0808225	0.16411	0.0544597	5.4162e-06	0.000281075	2.90503e-06	7.65664e-11	-5.76702e-09	-2.0249e-12	0.33304	0.606386	0.625262	8346.93	141.969	0.558963	2.71887e+06	4880.73	6.77005	2.13985e+06	4.08939e+06	4.06611e+06	4416770	3.63196e+06	1.27175e+09	1.04578e+09	1.32997e+18	0.00587165	0.00805744	0.00340736	0.00691897	0.00225522	0.00463326	0.00175984	0.00336467	98.1683	1.83166	88.8888
641	2016-12-02-0908.03.527	Manuka_New_4	1.72881	0.622201	1.08346	1.13925	3.57784	19.7755	208.782	3157	199	12.5439	0.086943	0.174794	0.056211	1.81006e-05	0.000262213	2.03419e-06	-4.04016e-11	4.71659e-09	-1.66422e-11	0.409826	0.588139	0.498028	7446.18	127.531	0.451397	3.35481e+06	3816.41	2.83217	2.69031e+06	3.2373e+06	3.20673e+06	3.54315e+06	2.37e+06	9.67046e+08	6.46851e+08	6.25534e+17	0.00570574	0.00683749	0.00312558	0.00577882	0.00213739	0.00419366	0.00167925	0.00315456	98.0496	1.95035	89.7532
642	2016-12-02-0908.27.609	Manuka_New_4	1.81574	0.597828	1.10758	1.17482	3.62741	21.4233	228.215	3481	217	13.5274	0.0865889	0.172419	0.056586	1.34606e-05	0.000291924	2.29653e-06	-5.90185e-11	-5.46661e-10	-6.00661e-12	0.358049	0.578993	0.543564	8293.83	141.609	0.5141	2.92058e+06	4913.1	8.151	2.26612e+06	4.12916e+06	4.19367e+06	5158244	2.7437e+06	1.48267e+09	7.8864e+08	1.16929e+18	0.0104237	0.0183683	0.00518926	0.0124456	0.00282724	0.00710479	0.00206979	0.00437012	98.4336	1.56642	89.1117
643	2016-12-02-0908.33.246	Manuka_New_4	1.65433	0.634199	1.06797	1.13507	3.7507	20.06	227.762	3370	208	12.838	0.0799284	0.16238	0.0513739	9.46074e-06	0.000196509	1.1293e-06	4.26207e-13	2.96406e-09	-1.72784e-11	0.369691	0.618085	0.498028	7899.58	134.656	0.406317	3.43004e+06	4123.81	3.25736	2.75958e+06	3.40893e+06	3.88288e+06	3.92988e+06	2.83308e+06	1.10194e+09	7.94393e+08	8.75372e+17	0.00522901	0.00702946	0.00252574	0.00508785	0.00177944	0.00372453	0.0013868	0.00264144	97.9889	2.01113	89.4813
644	2016-12-02-0910.47.288	Manuka_New_4	1.72301	0.652387	1.05547	1.11814	3.70821	19.8213	216.037	3286	204	12.6646	0.0776831	0.163126	0.0476543	4.75623e-06	0.000149112	1.89405e-06	2.34369e-11	3.25222e-09	-1.65576e-11	0.377419	0.617809	0.585873	7475.68	127.594	0.492973	2.82323e+06	3776.8	4.43118	2273323	3.21481e+06	3.4106e+06	3725717	2.46524e+06	1.01712e+09	6.73009e+08	6.84531e+17	0.00862682	0.0155998	0.00473136	0.0110835	0.00242474	0.00640883	0.00168485	0.00378492	98.2602	1.73978	85.5735
645	2016-12-02-0913.05.047	Manuka_New_4	1.65429	0.609014	1.10422	1.15999	3.52476	19.5895	210.077	3208	204	12.9726	0.0917275	0.174328	0.0531772	3.0879e-06	0.000224495	4.97604e-07	-4.97496e-12	-8.6194e-10	1.06065e-12	0.418105	0.561985	0.585873	6819.63	117.719	0.490066	2.15381e+06	2909.66	4.87328	1.65176e+06	2.47597e+06	2664768	3.41725e+06	1976420	8.9631e+08	5.18394e+08	4.64641e+17	0.0123022	0.0207856	0.00574255	0.0129299	0.00277173	0.00612361	0.00226183	0.00465673	98.4738	1.52616	86.8733
646	2016-12-02-0913.13.450	Manuka_New_4	1.64512	0.606303	1.10396	1.14499	3.65905	20.0148	220.571	3231	205	13.0068	0.0866188	0.176505	0.0564568	8.64007e-06	0.000243054	7.12046e-06	-2.53471e-10	1.98566e-08	-2.06755e-12	0.399357	0.603063	0.395538	7936.59	136.078	0.445179	3.01094e+06	4435.73	6.34506	2.38912e+06	3.7661e+06	3.67602e+06	3.94679e+06	3.18307e+06	1.11243e+09	8.97168e+08	9.98034e+17	0.00586396	0.00747719	0.00320011	0.00571437	0.00211883	0.00414305	0.00202238	0.00332151	98.2062	1.79382	89.7522
647	2016-12-02-0914.51.487	Manuka_New_4	1.64273	0.640913	1.09119	1.13393	3.75075	20.1856	227.308	3427	207	12.5034	0.0760659	0.150452	0.0482798	8.18388e-06	0.00018314	4.56222e-06	5.37104e-11	6.2606e-09	1.27494e-10	0.292624	0.596666	0.696212	7981.49	134.719	0.579481	2.76624e+06	4203.11	5.56538	2.1859e+06	3.53235e+06	3.72589e+06	4301774	2.79703e+06	1.20649e+09	7.84464e+08	9.4645e+17	0.00830249	0.0135646	0.00409333	0.00933426	0.00235425	0.00564167	0.00169799	0.00331798	98.3455	1.65449	86.1414
648	2016-12-02-0915.28.209	Manuka_New_4	1.69444	0.678082	1.04271	1.08312	3.90199	19.9142	224.458	3350	197	11.5848	0.0844258	0.160999	0.0488621	3.54847e-05	0.000133043	2.81787e-07	1.4399e-12	1.64215e-09	8.62186e-13	0.322403	0.574193	0.661976	7333.19	124.844	0.487318	2.57006e+06	3367.72	4.1846	2.00254e+06	2.87293e+06	2.96826e+06	3.64215e+06	2.34291e+06	9.83318e+08	6.32544e+08	6.21992e+17	0.00697285	0.0104149	0.00424915	0.00903892	0.00263498	0.00594292	0.00190275	0.00362369	98.2729	1.72713	89.8704
649	2016-12-02-0915.55.487	Manuka_New_4	1.77296	0.600305	1.07592	1.13957	3.53498	19.723	203.923	3008	191	12.128	0.0758847	0.156835	0.0526845	2.1586e-05	0.000235017	4.60506e-06	4.54374e-11	9.2545e-09	1.45978e-10	0.347525	0.611077	0.585873	7594.19	128.812	0.421658	2936342	4116.34	3.36006	2.37489e+06	3.38666e+06	3.68367e+06	3.52689e+06	2.79353e+06	9.67421e+08	7.6626e+08	7.41296e+17	0.00442278	0.00636422	0.00270778	0.0060162	0.00180151	0.00419457	0.00143627	0.00298605	97.9614	2.0386	88.9332
650	2016-12-02-0916.15.608	Manuka_New_4	1.68044	0.668056	1.07811	1.13176	3.68111	19.8784	218.11	3229	205	13.0149	0.080804	0.153642	0.0501701	4.56762e-05	0.000181823	2.33461e-06	3.20421e-11	9.89308e-09	-3.04819e-11	0.304854	0.573207	0.448864	7431.74	126.188	0.405309	2872894	3485.12	4.36757	2.27421e+06	2.91921e+06	3.24557e+06	3.53341e+06	2.48102e+06	9.59188e+08	6.73504e+08	6.46017e+17	0.00715513	0.010008	0.00367131	0.00718709	0.00228073	0.00445998	0.0021246	0.00388369	98.0527	1.94727	90.7538
651	2016-12-02-0916.33.928	Manuka_New_4	1.73768	0.612676	1.09071	1.13953	3.57475	19.88	208.523	3129	201	12.9118	0.0773847	0.156728	0.0506376	4.20353e-05	0.000189084	1.80634e-06	3.33812e-11	8.897e-09	-1.13586e-11	0.338782	0.598054	0.395538	7613.16	129.047	0.526134	3.04399e+06	4037.91	3.91587	2.44072e+06	3.36647e+06	3.46689e+06	3.94059e+06	2.31281e+06	1.08155e+09	6.3478e+08	6.86544e+17	0.00643726	0.00914271	0.00346394	0.00800228	0.00240568	0.00605645	0.00175808	0.00412734	98.0045	1.99552	89.2375
652	2016-12-02-0916.44.890	Manuka_New_4	1.68768	0.636214	1.07468	1.13996	3.70904	20.1856	224.653	3328	207	12.8753	0.0888987	0.16431	0.0557257	3.07882e-06	0.000256717	3.15398e-06	6.71318e-11	1.38383e-09	3.19087e-11	0.312868	0.557747	0.625262	7802.92	132.844	0.522846	2.33414e+06	4049.5	8.93593	1.76123e+06	3.34966e+06	3.51488e+06	4.48564e+06	2.60882e+06	1.24968e+09	7.26806e+08	9.08277e+17	0.00827782	0.0126429	0.00457756	0.00927489	0.00279505	0.00594529	0.0021469	0.00434905	98.4696	1.53045	90.8512
653	2016-12-02-0916.55.648	Manuka_New_4	1.66629	0.635153	1.0723	1.11636	3.6901	19.5199	213.251	3178	201	12.7127	0.0926243	0.184118	0.0589478	1.98589e-05	0.000223937	8.33713e-07	-6.47288e-13	-1.62239e-09	8.19712e-12	0.476132	0.575695	0.272971	7431.59	127.656	0.705294	1.72573e+06	3824.55	9.41879	1.32724e+06	3.26711e+06	3.264e+06	3.6076e+06	3.09259e+06	9.84815e+08	8.44225e+08	8.31405e+17	0.00888885	0.014465	0.00556865	0.0130918	0.00332854	0.00862313	0.00227795	0.00494505	97.8604	2.13962	88.2843
654	2016-12-02-0917.36.409	Manuka_New_4	1.65884	0.647516	1.07547	1.12877	3.57957	19.1311	205.154	3124	198	12.5493	0.0792393	0.156572	0.0491914	1.78881e-05	0.000195223	1.1236e-06	7.72274e-12	2.80489e-09	1.24045e-11	0.355422	0.584599	0.448864	7157.46	121.906	0.471752	2.51415e+06	3411.45	4.61717	2.00033e+06	2.88794e+06	2.89299e+06	3187403	2.52708e+06	8.50553e+08	6.74345e+08	5.73566e+17	0.00572292	0.00726862	0.00328589	0.00657316	0.00201094	0.00466672	0.00157257	0.00329383	97.878	2.122	86.2246
655	2016-12-02-0917.47.409	Manuka_New_4	1.83879	0.638305	1.11056	1.15622	3.841	22.497	247.843	3626	240	15.8853	0.0660325	0.142166	0.0426397	7.21793e-05	0.000125824	1.02083e-06	8.85269e-12	4.87329e-09	-7.36482e-12	0.339276	0.636041	0.33729	8806.22	148.109	0.514619	2947193	5202.36	3.80255	2381911	4.40504e+06	4.64645e+06	4.94635e+06	3.83588e+06	1.45415e+09	1.12769e+09	1.63983e+18	0.00707618	0.0120554	0.00361326	0.00946137	0.00236805	0.00710529	0.00190518	0.00558716	97.532	2.46799	88.7342
656	2016-12-02-0920.30.210	Manuka_New_4	1.65506	0.596235	1.1331	1.18656	3.66767	21.1264	237.997	3537	221	13.8086	0.0753008	0.158549	0.0541127	3.37411e-05	0.000297317	2.85259e-06	8.30097e-11	-1.26974e-08	-8.9899e-12	0.336887	0.608978	0.585873	8703.53	148.047	0.503482	3.27388e+06	5412.15	4.75771	2.62774e+06	4.55365e+06	4.80448e+06	4.91493e+06	3.67403e+06	1.44491e+09	1.08011e+09	1.56066e+18	0.00637126	0.0108824	0.00315382	0.00706141	0.00223472	0.00531749	0.001933	0.0041041	97.9673	2.03268	89.8714
657	2016-12-02-0921.25.129	Manuka_New_4	1.72431	0.629259	1.07387	1.13386	3.69117	20.1888	220.118	3319	206	12.7858	0.0809698	0.163566	0.0510384	1.02043e-05	0.000197486	1.63392e-06	2.79382e-11	2.21875e-10	6.66561e-12	0.422491	0.587131	0.395538	7806.45	133.25	0.474104	3168119	4172.77	3.05927	2.53489e+06	3.45096e+06	3.76128e+06	3.88675e+06	2.82345e+06	1.08415e+09	7.87557e+08	8.53831e+17	0.00514462	0.00693946	0.00297442	0.00633503	0.00184689	0.00421286	0.00146038	0.00309043	98.008	1.99196	87.5612
658	2016-12-02-0921.36.290	Manuka_New_4	1.63534	0.661252	1.07369	1.13559	3.67521	19.6044	218.887	3298	205	12.7426	0.081912	0.154009	0.0475335	1.49669e-06	0.000143479	5.70115e-06	-8.52835e-11	5.41279e-09	-1.28046e-10	0.295911	0.577585	0.661976	7505.14	127.625	0.524793	2.17969e+06	3562.81	7.56047	1.67615e+06	3.01423e+06	3.03584e+06	3652385	2.86809e+06	9.97041e+08	7.82939e+08	7.80622e+17	0.00679702	0.00770182	0.00331391	0.00656294	0.00200347	0.00418034	0.00148746	0.00279885	98.2878	1.71216	88.873
659	2016-12-02-0921.41.847	Manuka_New_4	1.70028	0.634476	1.08076	1.15164	3.59816	19.9126	215.778	3337	206	12.7168	0.088582	0.168216	0.0511344	2.07096e-06	0.000202358	3.77408e-06	6.8809e-11	-4.08838e-09	-6.10015e-11	0.377013	0.565193	0.543564	7342.89	126.156	0.541374	2.22698e+06	3517.88	7.26326	1.70295e+06	2.96801e+06	3.11538e+06	3.75104e+06	2552497	1.01827e+09	6.92906e+08	7.05564e+17	0.00905874	0.013683	0.00529321	0.0115991	0.00298117	0.0074622	0.00204445	0.00450448	98.0406	1.95941	87.9967
660	2016-12-02-0921.47.934	Manuka_New_4	1.65793	0.618367	1.08761	1.14134	3.63173	19.7312	215.907	3138	203	13.1322	0.0771279	0.165307	0.0536697	2.11222e-06	0.000274049	3.12683e-07	2.89127e-12	4.43101e-10	-5.83217e-13	0.472367	0.609302	0.272971	7687.92	131.75	0.554591	2.90613e+06	4425.54	3.82709	2.354e+06	3671276	3.74144e+06	3.67552e+06	2.99309e+06	1.01923e+09	8.29986e+08	8.45945e+17	0.00628503	0.00866962	0.00305607	0.00671406	0.00201755	0.00479443	0.00146561	0.00316216	97.6767	2.32327	85.5396
661	2016-12-02-0923.15.211	Manuka_New_4	1.726	0.583374	1.10807	1.18115	3.61871	20.954	229.576	3297	213	13.7607	0.0794585	0.165646	0.0571796	4.0074e-05	0.000287823	2.68955e-06	-5.96039e-11	-1.02822e-08	-4.46857e-11	0.332383	0.602956	0.585873	8717.47	147.938	0.668123	2.6091e+06	5989.67	10.6855	2.05007e+06	4.90196e+06	4920359	5.30595e+06	3.58305e+06	1.55922e+09	1.05292e+09	1.64174e+18	0.00960795	0.0162289	0.00403259	0.00959724	0.00220909	0.0060465	0.00191667	0.00484724	98.3567	1.64335	91.5262
662	2016-12-02-0923.42.692	Manuka_New_4	1.70847	0.611051	1.08156	1.14334	3.65302	20.1261	219.211	3264	203	12.6253	0.0734901	0.144105	0.0494501	1.73701e-05	0.000223239	4.77583e-07	-1.15563e-12	1.99019e-09	5.13368e-12	0.289394	0.604084	0.448864	7992.17	134.656	0.360876	3.75252e+06	4248.64	2.76075	3.06442e+06	3.5382e+06	3.70219e+06	3.86769e+06	2.76415e+06	1.08413e+09	7.74799e+08	8.39981e+17	0.00400506	0.00492685	0.00237233	0.00469965	0.00165094	0.00339969	0.00128238	0.00238745	98.5015	1.49848	89.4696
663	2016-12-02-0924.20.008	Manuka_New_4	1.68638	0.650322	1.07594	1.12222	3.91264	20.9664	242.272	3629	212	12.3847	0.0693234	0.136526	0.0416517	8.10869e-06	9.64697e-05	2.91994e-07	-4.66476e-13	1.62331e-11	-9.58384e-13	0.237857	0.599417	0.728134	8359.52	140.25	0.815236	1903211	4636.08	9.23779	1.4671e+06	3.88057e+06	4.11845e+06	4.98549e+06	3.30263e+06	1.42675e+09	9.45151e+08	1.3485e+18	0.00821324	0.0138636	0.00392892	0.0100084	0.00225301	0.00572567	0.00166617	0.00374694	98.1425	1.85746	90.8221
664	2016-12-02-0926.16.328	Manuka_New_4	1.75911	0.583685	1.1241	1.17933	3.50787	20.6221	215.065	3231	218	14.7088	0.0775776	0.161057	0.0545914	3.88724e-05	0.000300632	1.12051e-06	1.57784e-11	5.45216e-09	5.80666e-12	0.32224	0.610435	0.498028	8192.12	138.969	0.419585	3.15964e+06	4899.19	5.44354	2.5267e+06	4.13999e+06	4.09104e+06	4.70413e+06	2.73375e+06	1.34001e+09	7.78729e+08	1.0435e+18	0.00735897	0.0126156	0.00382437	0.00856686	0.00238461	0.00571368	0.001754	0.00370761	98.3744	1.62562	89.2705
665	2016-12-02-0927.14.329	Manuka_New_4	1.66992	0.618754	1.10417	1.15942	3.7744	21.065	240.653	3667	219	13.0791	0.0693001	0.142452	0.0432	7.24783e-07	0.000151369	5.57151e-07	1.33153e-12	-2.47898e-10	-3.32256e-12	0.341933	0.596692	0.395538	8485.46	143.531	0.487528	2.74472e+06	5114.41	4.4268	2.18193e+06	4.43838e+06	4.37918e+06	4.89149e+06	3.37118e+06	1.41591e+09	9.75837e+08	1.3817e+18	0.00586168	0.0100067	0.00390659	0.00941167	0.00220731	0.0060161	0.0016811	0.00423888	97.457	2.54296	86.2463
666	2016-12-02-0927.46.649	Manuka_New_4	1.65829	0.621528	1.07449	1.11025	3.67075	19.2846	208.717	3121	193	11.935	0.0885258	0.17837	0.0564723	4.34598e-05	0.000169598	1.92293e-06	3.40477e-11	-6.88944e-09	3.88306e-12	0.404435	0.584119	0.448864	7449.34	127.531	0.539661	2.51206e+06	3849.45	5.9843	1.97202e+06	3.22128e+06	3.36243e+06	3698951	2.61939e+06	1.00981e+09	7.15091e+08	7.22109e+17	0.00751823	0.00973559	0.00446675	0.00958747	0.00297442	0.00678906	0.00187093	0.00377475	98.2125	1.78754	88.9726
667	2016-12-02-0928.09.526	Manuka_New_4	1.65643	0.616243	1.06478	1.14603	3.51561	18.9679	203.988	3059	196	12.5584	0.0868733	0.167392	0.0519655	7.9082e-06	0.000178246	2.02503e-06	-2.90261e-11	6.68898e-10	3.42089e-11	0.372016	0.586212	0.625262	6876.09	117.812	0.513482	1.91936e+06	3049.17	7.11934	1.48336e+06	2.57907e+06	2.63333e+06	2.99628e+06	2.54103e+06	7.86201e+08	6.66747e+08	5.24197e+17	0.0062319	0.00762313	0.00344491	0.00699183	0.00225088	0.00486654	0.00157378	0.00329994	98.2966	1.70339	88.7098
668	2016-12-02-0928.26.007	Manuka_New_4	1.80749	0.633545	1.07215	1.13381	3.57543	20.0051	206.514	3168	200	12.6263	0.0849825	0.168925	0.0507246	5.49117e-05	0.000160708	3.85574e-06	9.49745e-11	-6.68336e-09	-1.84611e-11	0.408805	0.577667	0.543564	6943.36	119.25	0.369105	2850633	3102.17	4.15333	2.26566e+06	2.65484e+06	2.84217e+06	3.32239e+06	1.89262e+06	8.77053e+08	4.99618e+08	4.38192e+17	0.0109826	0.0191837	0.00570562	0.0132309	0.00331235	0.00754049	0.00219096	0.00463631	97.8191	2.18094	87.5405
669	2016-12-02-0929.39.167	Manuka_New_4	1.64234	0.627159	1.0842	1.14121	3.53606	19.0887	204.636	3056	196	12.5707	0.0783545	0.153802	0.0508352	8.50761e-07	0.000235197	1.08604e-06	-5.84744e-12	7.41376e-10	1.71858e-11	0.325301	0.575256	0.625262	7177.08	121.906	0.51397	2.42463e+06	3434.74	4.16828	1.92296e+06	2.87637e+06	3.0773e+06	3.19059e+06	2.57143e+06	8.51404e+08	6.86179e+08	5.84215e+17	0.00642787	0.00953916	0.00339808	0.00754947	0.00203534	0.00473516	0.00162465	0.00348141	98.1199	1.88014	89.0298
670	2016-12-02-0929.50.253	Manuka_New_4	1.87405	0.572356	1.10924	1.1655	3.42158	20.382	199.842	2979	200	13.4273	0.0935879	0.182117	0.0638024	1.7048e-05	0.000411873	4.83347e-06	2.1566e-10	6.71506e-09	-1.80354e-11	0.418712	0.572104	0.498028	7292.32	124.75	0.506783	2.68114e+06	3694.13	4.61064	2.0804e+06	3.09328e+06	3.14618e+06	3.60927e+06	2.28785e+06	9.74442e+08	6.1768e+08	6.01894e+17	0.00895473	0.0129796	0.00500361	0.0120121	0.0032333	0.00888309	0.00210955	0.00524212	98.4895	1.51054	90.002
671	2016-12-02-0932.01.852	Manuka_New_4	1.7333	0.599111	1.12721	1.18597	3.58464	21.065	227.114	3407	217	13.8213	0.0880808	0.168428	0.0587171	8.21069e-06	0.000377671	4.62606e-07	-4.48421e-12	1.31731e-09	3.26578e-12	0.328278	0.560705	0.625262	8171.63	139.078	0.596312	3.41854e+06	4579.98	5.50678	2.67649e+06	3.79719e+06	3.91876e+06	4.40731e+06	2892472	1.25608e+09	8.24353e+08	1.03546e+18	0.00884304	0.0139475	0.00375477	0.00889138	0.00225929	0.00558542	0.0017107	0.00391057	98.5308	1.46917	90.4595
672	2016-12-02-0932.35.736	Manuka_New_4	1.67788	0.580901	1.12469	1.18075	3.45262	19.8523	208.847	3044	214	15.0447	0.084986	0.171457	0.0587953	1.09584e-05	0.000372632	2.26669e-06	6.34838e-11	2.74266e-09	-2.37645e-11	0.314315	0.583886	0.661976	8001.54	136.109	0.533642	2.71145e+06	4751.94	6.44995	2.12772e+06	3.91349e+06	3.91504e+06	4.31264e+06	2.96067e+06	1.2161e+09	8.34859e+08	1.01527e+18	0.00649796	0.00918601	0.00359297	0.00715808	0.00218928	0.00487504	0.00152559	0.00317897	98.7461	1.25393	90.5359
673	2016-12-02-0933.23.608	Manuka_New_4	1.75918	0.600762	1.07464	1.13618	3.72245	20.6143	224.782	3337	207	12.8406	0.0737932	0.15335	0.0492951	9.32788e-05	0.000154857	1.46194e-06	5.91999e-12	5.63148e-09	-1.62498e-11	0.306077	0.618828	0.498028	8242.3	139.109	0.646294	2.66262e+06	4815.87	7.73849	2.12162e+06	4.03111e+06	4.12989e+06	4.34685e+06	3.36271e+06	1.23878e+09	9.58318e+08	1.18715e+18	0.0043539	0.00665784	0.0028209	0.00562889	0.00174687	0.00369829	0.00147796	0.0030554	98.1523	1.84769	88.0706
674	2016-12-02-0933.48.804	Manuka_New_4	1.68696	0.630741	1.07929	1.14769	3.4775	19.0904	200.166	2983	196	12.8783	0.0903445	0.170714	0.055598	3.06087e-06	0.000223252	1.02208e-06	1.52344e-11	-1.6748e-09	-1.28869e-12	0.390439	0.558765	0.543564	6937.86	119.297	0.575183	2187012	3200.56	5.36061	1.67857e+06	2.67042e+06	2.91325e+06	3.24367e+06	2297546	8.56328e+08	6.06551e+08	5.19406e+17	0.00747616	0.0122364	0.00460435	0.0115697	0.00263522	0.0074526	0.00177527	0.00437134	98.0868	1.91316	90.4842
675	2016-12-02-0934.24.367	Manuka_New_4	1.63827	0.642857	1.09889	1.13447	3.79726	20.4898	233.203	3556	211	12.52	0.0805691	0.156517	0.0479644	1.98421e-05	0.00017381	5.56026e-06	-3.80939e-11	1.71265e-08	-1.02034e-10	0.304878	0.588687	0.661976	8001.86	135.812	0.485525	2.69185e+06	4337.53	7.15302	2.08915e+06	3.61373e+06	3.83122e+06	4.69536e+06	2.60047e+06	1.32222e+09	7.32294e+08	9.68251e+17	0.00852047	0.0126383	0.0043155	0.00859712	0.0030123	0.00682288	0.00190925	0.00419657	98.273	1.72698	90.8794
676	2016-12-02-0934.35.367	Manuka_New_4	1.735	0.607097	1.09491	1.14988	3.59719	20.2096	215.001	3219	205	13.0553	0.0726603	0.153324	0.049549	9.3288e-06	0.000215053	2.95454e-06	5.523e-11	8.7891e-09	-3.24187e-11	0.355254	0.621682	0.448864	7968.02	134.719	0.72453	1822443	4486.55	7.08564	1.43721e+06	3.79922e+06	3.83983e+06	4.38888e+06	3.17276e+06	1.23064e+09	8.89641e+08	1.09483e+18	0.0097312	0.01736	0.00525659	0.0134334	0.00293981	0.00872726	0.00193344	0.00527774	97.9607	2.0393	88.1717
677	2016-12-02-0934.53.566	Manuka_New_4	1.65316	0.657845	1.04023	1.09845	3.65799	18.6788	202.887	3050	188	11.5882	0.0894303	0.174518	0.0539522	3.546e-05	0.000143602	1.87252e-06	-2.80083e-11	1.10918e-08	1.07126e-11	0.390538	0.578268	0.395538	6906.74	117.906	0.434144	2233441	3186.93	6.77155	1.73777e+06	2.66567e+06	2.8807e+06	3.13123e+06	2.23615e+06	8.21935e+08	5.86978e+08	4.82458e+17	0.00870166	0.0130087	0.00342131	0.00707237	0.00251214	0.00598221	0.00197017	0.00451915	98.2749	1.72506	88.9798
678	2016-12-02-0935.23.812	Manuka_New_4	1.61643	0.647887	1.10783	1.14752	3.67504	20.0051	223.487	3379	230	15.6555	0.0798957	0.156016	0.0452433	2.56609e-05	9.62833e-05	6.14209e-06	-5.17703e-11	2.69274e-08	-1.40953e-10	0.321069	0.581724	0.543564	7684.8	130.375	0.525572	2.70182e+06	3803.03	4.3683	2.12939e+06	3.20697e+06	3.43386e+06	3.73065e+06	2.87119e+06	1.02942e+09	7.92258e+08	8.15563e+17	0.00498585	0.00672638	0.00268042	0.00546874	0.00175249	0.00386571	0.00136326	0.0027812	98.2942	1.70582	89.9941
679	2016-12-02-0936.02.207	Manuka_New_4	1.65135	0.622407	1.06843	1.11728	3.7255	19.5994	217.721	3235	202	12.6133	0.0797971	0.160206	0.0495749	8.09966e-06	0.000130743	2.14859e-07	1.13856e-12	5.1663e-10	-3.45661e-13	0.344317	0.591149	0.543564	7724.62	131.828	0.630927	3.14736e+06	4112.83	4.22571	2518974	3.4196e+06	3.58757e+06	3.85082e+06	2.69717e+06	1.06846e+09	7.48365e+08	7.99599e+17	0.00584503	0.00906265	0.00294791	0.00660435	0.00190949	0.00403961	0.00140417	0.00266701	98.2451	1.75492	89.4709
680	2016-12-02-0936.12.447	Manuka_New_4	1.60624	0.660848	1.06532	1.10918	3.84097	19.7558	228.086	3379	203	12.1956	0.0927142	0.175171	0.0536625	3.17108e-05	0.000139099	1.37553e-06	-1.86873e-11	7.73581e-09	1.07363e-12	0.398812	0.550867	0.498028	7329.98	126.234	0.510289	2.48284e+06	3326.89	5.36119	1.91175e+06	2.84141e+06	2.92012e+06	3.57997e+06	2.59142e+06	9.71947e+08	7.03559e+08	6.83821e+17	0.00621529	0.00758277	0.00365678	0.00655889	0.00226445	0.00440162	0.00173201	0.00322311	98.1536	1.84644	90.6285
681	2016-12-02-0936.29.048	Manuka_New_4	1.62064	0.675272	1.05346	1.11412	3.72881	19.2425	216.879	3281	201	12.3136	0.078427	0.155454	0.0451126	4.37019e-06	9.32468e-05	3.50287e-06	-5.59282e-11	6.75788e-09	-2.6868e-11	0.32141	0.5962	0.585873	7267.21	123.188	0.515953	2.42591e+06	3377.23	3.81941	1.91289e+06	2.91848e+06	2918004	3.76619e+06	2.13459e+06	1.01045e+09	5.72696e+08	5.7868e+17	0.0103596	0.0168738	0.00447013	0.0106982	0.00333677	0.00833744	0.00211696	0.00493105	97.775	2.22496	87.7638
682	2016-12-02-0937.10.170	Manuka_New_4	1.7795	0.64918	1.06734	1.12726	3.47109	19.1159	192.393	2920	190	12.363	0.0821914	0.164461	0.0501619	1.76164e-05	0.000168884	2.60429e-06	-5.33377e-11	-1.04962e-08	-5.90185e-12	0.345527	0.576524	0.585873	6847.58	117.031	0.405988	3.20334e+06	3251.91	2.70583	2.61447e+06	2.80367e+06	2.76774e+06	2643438	2.27484e+06	6.91349e+08	5.94946e+08	4.11315e+17	0.00490512	0.00614812	0.00245069	0.0046593	0.00168516	0.00352597	0.0014328	0.00280078	98.3704	1.62962	90.0345
683	2016-12-02-0938.13.968	Manuka_New_4	1.83154	0.613544	1.06622	1.12378	3.67406	20.4534	214.223	3189	198	12.2935	0.0831627	0.156386	0.0519994	4.00071e-05	0.000197417	2.02243e-06	-3.2413e-11	-1.18439e-08	2.60544e-11	0.30756	0.572295	0.498028	7517.54	127.516	0.527481	2618599	3713.97	4.87816	2.03582e+06	3.08889e+06	3.20907e+06	3.89337e+06	2.39831e+06	1.06263e+09	6.5458e+08	6.95578e+17	0.00788813	0.0126469	0.00388089	0.00931512	0.00237988	0.00575253	0.0016421	0.00358528	98.4385	1.5615	90.983
684	2016-12-02-0938.19.528	Manuka_New_4	1.87783	0.691841	1.02864	1.09871	3.5601	19.2711	192.263	2907	189	12.2879	0.0849249	0.160194	0.0481584	2.63555e-05	0.00011018	6.32325e-07	-4.64499e-12	-3.20532e-09	-1.49303e-12	0.371441	0.57796	0.543564	6350.72	108.656	0.662503	1.47263e+06	2503.92	6.24594	1122802	2.11063e+06	2.30025e+06	2.64265e+06	2.14562e+06	6.65899e+08	5.40656e+08	3.60022e+17	0.00970449	0.0152082	0.00480275	0.0106618	0.00323571	0.0075294	0.00231569	0.00524986	97.8495	2.1505	87.6681
685	2016-12-02-0938.25.493	Manuka_New_4	1.6968	0.714834	1.02564	1.08052	3.84821	19.4451	217.268	3266	200	12.2474	0.113388	0.19284	0.058875	1.83445e-06	0.000155788	2.25928e-06	2.93529e-11	2.40648e-09	-3.78673e-11	0.444881	0.496086	0.448864	6627.85	115.234	0.52119	1.7205e+06	2540.61	9.43677	1.23867e+06	2.14827e+06	2.32861e+06	2.88567e+06	2.41312e+06	7.48717e+08	6.26109e+08	4.68778e+17	0.00864785	0.0100843	0.00427826	0.00737297	0.00251345	0.00486698	0.0019068	0.00357879	98.3944	1.60564	90.1857
686	2016-12-02-0939.24.489	Manuka_New_4	1.72874	0.666468	1.06788	1.127	3.69226	20.0423	217.592	3239	206	13.1016	0.0779314	0.146139	0.0464153	4.84153e-06	0.000138503	7.15454e-07	-3.26074e-12	9.33113e-10	7.42633e-12	0.253406	0.587949	0.728134	7473.38	126.156	0.452128	2.71429e+06	3471.73	4.97165	2.14588e+06	2.93615e+06	2.89282e+06	3543274	2.55948e+06	9.61867e+08	6.94802e+08	6.68307e+17	0.00615681	0.00881022	0.00302765	0.00614806	0.00187297	0.00412626	0.00139772	0.00287728	98.6357	1.36428	89.8694
687	2016-12-02-0941.37.693	Manuka_New_4	1.64364	0.66405	1.05729	1.10021	3.74825	19.2711	213.705	3188	197	12.1735	0.0759556	0.149748	0.045544	4.87494e-05	9.89523e-05	7.94056e-06	-1.85947e-11	3.26265e-08	-9.30677e-11	0.279309	0.597491	0.625262	7385.15	124.75	0.509318	2.09396e+06	3649.65	7.77604	1.63761e+06	3.04687e+06	3.20528e+06	3.66029e+06	2.57865e+06	9.88216e+08	6.9619e+08	6.87987e+17	0.00651524	0.00987337	0.00389462	0.00812592	0.0022601	0.00502241	0.00164671	0.00337143	98.3794	1.62063	89.7284
688	2016-12-02-0942.10.893	Manuka_New_4	1.68911	0.667938	1.0797	1.14462	3.89307	21.3324	249.528	3767	227	13.6791	0.0833889	0.157361	0.0485514	9.1544e-06	0.000162963	3.82003e-07	-2.98461e-12	-8.65827e-10	2.46605e-13	0.26937	0.575106	0.661976	8661.63	146.406	0.453445	3.49374e+06	4796.04	5.19147	2.71369e+06	3.96918e+06	4.2385e+06	5.2605e+06	2.99338e+06	1.53771e+09	8.74998e+08	1.34549e+18	0.00655172	0.00960277	0.00304972	0.00607272	0.00189103	0.00386367	0.00147154	0.00276051	98.8518	1.14819	92.4029
689	2016-12-02-0942.56.408	Manuka_New_4	1.74245	0.60377	1.09859	1.15439	3.43092	19.4251	197.122	2903	196	13.2332	0.0743001	0.156162	0.0535238	6.99074e-07	0.000266067	1.48969e-06	1.40144e-11	1.20439e-09	-2.02627e-11	0.326027	0.618444	0.543564	7368.98	124.75	0.425346	2.77038e+06	4049.25	3.94161	2.2411e+06	3.41216e+06	3.48561e+06	3.49612e+06	2406548	9.43895e+08	6.49726e+08	6.13273e+17	0.00714715	0.0106006	0.00383657	0.00821321	0.00213253	0.0050812	0.00170557	0.00370963	98.1152	1.88477	89.5676
690	2016-12-02-0943.45.931	Manuka_New_4	1.62041	0.616296	1.13568	1.16309	3.77716	21.1264	242.531	3737	223	13.3072	0.0736529	0.144967	0.0439179	2.24474e-06	0.000131139	4.30361e-07	-3.10154e-12	6.11788e-10	-4.26642e-13	0.333872	0.60611	0.395538	8573.82	144.938	0.409401	3.57263e+06	4620	3.83074	2.84898e+06	3.87762e+06	4.23504e+06	5.13422e+06	2.90748e+06	1.49334e+09	8.4567e+08	1.26288e+18	0.00759589	0.0122985	0.0044755	0.0105883	0.00229619	0.0057638	0.00161625	0.00401339	97.4675	2.53248	86.3695
691	2016-12-02-0945.54.170	Manuka_New_4	1.59965	0.590342	1.16292	1.18472	3.28265	18.8032	190.061	2852	195	13.3327	0.0685604	0.147592	0.0485056	1.965e-06	0.000214736	1.43158e-06	1.17831e-11	8.78786e-10	-2.30424e-11	0.332489	0.616384	0.543564	7301.02	123.406	0.676421	1.75554e+06	4062.58	5.47806	1.39747e+06	3.39807e+06	3.4098e+06	3.54771e+06	2.70626e+06	9.52544e+08	7.26617e+08	6.92135e+17	0.00557534	0.00771388	0.00339281	0.00694383	0.00220084	0.00541421	0.00148151	0.00344946	97.6124	2.38755	86.1889
692	2016-12-02-0946.07.326	Manuka_New_4	1.68375	0.604365	1.08273	1.14	3.47593	18.9662	197.316	2968	195	12.8117	0.0887614	0.182255	0.0611185	2.94734e-06	0.000333461	8.43032e-07	-1.18604e-11	1.42481e-09	8.27611e-12	0.47591	0.590298	0.395538	7249.49	124.859	0.557842	2.56359e+06	3926.54	6.65801	2.02423e+06	3.2622e+06	3.39092e+06	3.45622e+06	2.50898e+06	9.33122e+08	6.77382e+08	6.3208e+17	0.0091486	0.014038	0.00493944	0.0118545	0.00300449	0.00789853	0.00189965	0.0044523	97.9877	2.01226	87.2057
693	2016-12-02-0946.47.009	Manuka_New_4	1.80707	0.642747	1.06092	1.14038	3.63424	20.3422	215.843	3212	203	12.8297	0.081742	0.160599	0.0509395	2.84156e-05	0.00019344	1.65002e-06	-8.95049e-12	1.12859e-10	-2.67497e-11	0.332354	0.592125	0.498028	7493.44	127.594	0.407391	3.14845e+06	3762.72	4.88405	2.50713e+06	3.1395e+06	3.36218e+06	3.72622e+06	2.30411e+06	1.01726e+09	6.2902e+08	6.39876e+17	0.00687229	0.00848084	0.00323254	0.00608262	0.00191395	0.00392195	0.00152003	0.00294382	98.1221	1.87786	90.1718
694	2016-12-02-0946.56.611	Manuka_New_4	1.71845	0.635323	1.0839	1.15032	3.63137	20.2096	219.276	3291	211	13.5281	0.0814415	0.163393	0.0515253	5.22981e-07	0.000203323	6.9145e-07	7.63138e-12	-4.99768e-10	1.28177e-12	0.352899	0.580429	0.498028	7651.15	130.438	0.476535	3.19034e+06	3946.61	4.12075	2548607	3371895	3.33952e+06	3.97304e+06	2.36827e+06	1.0965e+09	6.53603e+08	7.16672e+17	0.00865981	0.0141082	0.00463922	0.0103645	0.00293927	0.00724984	0.00197667	0.00411994	98.1992	1.80078	88.3458
695	2016-12-02-0948.09.716	Manuka_New_4	1.64284	0.647306	1.06574	1.09961	3.88703	20.0487	229.576	3261	199	12.1438	0.0856367	0.176216	0.0566545	4.13427e-05	0.000173979	4.1059e-06	-1.09355e-10	2.19571e-08	5.70907e-11	0.373397	0.602625	0.448864	8083.09	137.672	0.586421	2.2483e+06	4671.41	7.40833	1.75002e+06	3.9338e+06	3.8434e+06	4441534	3.23528e+06	1.25902e+09	9.17084e+08	1.15462e+18	0.00489173	0.0064905	0.0031461	0.005907	0.00190166	0.00389539	0.00137116	0.00269355	98.4827	1.51732	88.3578
696	2016-12-02-0948.55.568	Manuka_New_4	1.72394	0.678672	1.05248	1.11441	3.74175	19.9109	218.499	3274	204	12.7111	0.0786788	0.156539	0.0474255	2.69211e-05	0.000143944	8.33004e-06	-4.95665e-11	3.7226e-08	-1.75761e-10	0.318102	0.593029	0.543564	7361.16	124.812	0.711104	1.69848e+06	3532.52	7.39905	1312728	2.94311e+06	3.25265e+06	3.4931e+06	2.93704e+06	9.43079e+08	7.92951e+08	7.47815e+17	0.00744692	0.0124838	0.00435269	0.00991023	0.00252625	0.00615881	0.00183006	0.00412	98.3081	1.69187	88.4525
697	2016-12-02-0949.02.807	Manuka_New_4	1.76217	0.579678	1.11349	1.16847	3.46067	20.0794	205.478	3111	204	13.377	0.0731487	0.155257	0.0524666	8.83384e-06	0.000298284	1.47572e-06	3.08979e-11	3.55574e-09	-2.89041e-12	0.388454	0.616148	0.33729	7750.49	131.812	0.44971	2.78882e+06	4474.65	3.67339	2249257	3.78593e+06	3769498	4.11849e+06	2.60974e+06	1.14273e+09	7.24106e+08	8.27457e+17	0.00850843	0.0145993	0.00495251	0.0120647	0.00277711	0.00753824	0.00168186	0.00397893	97.7495	2.25052	84.5973
698	2016-12-02-0951.36.889	Manuka_New_4	1.69506	0.613825	1.1033	1.16693	3.66228	20.7177	229.511	3445	214	13.2935	0.0760152	0.155852	0.0481643	8.71099e-06	0.000185807	1.12462e-06	-2.19259e-12	2.87332e-09	1.44453e-11	0.36784	0.602896	0.585873	7822.51	133.125	0.451459	2.72113e+06	4114.4	4.42737	2.17972e+06	3.4947e+06	3.69441e+06	3725956	3223978	1.03858e+09	8.98656e+08	9.33326e+17	0.0066142	0.00978802	0.00339118	0.00786111	0.00222882	0.00582363	0.00165591	0.00395689	97.3944	2.60556	86.4542
699	2016-12-02-0951.52.288	Manuka_New_4	1.70483	0.639847	1.10081	1.16528	3.74276	21.18	239.033	3673	217	12.8203	0.0806222	0.160324	0.0490433	1.36813e-05	0.000203054	5.18751e-07	-3.15861e-12	1.22352e-10	4.99963e-12	0.358058	0.595113	0.448864	8151.15	139.031	0.49634	3304406	4381.58	3.7081	2.63202e+06	3.69086e+06	3949068	4.14725e+06	3.236e+06	1.18138e+09	9.21798e+08	1.08899e+18	0.00675706	0.00917256	0.00357935	0.00758517	0.00223325	0.00536086	0.00162829	0.00358292	97.9356	2.0644	88.9951
700	2016-12-02-0951.57.490	Manuka_New_4	1.82117	0.615571	1.0538	1.11277	3.84434	21.008	229.964	3359	198	11.6713	0.0778785	0.154129	0.0492864	8.69209e-06	0.000127201	1.37652e-06	-1.32959e-11	-3.85601e-09	-6.58955e-12	0.304681	0.603346	0.585873	8316.35	140.516	0.486419	3.20904e+06	4688.86	5.41124	2.53958e+06	3.82992e+06	4.21249e+06	4.76541e+06	2.85019e+06	1.36482e+09	8.16297e+08	1.1141e+18	0.00505418	0.00754797	0.00271328	0.00633713	0.00173579	0.00412914	0.00124605	0.00269281	98.5847	1.41528	90.6677
701	2016-12-02-0952.26.289	Manuka_New_4	1.74001	0.619914	1.08971	1.15207	3.43159	19.298	196.409	2872	193	12.9697	0.0687241	0.149793	0.0485421	2.60378e-05	0.000201979	1.17289e-06	-1.76228e-11	-1.74513e-09	7.9998e-12	0.38362	0.617521	0.395538	7179.78	121.906	0.514383	2.50615e+06	3866.07	2.71367	2.05084e+06	3.21238e+06	3.33104e+06	3.19936e+06	2.53109e+06	8.53744e+08	6.75415e+08	5.76631e+17	0.00571627	0.00883927	0.0032882	0.00737665	0.00198815	0.00507939	0.00134025	0.00314679	97.5208	2.47925	84.6449
702	2016-12-02-0953.09.489	Manuka_New_4	1.69825	0.641377	1.06627	1.11003	3.9088	20.6974	236.572	3540	211	12.5766	0.0801302	0.16267	0.0499913	8.16656e-06	0.0001726	1.05487e-06	-1.32189e-11	-2.95509e-09	-1.15458e-12	0.392312	0.60673	0.448864	7995.9	136.172	0.570594	2.492e+06	4188.47	5.57782	1.95615e+06	3.48442e+06	3.79296e+06	4.41848e+06	2.97665e+06	1.24573e+09	8.39224e+08	1.04545e+18	0.00623093	0.00858509	0.00397993	0.00873713	0.00265254	0.00623209	0.00175457	0.00368347	97.8753	2.12472	86.1767
703	2016-12-02-0953.29.609	Manuka_New_4	1.6731	0.625953	1.07528	1.15317	3.7424	20.5198	234.045	3497	214	13.0958	0.0772163	0.160207	0.050091	1.08206e-05	0.0002144	1.41748e-06	2.45222e-11	-2.71892e-09	-6.59746e-12	0.356253	0.617614	0.585873	8263.29	140.438	0.619625	2690811	4577.86	6.47272	2.13708e+06	3807852	4.23007e+06	4.28617e+06	3.5929e+06	1.22757e+09	1.02901e+09	1.26318e+18	0.0056351	0.00836432	0.0029113	0.00633348	0.00183478	0.00448919	0.00134904	0.00306786	98.0948	1.90518	89.1981
704	2016-12-02-0954.05.087	Manuka_New_4	1.75192	0.657319	1.0491	1.12806	3.88562	21.065	241.43	3428	234	15.9732	0.095356	0.187458	0.0592664	1.54838e-05	0.000210211	9.65249e-07	-1.05923e-11	-4.46643e-10	-4.72993e-12	0.406995	0.574151	0.498028	7998.29	137.594	0.394178	3.47849e+06	4269.02	6.50509	2719074	3.66692e+06	3.65762e+06	4.5046e+06	2531811	1.27661e+09	7.17515e+08	9.15985e+17	0.0110618	0.0179415	0.0047816	0.0106901	0.00353651	0.00892139	0.00266644	0.00699634	98.5443	1.45572	92.1857
705	2016-12-02-0955.02.329	Manuka_New_4	1.72046	0.595238	1.09922	1.1545	3.85875	21.7176	249.398	3737	220	12.9516	0.06849	0.14012	0.0461503	3.22889e-05	0.000172861	5.3457e-08	1.44672e-13	-2.52744e-10	-7.69501e-14	0.241628	0.618377	0.661976	9197.03	153.969	0.422527	4.61169e+06	5703.95	3.35331	3.76518e+06	4.74111e+06	4.95156e+06	5.90884e+06	2894773	1.77123e+09	8.67735e+08	1.53696e+18	0.0076394	0.0133468	0.00331597	0.00816075	0.00206892	0.00563405	0.00146208	0.00386599	98.488	1.51198	89.6268
706	2016-12-02-0956.29.408	Manuka_New_4	1.70482	0.616438	1.07838	1.14923	3.60517	19.9142	215.713	3201	201	12.6214	0.088976	0.179959	0.0585134	7.5593e-07	0.000270963	4.70123e-06	1.25733e-10	3.65256e-09	-8.78286e-11	0.472462	0.588669	0.395538	7693.09	131.922	0.528687	2.41957e+06	4195.18	6.6652	1.88787e+06	3434148	3.82049e+06	3903053	2.96934e+06	1.08308e+09	8.23979e+08	8.92436e+17	0.00868871	0.0149254	0.0044669	0.0107248	0.00256731	0.00695197	0.00176319	0.00454195	98.149	1.85095	88.2226
707	2016-12-02-0957.00.092	Manuka_New_4	1.69668	0.611602	1.08465	1.14494	3.72683	20.5198	228.798	3426	209	12.7499	0.0806703	0.163163	0.0531733	2.42705e-05	0.000227693	7.4172e-07	-9.01351e-12	-3.17231e-09	-3.63808e-12	0.374438	0.610992	0.543564	8149.11	139.125	0.465648	3.31363e+06	4494.96	4.17411	2.63591e+06	3.71294e+06	4.04793e+06	4.51343e+06	2848710	1.28626e+09	8.11836e+08	1.04423e+18	0.00907914	0.0148976	0.00433449	0.00990597	0.00249633	0.00610438	0.00175507	0.00392318	98.1809	1.81906	86.5667
708	2016-12-02-0958.10.530	Manuka_New_4	1.66433	0.591009	1.14688	1.21091	3.37187	19.997	209.494	3051	208	14.1803	0.0738789	0.14721	0.0524005	4.19781e-09	0.000286624	2.4899e-06	2.9761e-11	1.2362e-10	4.2709e-11	0.271589	0.596115	0.543564	8070.62	136.062	0.57348	2276176	4720.17	6.80316	1.78231e+06	3.86213e+06	4.00706e+06	4.44448e+06	3.08353e+06	1.25306e+09	8.69356e+08	1.08935e+18	0.00729385	0.0122355	0.004232	0.0103892	0.00234434	0.00636259	0.00181955	0.00467616	98.4076	1.5924	88.5306
709	2016-12-02-0958.41.969	Manuka_New_4	1.61939	0.630993	1.10014	1.16067	3.75509	20.6221	238.71	3626	217	12.9865	0.0805614	0.166386	0.0498195	1.33212e-05	0.000190464	3.18696e-07	1.5686e-12	-1.76496e-10	-1.3806e-12	0.418336	0.599129	0.33729	8229.15	140.438	0.501876	2.55647e+06	4597.55	6.8653	2008470	3.82625e+06	4.23328e+06	4.83804e+06	3.07636e+06	1.38517e+09	8.80782e+08	1.22003e+18	0.00797717	0.0128375	0.00452582	0.0103443	0.00263332	0.00716485	0.00181367	0.00465174	97.6585	2.34148	88.0325
710	2016-12-02-1000.50.694	Manuka_New_4	1.68506	0.657407	1.04317	1.10749	3.70491	19.2846	211.567	3029	198	12.9429	0.067637	0.135109	0.0429982	6.49381e-07	0.000115434	2.74816e-06	-4.44693e-11	1.75941e-09	3.16321e-11	0.261672	0.627196	0.585873	7510.46	126.172	0.585929	1.96157e+06	3783.98	6.47314	1.54375e+06	3.13864e+06	3.30416e+06	3.80253e+06	2.68384e+06	1.03224e+09	7.2856e+08	7.52053e+17	0.00645998	0.00882788	0.00304233	0.00642332	0.00189858	0.00443171	0.00141601	0.00292841	98.2004	1.79964	87.6915
711	2016-12-02-1002.08.452	Manuka_New_4	1.71661	0.58845	1.10901	1.18409	3.44077	19.9272	208.587	3128	206	13.5665	0.0766068	0.153643	0.0528692	9.27112e-06	0.000313553	1.79065e-06	-1.47237e-11	-5.44382e-09	-3.22681e-11	0.329737	0.590466	0.448864	7779.39	131.781	0.443249	2.81493e+06	4450.96	5.12592	2.23122e+06	3.68375e+06	3.81992e+06	4.20387e+06	2.50848e+06	1.16615e+09	6.95848e+08	8.11461e+17	0.0058905	0.0092608	0.00358716	0.00750597	0.0020304	0.00470633	0.00157418	0.00332259	98.1847	1.81532	89.5465
712	2016-12-02-1003.55.374	Manuka_New_4	1.73082	0.597983	1.1105	1.18223	3.56145	20.6927	222.774	3435	210	12.8384	0.0875428	0.171445	0.0521627	1.15624e-05	0.000249513	1.59817e-07	-1.75479e-13	-2.79759e-10	-8.85144e-13	0.405225	0.566491	0.33729	7644.13	130.984	0.406898	3.12247e+06	3824.89	4.87898	2.47957e+06	3.20744e+06	3.51955e+06	3.32421e+06	3.23517e+06	9.19431e+08	8.94803e+08	8.2271e+17	0.00501794	0.00577575	0.00315019	0.00605987	0.00209232	0.00460804	0.00155662	0.00320305	98.4927	1.50725	89.688
713	2016-12-02-1004.43.013	Manuka_New_4	1.66667	0.632197	1.07156	1.13745	3.58628	19.3248	209.106	3150	200	12.6984	0.0867201	0.171878	0.0539803	1.22115e-05	0.000217428	5.07627e-09	2.57202e-16	1.57942e-11	-4.32447e-15	0.425917	0.581385	0.448864	7354.24	126.125	0.700588	1793667	3866.7	9.3498	1.37678e+06	3.20074e+06	3.4387e+06	3827439	2.68411e+06	1.03875e+09	7.28456e+08	7.56686e+17	0.00897857	0.015657	0.00531502	0.0127764	0.00312104	0.00842523	0.00219792	0.00543219	98.0911	1.90893	88.8246
714	2016-12-02-1005.02.651	Manuka_New_4	1.64639	0.615003	1.05529	1.11297	3.87006	20.1261	233.139	3488	208	12.4037	0.0831182	0.168095	0.0504104	2.01861e-05	0.000138476	1.34133e-06	-4.52876e-12	5.92692e-09	-1.36224e-11	0.383973	0.590606	0.498028	7905.43	134.734	0.495026	3.28666e+06	4003.98	3.47346	2623299	3.40686e+06	3.55744e+06	4.09635e+06	2.72175e+06	1.14901e+09	7.63437e+08	8.77197e+17	0.00683922	0.0117062	0.00404851	0.00982662	0.00236577	0.00596151	0.00152441	0.00344361	98.207	1.79301	88.9383
715	2016-12-02-1005.14.406	Manuka_New_4	1.85447	0.615416	1.08439	1.15123	3.42163	19.8017	194.984	2938	196	13.0756	0.0761625	0.153875	0.0494592	4.31483e-07	0.000218935	2.45667e-06	-5.42262e-11	-8.0401e-10	1.79371e-13	0.347444	0.607751	0.448864	7008.68	119.219	0.372913	2.53537e+06	3436.95	5.08049	2.02555e+06	2.86575e+06	3.03308e+06	3.41759e+06	1.9728e+06	9.02011e+08	5.20682e+08	4.69661e+17	0.00785275	0.0102252	0.00427768	0.00908919	0.00281784	0.00668173	0.00181047	0.00385016	98.0419	1.95807	88.6587
716	2016-12-02-1006.09.568	Manuka_New_4	1.74326	0.633011	1.06692	1.1324	3.40494	18.6406	186.822	2840	189	12.5778	0.0750502	0.150274	0.0474756	1.50912e-05	0.000186483	6.40628e-06	2.08318e-10	-1.25845e-09	-1.38059e-10	0.319018	0.590954	0.625262	6732.23	113.875	0.500942	1.83972e+06	3166.42	5.26326	1.45081e+06	2.67941e+06	2.63303e+06	2918215	2.24477e+06	7.52848e+08	5.79109e+08	4.35981e+17	0.00567022	0.00706069	0.00284672	0.00518737	0.00184593	0.00381184	0.0013557	0.00285456	98.0193	1.98065	83.9697
717	2016-12-02-1006.21.489	Manuka_New_4	1.7851	0.615548	1.08931	1.16566	3.47939	20.0487	206.709	3117	205	13.4825	0.0617946	0.127894	0.0392476	1.30108e-05	0.000122594	3.53459e-06	9.9659e-12	1.27375e-08	-8.01422e-11	0.229276	0.62432	0.728134	7464.77	124.781	0.549375	1.95216e+06	3727.53	5.94444	1.56488e+06	3.2573e+06	3.0793e+06	3.53068e+06	2.81164e+06	9.53224e+08	7.59094e+08	7.23587e+17	0.00538664	0.00712684	0.00241362	0.00441125	0.00164246	0.00341548	0.00125452	0.00257147	98.1534	1.84656	85.4901
718	2016-12-02-1007.01.857	Manuka_New_4	1.70948	0.657952	1.06767	1.12959	3.96988	21.4761	252.702	3632	215	12.7271	0.0882636	0.178314	0.0548332	2.39114e-05	0.000180547	1.40978e-06	3.73107e-12	4.49204e-09	-2.41846e-11	0.38164	0.606023	0.625262	8486.64	145.016	0.49151	3.80305e+06	4745.37	6.50475	3.02462e+06	3.97142e+06	4.02323e+06	4.67427e+06	3.20066e+06	1.36014e+09	9.31342e+08	1.26676e+18	0.00678603	0.00951993	0.00311138	0.0067097	0.00214426	0.00509574	0.00155991	0.00364177	98.1672	1.83277	91.3887
719	2016-12-02-1008.18.527	Manuka_New_4	1.7488	0.622101	1.08969	1.14492	3.67481	20.5891	222.45	3370	206	12.5923	0.0839982	0.167796	0.051766	2.2659e-05	0.000177893	4.49233e-06	-1.15285e-10	8.9357e-09	3.94453e-11	0.341866	0.590014	0.395538	7930.59	134.281	0.534006	2.3656e+06	4278.45	7.18983	1.82881e+06	3.58887e+06	3.88025e+06	4.62251e+06	2.63166e+06	1.29437e+09	7.369e+08	9.53821e+17	0.00949198	0.0155876	0.00448369	0.00928474	0.0028499	0.00647625	0.00196469	0.00444082	98.5551	1.4449	90.0927
720	2016-12-02-1008.56.009	Manuka_New_4	1.65818	0.605817	1.11473	1.20101	3.44041	19.9142	214.547	3236	208	13.3696	0.0757852	0.150079	0.0483797	2.41559e-06	0.000203292	3.79503e-06	-1.05403e-10	1.88442e-09	1.14772e-11	0.29554	0.586295	0.585873	7903.62	133.125	0.574963	2.06243e+06	4400.14	6.21367	1.60727e+06	3.64226e+06	3750010	3.81964e+06	3.46062e+06	1.06513e+09	9.65009e+08	1.02786e+18	0.0058534	0.00840728	0.00284946	0.00541265	0.001691	0.00377797	0.00134446	0.00287338	98.3994	1.6006	85.3703
721	2016-12-02-1009.52.336	Manuka_New_4	1.70474	0.650725	1.06682	1.1178	3.60095	19.2425	203.599	2973	191	12.2708	0.0873291	0.177507	0.0555164	1.27085e-05	0.000185052	4.48071e-06	6.02089e-11	1.54749e-08	-1.22843e-10	0.408331	0.592863	0.448864	7200.54	123.406	0.467518	2.62866e+06	3581.31	4.86896	2.07795e+06	2.943e+06	3.19622e+06	3425035	2.35424e+06	9.19607e+08	6.32103e+08	5.81286e+17	0.00682111	0.00951171	0.00361646	0.00799539	0.00200753	0.0050761	0.00133982	0.00297812	98.5614	1.43858	90.6427
722	2016-12-02-1010.53.497	Manuka_New_4	1.67432	0.624266	1.07979	1.14405	3.71755	20.2721	227.308	3395	207	12.6212	0.0836575	0.171179	0.0530107	1.35639e-05	0.00018136	5.4686e-07	3.76249e-12	8.82029e-10	2.65401e-12	0.41242	0.604924	0.543564	7961.99	136.125	0.444644	3102750	4206.29	4.23141	2.46414e+06	3.48534e+06	3792260	4.40315e+06	2.67417e+06	1.24141e+09	7.53943e+08	9.3595e+17	0.00845482	0.0153572	0.00524767	0.0128464	0.00302126	0.00829154	0.00189927	0.00470164	97.9638	2.0362	84.9223
723	2016-12-02-1010.59.248	Manuka_New_4	1.75825	0.609594	1.11776	1.16926	3.71484	21.5859	237.09	3584	220	13.5045	0.0695849	0.133921	0.0434771	1.08258e-06	0.000164968	1.97043e-06	-3.00177e-11	1.11044e-09	1.51177e-11	0.234487	0.600014	0.585873	8583.7	143.531	0.607073	2.41971e+06	4816.6	5.65348	1.88635e+06	4.00154e+06	4163988	4.90297e+06	3.53203e+06	1.41924e+09	1.0224e+09	1.45103e+18	0.00424514	0.0058684	0.00305719	0.00613073	0.00186928	0.00413773	0.00138962	0.00292379	98.4644	1.53557	89.6518
724	2016-12-02-1012.06.569	Manuka_New_4	1.64084	0.642198	1.07063	1.13988	3.67923	19.7049	221.025	3324	205	12.6429	0.0902031	0.171342	0.0531865	3.66958e-06	0.000180962	2.85422e-06	-1.5141e-12	2.85099e-09	4.76973e-11	0.37694	0.552106	0.585873	7526.09	128.875	0.845763	1.5267e+06	3770.31	10.2546	1145496	3.14893e+06	3.3981e+06	3.99455e+06	2.97812e+06	1.09609e+09	8.17189e+08	8.95716e+17	0.0100281	0.017438	0.00528059	0.0121725	0.00300087	0.0076277	0.00216749	0.00507596	98.3625	1.63748	89.6647
725	2016-12-02-1013.34.608	Manuka_New_4	1.71501	0.591436	1.1089	1.17021	3.56173	20.3756	218.304	3277	210	13.4574	0.0777514	0.159838	0.0528106	1.36772e-05	0.000253443	3.76315e-06	1.13874e-10	1.35667e-08	-4.98426e-11	0.375823	0.605437	0.395538	8072.19	137.656	0.455078	3.24923e+06	4606.1	6.02644	2.60301e+06	3.80585e+06	4.07442e+06	4472484	2.73964e+06	1.26779e+09	7.76588e+08	9.8455e+17	0.00749881	0.0108028	0.0044947	0.010342	0.00271893	0.00687446	0.00167427	0.00382272	97.7526	2.24735	87.1696
726	2016-12-02-1016.55.289	Manuka_New_4	1.67575	0.631944	1.07951	1.1365	3.51399	19.0412	200.425	2996	197	12.9536	0.0814678	0.164737	0.0530382	1.08444e-05	0.000214124	3.16916e-06	-5.90331e-11	4.03384e-09	-4.85284e-11	0.392134	0.587806	0.543564	7143.46	121.969	0.511368	2.08401e+06	3542.86	6.54839	1.63489e+06	3.04265e+06	3.00945e+06	3.25348e+06	2.66147e+06	8.68459e+08	7.10432e+08	6.16981e+17	0.0059687	0.00832442	0.00358187	0.00798244	0.00219884	0.00601934	0.00146638	0.00347398	97.8558	2.14419	87.1395
727	2016-12-02-1018.16.172	Manuka_New_4	1.6501	0.628614	1.04982	1.10224	3.79368	19.51	219.729	3248	197	11.9486	0.0667703	0.135729	0.0426703	7.57258e-06	0.000115749	5.38765e-06	-1.0187e-10	1.39845e-08	-7.06053e-11	0.230751	0.621684	0.661976	7872.45	131.703	0.415695	3.11808e+06	4077.97	2.7469	2.55056e+06	3.41194e+06	3.72429e+06	3.80053e+06	2.80002e+06	1.05426e+09	7.76719e+08	8.18866e+17	0.00374831	0.00489657	0.00190148	0.00345352	0.00128478	0.00254587	0.00106825	0.00193946	98.3482	1.65184	90.6379
728	2016-12-02-1021.16.610	Manuka_New_4	1.74858	0.644444	1.08251	1.13853	3.59396	19.9564	210.401	3199	204	13.0091	0.0874032	0.165845	0.052486	3.66e-05	0.000207681	6.80927e-06	-1.39995e-10	3.29288e-08	-1.70282e-10	0.347821	0.562774	0.498028	7339.84	124.75	0.591578	1840806	3579.05	7.44389	1.39967e+06	2.97008e+06	3.30489e+06	3.47712e+06	2.86673e+06	9.38763e+08	7.73969e+08	7.26574e+17	0.0070465	0.011745	0.00439897	0.0100212	0.00253314	0.00597477	0.00178867	0.00376	98.2033	1.79675	89.7843
729	2016-12-02-1023.56.448	Manuka_New_4	1.781	0.639398	1.0513	1.12553	3.67222	20.0487	214.677	3228	203	12.7661	0.0907615	0.171515	0.0529916	2.35737e-06	0.000190472	4.39153e-06	7.76619e-11	6.73434e-09	5.41556e-11	0.380312	0.583129	0.585873	7128.61	122.062	0.50518	1.98797e+06	3157.49	8.45547	1.51421e+06	2.66495e+06	2.8154e+06	3391988	2.55156e+06	9.05661e+08	6.81265e+08	6.16995e+17	0.00598334	0.00651087	0.00312861	0.00568907	0.00207508	0.00406214	0.00139381	0.00271149	98.3569	1.6431	88.6249
730	2016-12-02-1025.07.692	Manuka_New_4	1.68109	0.638186	1.05041	1.11925	3.86489	20.3772	235.147	3434	204	12.1188	0.0917508	0.181652	0.0590651	2.22363e-06	0.000251723	3.48432e-06	-1.02994e-10	3.17812e-09	8.92917e-13	0.402826	0.578162	0.448864	8189.84	140.453	0.564698	2.5881e+06	4652.92	6.76684	1.98985e+06	3.88071e+06	4.14654e+06	4.80193e+06	3.06068e+06	1.37483e+09	8.76293e+08	1.20475e+18	0.011589	0.0199271	0.00546243	0.0132736	0.00286232	0.00730958	0.00196405	0.0050413	98.4936	1.50641	90.4257
731	2016-12-02-1025.14.488	Manuka_New_4	1.6836	0.618592	1.06982	1.13573	3.62827	19.6044	213.381	3184	204	13.0704	0.0843064	0.162523	0.0511123	5.98792e-06	0.00020206	8.46532e-06	-3.37763e-10	1.72374e-08	-9.03607e-11	0.352748	0.575358	0.625262	7225.74	123.406	0.429884	2.4352e+06	3510.62	4.92504	1.89788e+06	2.9117e+06	3.18292e+06	3.52218e+06	2369992	9.45691e+08	6.36331e+08	6.01773e+17	0.00842688	0.0128594	0.00388328	0.00826463	0.00250482	0.00583765	0.00200136	0.00454424	97.9277	2.07227	90.3286
732	2016-12-02-1025.54.849	Manuka_New_4	1.63845	0.625245	1.09467	1.14868	3.70152	20.1856	227.179	3436	210	12.8347	0.0852553	0.167703	0.052417	5.75708e-06	0.000223342	7.8672e-06	2.53986e-10	8.63833e-09	-1.16194e-10	0.396726	0.574007	0.448864	7888.73	134.578	0.664257	2.16937e+06	4370.64	8.34626	1.66712e+06	3.6452e+06	3.92359e+06	4.44698e+06	2.91023e+06	1.2465e+09	8.15746e+08	1.01683e+18	0.00834132	0.0138623	0.00515303	0.0113416	0.00263214	0.0063302	0.00191119	0.00460953	98.105	1.89499	88.8905
733	2016-12-02-1026.29.690	Manuka_New_4	1.75732	0.644978	1.06312	1.11556	3.87661	20.954	235.017	3515	211	12.666	0.0793558	0.153667	0.0485947	1.00212e-05	0.000150171	7.65286e-07	6.12723e-12	2.04964e-09	2.50846e-12	0.319068	0.586594	0.625262	8048.35	136.188	0.500015	3326711	4122.67	4.48228	2.64418e+06	3.42518e+06	3844470	4.25203e+06	2.74872e+06	1.19907e+09	7.75136e+08	9.29443e+17	0.00907631	0.0158486	0.00489148	0.0131274	0.00271183	0.00841406	0.00174159	0.00453194	98.019	1.98097	88.1011
734	2016-12-02-1026.52.530	Manuka_New_4	1.7563	0.631621	1.07098	1.12873	3.58928	19.6967	206.255	3093	198	12.6751	0.07859	0.141672	0.0475604	2.44133e-05	0.000167339	3.88606e-06	9.5811e-11	1.6301e-08	-6.16345e-13	0.267832	0.560018	0.728134	7299.55	123.328	0.372059	2894983	3387.72	3.7363	2.29043e+06	2.81666e+06	2.92693e+06	3.4702e+06	2.22234e+06	9.31735e+08	5.96687e+08	5.55954e+17	0.00778525	0.0136272	0.00460709	0.0104708	0.00260673	0.00646538	0.0020048	0.00494261	98.2603	1.73973	88.5392
735	2016-12-02-1027.32.089	Manuka_New_4	1.78561	0.626522	1.07227	1.15456	3.56854	20.2096	213.316	3249	209	13.4444	0.0856128	0.165876	0.0511009	4.57044e-06	0.000179194	7.62912e-07	-4.62606e-12	1.62904e-09	9.06388e-12	0.382673	0.584205	0.498028	7396.71	126.25	0.375187	3.01378e+06	3529.31	4.76564	2.37462e+06	2.93905e+06	3301524	3.67625e+06	2.24558e+06	9.98085e+08	6.09663e+08	6.08496e+17	0.0069687	0.00837402	0.00365284	0.00747268	0.00209143	0.00476284	0.00152409	0.00344283	98.2164	1.78363	88.4254
736	2016-12-02-1029.55.130	Manuka_New_4	1.69264	0.597574	1.09885	1.16744	3.58553	20.2369	220.183	3304	206	12.8438	0.0700748	0.145034	0.0465827	2.58223e-06	0.000207274	7.36319e-06	1.17746e-10	2.05943e-09	-2.63977e-10	0.308935	0.615717	0.498028	7971.18	134.484	0.358535	3.62806e+06	4317.29	2.33478	2.99077e+06	3.61305e+06	3.81671e+06	3.78011e+06	2.91663e+06	1.05909e+09	8.17165e+08	8.65453e+17	0.00528294	0.00737596	0.00238254	0.00435399	0.00187159	0.00389648	0.00149045	0.00308403	97.6113	2.38866	87.4768
737	2016-12-02-1030.38.891	Manuka_New_4	1.77521	0.616128	1.08263	1.14056	3.62492	20.3183	214.806	3217	202	12.6839	0.0897013	0.178546	0.057139	6.53598e-05	0.000226867	1.44937e-06	2.19821e-11	4.96514e-09	-1.30705e-11	0.388993	0.575773	0.543564	7745.95	132.875	0.467264	2.84038e+06	4196.73	5.86856	2.20837e+06	3.49229e+06	3.6959e+06	4.46275e+06	2.35813e+06	1.2433e+09	6.56966e+08	8.16809e+17	0.00892575	0.015051	0.00548127	0.0128485	0.00307484	0.00725268	0.00195555	0.00412508	98.4249	1.57511	87.9776
738	2016-12-02-1031.14.569	Manuka_New_4	1.67357	0.637389	1.05247	1.11666	3.61667	19.0003	204.96	3081	193	12.0899	0.067439	0.13163	0.0401736	1.43986e-06	9.99618e-05	1.68354e-06	-1.60123e-11	1.85542e-09	1.68471e-11	0.250164	0.611131	0.912999	7074.59	118.922	0.441154	2.83044e+06	3195.03	3.23278	2.25829e+06	2.71686e+06	2.73844e+06	2.95848e+06	2.28264e+06	7.80231e+08	6.01994e+08	4.69694e+17	0.00499151	0.00740737	0.0031683	0.00740064	0.00203785	0.00527221	0.00142325	0.00338719	97.7639	2.23609	88.4954
739	2016-12-02-1032.31.890	Manuka_New_4	1.64708	0.638932	1.07692	1.13333	3.64036	19.4784	213.899	3306	203	12.4649	0.0778783	0.149001	0.0439605	1.8477e-06	0.000126098	1.91147e-07	-9.36184e-13	5.62071e-11	5.42922e-14	0.330671	0.573081	0.498028	7237.6	123.234	0.416669	2720391	3317.27	3.6842	2.14974e+06	2.81095e+06	2.87296e+06	3.77412e+06	1.98872e+06	1.01258e+09	5.3356e+08	5.4027e+17	0.00907615	0.0152035	0.00463394	0.010032	0.00241353	0.00566142	0.00183468	0.00400931	97.9707	2.02931	87.642
740	2016-12-02-1033.28.890	Manuka_New_4	1.73229	0.606567	1.12521	1.18322	3.32967	19.4984	195.049	3052	202	13.3696	0.0898816	0.173839	0.0526412	1.14533e-05	0.000248547	5.24429e-06	-9.23204e-11	1.76397e-08	1.23282e-10	0.382237	0.56174	0.395538	6955.98	119.281	0.477396	2.09459e+06	3325.49	7.34986	1.61327e+06	2798043	2.94672e+06	3.31359e+06	2.26713e+06	8.74731e+08	5.98483e+08	5.23511e+17	0.00792122	0.0122874	0.00387628	0.00762132	0.00258116	0.00627828	0.00211536	0.00494657	98.3668	1.63315	89.8846
741	2016-12-02-1039.45.496	Manuka_New_4	1.70954	0.673291	1.07409	1.10956	3.76646	20.0746	219.47	3212	199	12.3291	0.0678444	0.134933	0.0407891	2.51499e-05	7.54762e-05	3.91276e-07	-2.09497e-12	1.82084e-09	1.40456e-13	0.249216	0.594632	0.728134	7428.41	124.641	0.62377	1.62808e+06	3636.9	6.34947	1.27043e+06	3.1465e+06	3025075	3.36225e+06	3.13444e+06	9.07302e+08	8.45828e+08	7.67421e+17	0.00551856	0.0100251	0.00302236	0.00764625	0.00176054	0.00509083	0.00137292	0.00378323	97.9704	2.02962	89.2545
742	2016-12-02-1040.53.692	Manuka_New_4	1.82784	0.671699	1.05484	1.12701	3.68011	20.4153	216.167	3180	205	13.2154	0.0778968	0.154052	0.047838	5.59073e-05	0.000153864	7.21636e-06	1.25671e-11	5.39565e-08	-1.51176e-10	0.294498	0.596123	0.661976	7269.35	123.25	0.385032	2.62446e+06	3527.34	4.20285	2.0934e+06	2.95592e+06	3.15474e+06	3.30269e+06	2.51635e+06	8.86427e+08	6.75376e+08	5.98671e+17	0.00724712	0.0107929	0.00377125	0.00890388	0.00239761	0.00583687	0.00177872	0.00379174	98.2956	1.7044	90.4122
743	2016-12-02-1041.39.169	Manuka_New_4	1.66387	0.629304	1.07538	1.12583	3.73822	19.9564	222.58	3330	203	12.3751	0.0945475	0.183081	0.0581033	3.40743e-05	0.000210371	1.41655e-05	7.70386e-10	-7.99006e-08	6.5693e-11	0.374355	0.557742	0.543564	7806.03	133.188	0.533137	2.34982e+06	4170.96	8.43213	1.79138e+06	3.43611e+06	3.7301e+06	4.28008e+06	2.77987e+06	1.19352e+09	7.75178e+08	9.25191e+17	0.00954877	0.0160328	0.00449827	0.0098217	0.00273227	0.00696373	0.00192705	0.00434071	98.6341	1.36588	91.0763
744	2016-12-02-1042.18.811	Manuka_New_4	1.67215	0.61524	1.11287	1.16031	3.54277	19.8784	212.345	3175	206	13.3657	0.0696961	0.144069	0.0466002	8.6813e-06	0.000172388	2.00112e-06	-3.3589e-11	-5.84155e-09	2.57162e-11	0.310848	0.613594	0.585873	7825.38	131.797	0.659928	1.97139e+06	4308.75	6.27424	1.55638e+06	3.58663e+06	3.76561e+06	3.8762e+06	3.27947e+06	1.0755e+09	9.09931e+08	9.78634e+17	0.00504765	0.00783698	0.00258854	0.0057147	0.00166162	0.00405188	0.00125455	0.00269551	98.0205	1.97951	82.8051
745	2016-12-02-1043.19.971	Manuka_New_4	1.6614	0.663245	1.05675	1.11145	3.70808	19.3583	213.446	3165	199	12.5122	0.0799176	0.158026	0.0479038	5.03388e-07	0.000123905	3.59829e-06	-6.45315e-11	6.49758e-11	4.7956e-11	0.332869	0.598681	0.448864	7280.43	123.359	0.449001	2.45951e+06	3443.23	4.65394	1.93706e+06	2.9047e+06	2.95953e+06	3.60755e+06	2.2778e+06	9.68491e+08	6.11503e+08	5.92235e+17	0.00767004	0.0108198	0.00340588	0.00650724	0.00243794	0.00540934	0.00172098	0.00371147	98.2739	1.72607	87.7933
746	2016-12-02-1044.37.176	Manuka_New_4	1.75793	0.590991	1.10579	1.15663	3.55512	20.3231	212.474	3188	203	12.9263	0.0670618	0.130015	0.0426359	2.46855e-05	0.00012749	3.82667e-08	-7.6161e-14	1.6631e-10	3.04974e-14	0.24461	0.585771	0.585873	7882.95	131.906	0.535373	3.21688e+06	4100.44	1.46805	2613963	3.40857e+06	3623314	4.06565e+06	2.48602e+06	1.1282e+09	6.89858e+08	7.78298e+17	0.00638498	0.0106075	0.00333224	0.00916524	0.00194158	0.00525971	0.00118628	0.00260182	98.2298	1.7702	87.52
747	2016-12-02-1045.29.691	Manuka_New_4	1.69855	0.62422	1.08826	1.14146	3.77558	20.7708	233.398	3483	210	12.6615	0.0746823	0.151209	0.048618	1.56812e-05	0.000199138	6.27791e-08	1.19187e-13	-1.0852e-10	-1.98347e-13	0.335557	0.60153	0.543564	8278.5	140.531	0.409398	3.93052e+06	4782.62	4.28084	3.20315e+06	3.99063e+06	4.06572e+06	4299986	2.97853e+06	1.23152e+09	8.53055e+08	1.05056e+18	0.00589995	0.00969757	0.00327594	0.00760865	0.00196077	0.00470591	0.0014054	0.0032763	98.1579	1.84215	85.4526
748	2016-12-02-1045.49.490	Manuka_New_4	1.67441	0.606667	1.13976	1.20513	3.54921	20.9463	229.9	3622	216	12.8813	0.0850224	0.163598	0.0507994	1.75248e-05	0.000249998	9.58815e-07	7.54593e-12	7.05723e-10	-1.47088e-11	0.356452	0.565862	0.33729	8240.3	140.578	0.558289	3356203	4559.24	4.90864	2.63694e+06	3.81588e+06	3.91843e+06	4.27566e+06	3.2633e+06	1.22456e+09	9.34614e+08	1.14449e+18	0.00576751	0.00762881	0.00333942	0.00648208	0.00220534	0.00475808	0.0016792	0.0033311	98.0853	1.91465	90.5408
749	2016-12-02-1046.52.611	Manuka_New_4	1.72519	0.63275	1.08229	1.13824	3.55929	19.6242	206.255	3130	200	12.7796	0.0895878	0.172082	0.0558751	1.432e-05	0.00024579	4.39088e-06	-4.29749e-11	1.6305e-08	1.59094e-10	0.381299	0.568106	0.585873	7260.44	124.656	0.610768	1.77706e+06	3573.93	10.2471	1.35713e+06	2.97326e+06	3.11305e+06	3.31178e+06	3.06073e+06	8.93685e+08	8.25936e+08	7.38127e+17	0.00582013	0.00704529	0.00293011	0.00546849	0.00200823	0.00409783	0.00145337	0.00266913	98.1682	1.83184	88.3467
750	2016-12-02-1047.03.809	Manuka_New_4	1.77669	0.62326	1.05407	1.12661	3.71765	20.3183	220.442	3284	201	12.3024	0.0746383	0.151225	0.0467129	7.00432e-05	0.000119339	2.92146e-06	-5.40165e-11	1.43615e-08	2.61535e-11	0.302908	0.602455	0.585873	7814.33	131.641	0.540883	2.3193e+06	4102.2	4.12609	1.83339e+06	3.42727e+06	3.58115e+06	3.69364e+06	3.28376e+06	1.02425e+09	9.10589e+08	9.32672e+17	0.00399401	0.0052109	0.00272964	0.00504045	0.00173687	0.00328896	0.00134298	0.0024506	98.282	1.71801	88.5942
751	2016-12-02-1048.28.890	Manuka_New_4	1.80089	0.597139	1.13115	1.17239	3.85622	22.8739	256.848	3891	231	13.714	0.0612558	0.130527	0.0382342	5.71169e-06	0.000113998	1.94443e-06	-2.86277e-11	-4.63509e-09	-2.87483e-12	0.244634	0.632834	0.585873	9321.28	155.781	0.526254	3220523	5942.38	4.57768	2.61958e+06	5.0007e+06	5.24342e+06	5.4376e+06	4313416	1.63925e+09	1.30035e+09	2.1316e+18	0.00527884	0.00887926	0.00267982	0.0067676	0.00180594	0.00507209	0.00132258	0.00329117	98.021	1.97895	89.9203
752	2016-12-02-1049.45.849	Manuka_New_4	1.72242	0.636892	1.07631	1.13409	3.68826	20.1888	219.859	3316	206	12.7973	0.0809352	0.156987	0.0493425	5.59913e-06	0.00016984	3.14174e-06	5.91477e-11	7.16964e-09	-5.89173e-11	0.302133	0.591802	0.661976	7717.4	130.375	0.493781	2565738	3861.34	6.12091	2.01196e+06	3.25612e+06	3.40012e+06	3.89725e+06	2.76471e+06	1.07564e+09	7.63058e+08	8.20776e+17	0.00550361	0.00761729	0.00270749	0.00565988	0.00188014	0.00430296	0.00139228	0.0031682	98.1311	1.86892	87.2288
753	2016-12-02-1049.56.812	Manuka_New_4	1.79045	0.598605	1.11528	1.1567	3.49755	20.2657	205.672	3096	199	12.791	0.0763625	0.157951	0.0513404	6.24884e-05	0.000191615	2.93896e-06	-2.80125e-12	2.24277e-08	-6.68005e-11	0.360884	0.60545	0.448864	7665.52	130.062	0.612495	2.39368e+06	4165.77	5.99253	1.88517e+06	3.52236e+06	3633579	4.31931e+06	2.41608e+06	1.19037e+09	6.6585e+08	7.92606e+17	0.0076321	0.0112365	0.00383982	0.00867919	0.00238157	0.0059541	0.00174996	0.00406729	98.1626	1.83743	87.4065
754	2016-12-02-1050.34.295	Manuka_New_4	1.67372	0.572985	1.1236	1.18111	3.63514	20.8719	231.649	3327	213	13.6366	0.0743677	0.153876	0.0549052	2.2113e-05	0.000309581	1.83581e-06	-1.61049e-11	8.62009e-09	3.76736e-11	0.314897	0.612103	0.543564	8951.03	151.141	0.827788	2.3513e+06	6162.47	10.2573	1.84399e+06	5.05293e+06	5.01001e+06	5.33765e+06	4.13157e+06	1.5852e+09	1.22701e+09	1.94506e+18	0.00546027	0.00891773	0.00329524	0.0071895	0.00198736	0.00452176	0.0012943	0.00284941	98.1588	1.84117	89.9161
755	2016-12-02-1050.49.130	Manuka_New_4	1.78959	0.610338	1.0773	1.15093	3.55469	20.1374	210.336	3117	201	12.9615	0.0806948	0.161814	0.0520551	2.31705e-05	0.000194449	3.45778e-07	1.72828e-12	-6.49378e-10	2.26276e-12	0.357359	0.605665	0.585873	7575.63	128.984	0.489483	2.55317e+06	3945.81	5.87753	2.01399e+06	3.2671e+06	3409156	3.93176e+06	2.55589e+06	1.07912e+09	7.01496e+08	7.57e+17	0.00664911	0.0101955	0.00389684	0.00859127	0.00263133	0.00596112	0.00173162	0.00393211	98.1419	1.85809	87.9979
756	2016-12-02-1051.42.288	Manuka_New_4	1.55664	0.677602	1.06411	1.11005	3.53971	17.9267	194.012	2927	187	11.947	0.0937391	0.171936	0.05295	1.7148e-06	0.000142766	1.16108e-06	1.44729e-11	-7.84202e-10	-3.75051e-12	0.386583	0.545064	0.625262	6408.81	109.938	0.567487	1.76652e+06	2529.8	6.06719	1.33711e+06	2.14066e+06	2.25207e+06	2.85329e+06	1900092	7.23194e+08	4.81596e+08	3.48288e+17	0.0103014	0.0154823	0.00531258	0.0117718	0.00300031	0.0075879	0.00200816	0.00474729	98.1631	1.83688	89.0738
757	2016-12-02-1051.54.729	Manuka_New_4	1.68332	0.619162	1.07842	1.13069	3.67032	19.8213	216.426	3205	199	12.356	0.0797841	0.150454	0.0522664	9.55523e-06	0.00022557	2.65133e-06	2.65498e-11	7.88825e-09	4.90936e-11	0.25909	0.564656	0.625262	7905.85	133.219	0.475398	2636077	4327.66	4.81603	2.05781e+06	3.57915e+06	3674135	3.90369e+06	3.08708e+06	1.08888e+09	8.61096e+08	9.37627e+17	0.00521808	0.00697934	0.00257894	0.00519534	0.00158162	0.00332417	0.00117213	0.00254334	98.7084	1.29156	92.8473
758	2016-12-02-1051.59.618	Manuka_New_4	1.72209	0.633838	1.05777	1.12085	3.79721	20.3629	227.632	3260	204	12.7656	0.0853646	0.166651	0.0539566	9.29593e-06	0.000193409	2.88221e-06	-6.72356e-11	-8.74757e-09	-6.50481e-12	0.363162	0.587166	0.448864	7890.36	134.625	0.582657	2.25337e+06	4275.42	8.16156	1.73667e+06	3.55954e+06	3.65586e+06	4.36065e+06	2.95973e+06	1.22273e+09	8.29905e+08	1.01475e+18	0.0064373	0.00915063	0.00439543	0.0102002	0.00243493	0.00613812	0.00177193	0.00433838	98.2731	1.72686	88.9132
759	2016-12-02-1053.26.090	Manuka_New_4	1.76367	0.623099	1.09162	1.14523	3.61124	20.3422	214.936	3274	205	12.836	0.0739225	0.148926	0.0463876	2.49494e-05	0.000173896	8.17784e-07	-3.34709e-12	3.81458e-09	9.69799e-12	0.317076	0.597921	0.498028	7713.41	130.391	0.532769	2.87999e+06	3897.4	3.76304	2.31596e+06	3.21601e+06	3.62028e+06	3.74247e+06	2.78294e+06	1.03268e+09	7.67908e+08	7.93002e+17	0.00611321	0.00889922	0.00321959	0.00703388	0.00198525	0.00444724	0.00142787	0.0029731	98.2188	1.78116	88.878
760	2016-12-02-1053.45.168	Manuka_New_4	1.69429	0.599022	1.10389	1.16577	3.40746	19.2577	198.288	2996	200	13.3511	0.0839926	0.161424	0.0540376	1.84306e-05	0.000330915	5.66732e-06	-1.49313e-10	1.80693e-08	-1.02828e-10	0.384316	0.565474	0.33729	6840.93	116.562	0.431572	2.38574e+06	3101.92	3.16654	1.87861e+06	2.6206e+06	2.72663e+06	2.97023e+06	2.19579e+06	7.75024e+08	5.72947e+08	4.44048e+17	0.00786159	0.0106779	0.00418092	0.00825326	0.00279041	0.00648476	0.00202061	0.00448538	98.0789	1.92106	89.7827
761	2016-12-02-1054.03.852	Manuka_New_4	1.79418	0.649724	1.08985	1.15928	3.49415	20.0794	206.191	3059	201	13.2073	0.0743917	0.151066	0.0474754	6.46444e-06	0.000154344	3.6905e-07	-1.37207e-12	-9.04243e-10	-1.48216e-12	0.347064	0.604373	0.543564	7350.72	124.797	0.70708	2.28895e+06	3713.31	4.86101	1.82079e+06	3.11194e+06	3.15829e+06	3.58053e+06	2563474	9.66743e+08	6.92136e+08	6.69118e+17	0.00827454	0.0139641	0.00412599	0.00898706	0.00278635	0.00726428	0.00194352	0.00502633	97.7257	2.27434	88.5011
762	2016-12-02-1055.19.134	Manuka_New_4	1.61547	0.606735	1.12292	1.15391	3.51371	19.3583	206.579	3118	204	13.347	0.0674268	0.129887	0.0434558	1.37627e-06	0.000162672	3.2994e-07	4.71859e-14	-3.75752e-10	-1.76479e-12	0.236159	0.596614	0.661976	7613.97	127.562	0.504427	2.91974e+06	3784.37	2.66569	2.36734e+06	3123838	3.26731e+06	3.68592e+06	2.50162e+06	1.00619e+09	6.829e+08	6.8713e+17	0.00589322	0.00925276	0.00339931	0.00804872	0.00190142	0.00489707	0.00137008	0.00312532	98.2361	1.76393	87.9436
763	2016-12-02-1056.47.410	Manuka_New_4	1.68598	0.64564	1.05707	1.11165	3.73657	19.6572	216.814	3263	199	12.1364	0.0808595	0.164085	0.0489834	2.4602e-05	0.000119885	1.69559e-06	-2.3025e-11	7.87489e-09	-1.17515e-12	0.414468	0.601176	0.33729	7413.03	126.141	0.520856	2579177	3610.18	4.8525	2.04349e+06	3.01056e+06	3365556	3681607	2.46094e+06	9.99541e+08	6.68133e+08	6.67826e+17	0.00752847	0.0128759	0.00436454	0.0113156	0.00276729	0.00768085	0.00180288	0.00463543	97.6456	2.3544	85.9079
764	2016-12-02-1056.53.530	Manuka_New_4	1.75453	0.662995	1.06266	1.11988	3.75534	20.3566	222.256	3293	201	12.2688	0.0888645	0.166774	0.0528343	2.00468e-05	0.00017815	6.673e-07	7.22204e-12	4.28188e-10	1.24139e-12	0.349857	0.547865	0.585873	7372.92	126.078	0.621627	2038799	3488.33	7.06114	1.54865e+06	2.90999e+06	3.12673e+06	3.83238e+06	2.56287e+06	1.04009e+09	6.95553e+08	7.2344e+17	0.00913889	0.014952	0.00502704	0.0106201	0.00282384	0.0062724	0.00197094	0.0043816	98.4212	1.57881	89.8404
765	2016-12-02-1057.04.052	Manuka_New_4	1.67783	0.633164	1.07636	1.13162	4.00973	21.6159	258.726	3709	252	17.1216	0.0641932	0.139694	0.0433663	2.89963e-05	0.000114598	4.03859e-08	-8.59449e-14	-1.26175e-10	-1.46829e-14	0.273344	0.637175	0.543564	9456.52	158.797	0.390529	4.87823e+06	6494.08	3.59553	4.04686e+06	5.42857e+06	5.68229e+06	6.09772e+06	3.26088e+06	1.85619e+09	9.92634e+08	1.84252e+18	0.00682781	0.01194	0.00383374	0.0102837	0.00258932	0.007347	0.00184698	0.0047775	97.9856	2.01442	87.3199
766	2016-12-02-1058.21.610	Manuka_New_4	1.69611	0.658067	1.05663	1.10469	3.68464	19.3165	208.199	3098	195	12.274	0.0781543	0.149747	0.0462361	1.32589e-05	0.000120784	4.34668e-06	-8.88608e-11	-1.54659e-08	-2.50921e-11	0.296431	0.574309	0.498028	7110.05	120.391	0.334566	3.04769e+06	3221.92	2.60157	2.46164e+06	2.69959e+06	2.92058e+06	3.00985e+06	2.2958e+06	7.98081e+08	6.08744e+08	4.85827e+17	0.00630564	0.00908673	0.00348983	0.0077663	0.00219046	0.00484445	0.00147751	0.00292781	98.4187	1.58127	89.0209
767	2016-12-02-1100.26.451	Manuka_New_4	1.69021	0.642974	1.04797	1.10073	3.65973	19.0054	203.923	2963	187	11.8019	0.0759491	0.155544	0.04956	1.00864e-05	0.000137954	2.73956e-06	1.19202e-12	7.3667e-09	4.96251e-11	0.346879	0.610261	0.395538	7288.57	123.422	0.508485	2.61273e+06	3730.46	4.93187	2.09359e+06	3135906	3.27982e+06	3.61288e+06	2.20196e+06	9.69921e+08	5.91142e+08	5.73361e+17	0.00634968	0.00878613	0.00255365	0.00495767	0.00197307	0.00418709	0.001381	0.00278946	98.2505	1.74954	90.0936
768	2016-12-02-1101.11.731	Manuka_New_4	1.65061	0.60656	1.07822	1.14233	3.59579	19.4251	212.021	3194	202	12.7752	0.0830916	0.164169	0.0526946	9.40826e-06	0.000233379	7.38601e-06	-1.69434e-10	1.52607e-08	-1.2642e-10	0.36094	0.58246	0.448864	7571.07	129.047	0.396017	2.86476e+06	3924.74	5.82864	2.25742e+06	3.33994e+06	3.40231e+06	3.84461e+06	2.48719e+06	1.05533e+09	6.82723e+08	7.20497e+17	0.00736023	0.0111041	0.00366536	0.00735459	0.00249212	0.00542183	0.0018015	0.00388637	98.3424	1.6576	89.5854
769	2016-12-02-1101.33.052	Manuka_New_4	1.69669	0.645136	1.06366	1.12308	3.63668	19.4501	209.624	3097	196	12.4043	0.0826352	0.166129	0.053517	3.109e-05	0.000191022	2.14063e-06	4.32025e-11	-8.0376e-09	1.36721e-12	0.384415	0.586995	0.395538	7382.4	125.922	0.499522	2.316e+06	3855.67	7.99925	1.80611e+06	3.24926e+06	3.33727e+06	3.99668e+06	2.26076e+06	1.08375e+09	6.13035e+08	6.64379e+17	0.00866962	0.0134593	0.00400915	0.00853379	0.00257104	0.00562424	0.00215727	0.00498272	98.2129	1.78706	90.0308
770	2016-12-02-1103.01.848	Manuka_New_4	1.69071	0.622717	1.07577	1.1356	3.61709	19.6374	212.021	3170	203	12.9997	0.0793083	0.151179	0.0496562	1.06044e-05	0.000191102	1.01951e-07	2.11657e-13	3.08947e-10	2.53368e-13	0.309332	0.577898	0.585873	7413.38	126.078	0.333636	3.42265e+06	3656.15	3.57455	2.75815e+06	3.05162e+06	3.18826e+06	3.45667e+06	2.29113e+06	9.38128e+08	6.21802e+08	5.83329e+17	0.00614268	0.00874403	0.00353466	0.00718831	0.00228248	0.0051313	0.00169235	0.00361038	98.4657	1.53425	89.3139
771	2016-12-02-1104.31.049	Manuka_New_4	1.74046	0.634525	1.06688	1.14302	3.72357	20.5592	227.632	3478	209	12.5592	0.0855854	0.164522	0.051181	1.11117e-05	0.000183463	1.95627e-06	-2.85706e-11	-3.3662e-09	3.39052e-11	0.347962	0.569496	0.625262	7872.47	134.578	0.603425	2267064	4088.76	9.62835	1.74936e+06	3.43716e+06	3.57913e+06	3.83529e+06	3.50009e+06	1.07504e+09	9.81086e+08	1.05471e+18	0.00573234	0.00690754	0.00283303	0.00543566	0.00203132	0.00429996	0.00153279	0.00301313	98.1777	1.8223	87.574
772	2016-12-02-1104.36.730	Manuka_New_4	1.68596	0.647512	1.08237	1.13327	3.72016	20.1888	223.357	3440	202	11.8616	0.0782373	0.149049	0.0449517	1.23984e-07	0.000143999	1.60198e-07	-4.00481e-13	-5.11106e-11	-4.9753e-13	0.295879	0.589563	0.395538	7602.07	128.906	0.373802	3.27303e+06	3607.65	3.62512	2.62249e+06	3.00627e+06	3.48718e+06	3616981	2.54141e+06	9.9249e+08	6.97354e+08	6.92118e+17	0.00520563	0.00683818	0.00321993	0.0069484	0.00193345	0.00457243	0.00143069	0.00329876	98.3043	1.69571	89.4476
773	2016-12-02-1106.20.257	Manuka_New_4	1.63824	0.609742	1.09079	1.15825	3.4608	18.9952	201.915	3032	201	13.3249	0.0815006	0.167421	0.0543797	1.47778e-05	0.000260645	8.17614e-06	-3.32577e-10	3.12364e-08	2.05518e-11	0.384606	0.597292	0.448864	7403.55	126.266	0.59666	2.13431e+06	4010.94	6.40457	1.67915e+06	3.37018e+06	3.34504e+06	3.59711e+06	2.76391e+06	9.76601e+08	7.5039e+08	7.32831e+17	0.00786711	0.0115965	0.00361114	0.00738682	0.00206242	0.00445297	0.00151227	0.00313184	97.9159	2.08414	87.1116
774	2016-12-02-1107.04.970	Manuka_New_4	1.6352	0.592994	1.14663	1.17147	3.53939	20.1261	216.037	3313	210	13.3112	0.0845663	0.169328	0.0543533	8.62591e-06	0.000251741	2.80746e-06	4.75115e-11	-1.39567e-09	3.58806e-11	0.403492	0.591031	0.448864	7790.78	133.328	0.428788	3.03438e+06	4293.27	5.35775	2.39965e+06	3.621e+06	3.69245e+06	4.13658e+06	2.62032e+06	1.15404e+09	7.31026e+08	8.43632e+17	0.00893322	0.0139086	0.0056264	0.0132713	0.00317548	0.00813509	0.00209548	0.00493904	98.1214	1.8786	87.3457
775	2016-12-02-1107.12.292	Manuka_New_4	1.71499	0.58375	1.09184	1.16295	3.65557	20.6221	227.114	3420	214	13.3906	0.0746779	0.157889	0.0488909	2.97226e-05	0.000157563	9.08519e-07	-7.73241e-12	2.64479e-09	-7.20859e-12	0.380675	0.618729	0.498028	8372.18	142.141	0.553688	2.49251e+06	5031.12	8.74587	1.98341e+06	4.2027e+06	4.29433e+06	4.52634e+06	3.64532e+06	1.30352e+09	1.04979e+09	1.36842e+18	0.00545541	0.00751152	0.00279201	0.00605779	0.00197867	0.00472929	0.00133217	0.0028118	97.2988	2.70123	84.0044
776	2016-12-02-1108.06.449	Manuka_New_4	1.73722	0.614977	1.08613	1.17117	3.55724	20.2864	218.11	3249	209	13.4444	0.0887826	0.175687	0.058465	3.14922e-05	0.000300869	1.18617e-06	-1.08244e-11	4.46372e-09	-1.85478e-11	0.419491	0.579609	0.543564	7736.82	133.234	0.644117	3.07079e+06	4258.58	5.80775	2.41415e+06	3.55093e+06	3.60466e+06	3951271	2.78191e+06	1.10234e+09	7.76107e+08	8.55535e+17	0.00683437	0.00898483	0.00365113	0.00767766	0.00230715	0.00521568	0.00162012	0.0033138	98.1783	1.82168	89.4412
777	2016-12-02-1108.13.175	Manuka_New_4	1.61477	0.647412	1.04765	1.10954	3.61853	18.5116	202.563	2942	190	12.2706	0.0914564	0.175464	0.0564222	1.10309e-05	0.000170482	1.69278e-07	-7.64403e-13	-1.80476e-10	4.8241e-13	0.356088	0.567296	0.728134	7037.3	120.625	0.433975	2.39282e+06	3393.6	6.18894	1.85448e+06	2.82099e+06	2.84482e+06	3.27424e+06	2.31146e+06	8.69296e+08	6.13681e+08	5.3347e+17	0.00553486	0.00730491	0.00316569	0.00580357	0.0020147	0.00395664	0.00155716	0.00278616	98.5667	1.43333	89.5497
778	2016-12-02-1108.56.850	Manuka_New_4	1.75344	0.630719	1.08225	1.15248	3.46191	19.4834	200.037	3064	198	12.795	0.089948	0.167897	0.0531914	6.38318e-07	0.000251333	1.05011e-06	9.18386e-12	7.62e-10	-1.55957e-11	0.380529	0.548427	0.498028	6835.87	117.641	0.59597	2.59032e+06	3007.08	4.00993	2.03417e+06	2.56015e+06	2.53674e+06	2.85027e+06	2.35773e+06	7.47207e+08	6.18084e+08	4.61837e+17	0.00562795	0.00681248	0.00311725	0.00550016	0.00219685	0.00465326	0.00166656	0.00325838	98.2282	1.77178	90.0827
779	2016-12-02-1109.02.449	Manuka_New_4	1.81066	0.613132	1.08647	1.16196	3.67586	21.2365	229.252	3399	216	13.7264	0.0838737	0.167271	0.0550731	2.35427e-05	0.000267921	3.48832e-06	-1.05962e-10	-1.57675e-08	-1.4314e-11	0.350784	0.580886	0.543564	8242.17	140.578	0.730079	2.17784e+06	4723.15	9.68958	1.68245e+06	3.91423e+06	4.18599e+06	4.64669e+06	3.45787e+06	1.33111e+09	9.90556e+08	1.31854e+18	0.00876198	0.015379	0.0045445	0.010856	0.0025637	0.0067863	0.00192829	0.00478012	98.3276	1.6724	90.5336
780	2016-12-02-1113.03.692	Manuka_New_4	1.74286	0.636898	1.08702	1.15804	3.53559	19.9775	210.66	3250	206	13.0572	0.0917349	0.174935	0.0522084	9.87701e-06	0.000205592	4.09685e-06	-2.18511e-11	-8.5197e-10	-1.02552e-10	0.360366	0.561062	0.585873	7257.6	124.656	0.543638	2.2124e+06	3517.79	6.86443	1.70354e+06	2954465	2.98215e+06	3.30707e+06	2.84535e+06	8.92413e+08	7.67817e+08	6.85211e+17	0.00706288	0.00946242	0.00327884	0.00578508	0.00212161	0.00416542	0.00154544	0.00287876	98.5214	1.47863	89.3525
781	2016-12-02-1118.39.209	Manuka_New_4	1.74868	0.616817	1.05453	1.13768	3.6858	20.1856	220.96	3277	198	11.9634	0.0829397	0.158106	0.05301	1.52129e-05	0.000187246	6.29263e-07	-4.06093e-12	-5.8339e-10	-3.86576e-12	0.306334	0.582436	0.585873	7932.22	134.453	0.502608	3.55722e+06	4244.25	2.51366	2.8387e+06	3.51822e+06	3.6929e+06	3.75718e+06	2.9517e+06	1.05267e+09	8.26992e+08	8.70548e+17	0.00404742	0.00577233	0.00247162	0.00499764	0.00162749	0.00361385	0.00117395	0.00243569	98.6295	1.3705	91.1092
782	2016-12-02-1121.03.373	Manuka_New_4	1.71025	0.642754	1.05104	1.10716	3.87251	20.3772	231.001	3432	205	12.245	0.0803606	0.160302	0.0489375	2.35518e-05	0.000120083	5.41987e-06	1.37492e-10	4.56234e-09	-2.31996e-11	0.283582	0.600893	0.625262	8045.73	136.094	0.50343	3.03677e+06	4145.86	4.29419	2.41059e+06	3.50638e+06	3.6396e+06	4.06306e+06	3.07776e+06	1.14552e+09	8.67731e+08	9.94007e+17	0.00496955	0.00669982	0.00235163	0.00420199	0.00158958	0.00324255	0.00120539	0.00247111	98.6411	1.35887	93.0931
783	2016-12-02-1123.17.812	Manuka_New_4	1.66955	0.658386	1.0486	1.11161	3.71765	19.3834	214.612	3188	197	12.1735	0.101513	0.186181	0.0605593	2.25246e-05	0.000231981	1.50945e-06	-2.42739e-11	1.89582e-09	1.70914e-11	0.383976	0.522236	0.585873	7336.15	125.984	0.592503	1.94612e+06	3585.89	8.94571	1.457e+06	2.98475e+06	3.169e+06	3.32216e+06	3.10498e+06	9.01293e+08	8.42369e+08	7.59221e+17	0.00570528	0.00722999	0.00337005	0.00628103	0.00220243	0.0043235	0.00166564	0.00319441	98.5148	1.48522	90.4091
784	2016-12-02-1123.44.812	Manuka_New_4	1.70424	0.660285	1.07163	1.12953	3.77016	20.4011	227.891	3469	209	12.5918	0.0877986	0.164445	0.0512086	2.03711e-05	0.000166516	9.29871e-07	7.74981e-13	3.22111e-09	9.54401e-12	0.304207	0.568952	0.625262	7661.32	130.359	0.507585	2.46193e+06	3679.26	8.37845	1.89047e+06	3.13447e+06	3.24893e+06	3.96725e+06	2.72916e+06	1.0949e+09	7.53203e+08	8.24679e+17	0.00789601	0.0130181	0.00402419	0.00891969	0.00231491	0.00540066	0.00173776	0.00354363	98.5706	1.42938	91.0402
785	2016-12-02-1123.56.611	Manuka_New_4	1.61928	0.651107	1.05439	1.12108	3.64318	18.9183	209.624	3106	191	11.7453	0.0924717	0.180173	0.0564889	3.75746e-06	0.000183742	2.58673e-06	-4.40114e-11	2.14883e-09	4.25385e-11	0.443671	0.561474	0.395538	7189.4	123.438	0.54656	2.00875e+06	3507.11	7.03768	1.53742e+06	2.90421e+06	3.09909e+06	3.49505e+06	2.58104e+06	9.38405e+08	6.92996e+08	6.50311e+17	0.00804978	0.0115565	0.005033	0.011007	0.00284813	0.0071538	0.00182697	0.00429702	98.1536	1.84645	87.1035
786	2016-12-02-1124.10.292	Manuka_New_4	1.68254	0.620267	1.08405	1.15482	3.62042	20.0164	219.665	3318	208	13.0392	0.0821229	0.155882	0.0470272	1.59848e-06	0.00013848	5.20031e-08	1.37343e-13	-6.23485e-11	-1.84886e-14	0.329369	0.572256	0.585873	7337.53	124.812	0.503119	2.68963e+06	3270.08	4.92485	2.11289e+06	2.80851e+06	2.88611e+06	3.49176e+06	2.4465e+06	9.42717e+08	6.60514e+08	6.22677e+17	0.00728715	0.0111554	0.00421889	0.00893107	0.00234164	0.00567632	0.00167715	0.00376428	98.29	1.71	87.544
787	2016-12-02-1124.21.215	Manuka_New_4	1.75992	0.632546	1.10217	1.15368	3.55823	20.2673	211.762	3257	206	13.0292	0.0763204	0.1526	0.0462383	8.12335e-06	0.000162709	1.43527e-06	1.03444e-11	1.67678e-09	1.77756e-11	0.315253	0.59588	0.661976	7495.23	127.328	0.521903	2.24613e+06	3843.74	5.37802	1.77766e+06	3.2651e+06	3.20367e+06	3.4127e+06	3.08701e+06	9.30767e+08	8.41937e+08	7.83648e+17	0.00515587	0.00749703	0.00300853	0.00605921	0.00193665	0.00456936	0.00130681	0.0027751	98.3736	1.62643	84.5234
788	2016-12-02-1125.02.494	Manuka_New_4	1.66767	0.628191	1.0968	1.14585	3.62501	19.9142	216.814	3239	201	12.4733	0.0774694	0.153885	0.0485299	4.64048e-06	0.000155203	1.72307e-06	2.44466e-11	1.95816e-09	-1.77809e-11	0.353807	0.594729	0.448864	7701.95	130.5	0.647114	2.38674e+06	3901.92	4.72908	1.87298e+06	3225361	3.4952e+06	3.98782e+06	2.76636e+06	1.10057e+09	7.63469e+08	8.40253e+17	0.00618408	0.00982342	0.00408299	0.00981802	0.00230274	0.00597002	0.00160593	0.00370073	97.9979	2.00212	85.2599
789	2016-12-02-1126.55.574	Manuka_New_4	1.63957	0.600783	1.13296	1.18375	3.52467	20.1583	218.758	3195	210	13.8028	0.0688456	0.13928	0.045937	2.65741e-08	0.000201427	5.64903e-07	9.64676e-14	-6.14492e-11	-3.98295e-12	0.284142	0.606895	0.395538	8283.06	139.125	0.457593	3.05756e+06	4889.77	4.10265	2463997	4.03012e+06	4.08207e+06	4555088	2975625	1.29813e+09	8.48004e+08	1.10082e+18	0.00521087	0.00764482	0.00286858	0.00629269	0.00167938	0.00414767	0.00127228	0.00287363	98.1152	1.88477	89.0334
790	2016-12-02-1127.47.371	Manuka_New_4	1.70444	0.622535	1.05943	1.11364	3.712	19.6918	214.741	3208	203	12.8457	0.0851986	0.16549	0.0536032	9.01994e-06	0.000194996	4.36437e-07	3.32388e-12	1.30539e-09	-1.94271e-12	0.342241	0.575439	0.625262	7665.51	130.391	0.449635	2.99049e+06	4046.01	4.97218	2.34491e+06	3.35511e+06	3.52841e+06	4.05148e+06	2.38041e+06	1.11794e+09	6.56836e+08	7.34306e+17	0.00926191	0.0146375	0.00482893	0.0121318	0.00282026	0.00754898	0.00178901	0.00417071	98.2451	1.75492	88.0034
791	2016-12-02-1128.04.169	Manuka_New_4	1.66381	0.649149	1.05667	1.13273	3.52228	18.7532	200.037	2996	196	12.8224	0.0856528	0.160274	0.0499101	4.65415e-05	0.000114864	7.12516e-07	-5.03252e-12	2.92851e-09	-1.25607e-12	0.344528	0.55197	0.585873	6734.1	114.922	0.597496	1.47946e+06	2922.41	6.13346	1123316	2.49069e+06	2.51184e+06	2728048	2.74826e+06	7.0697e+08	7.12207e+08	5.03509e+17	0.00673704	0.00885874	0.00378851	0.00741331	0.00230533	0.00466565	0.00167191	0.00335105	98.1692	1.83084	89.0467
792	2016-12-02-1128.52.893	Manuka_New_4	1.68774	0.627255	1.07815	1.13132	3.58949	19.4185	207.227	3053	198	12.8411	0.0877567	0.175919	0.0558592	2.57297e-06	0.000245831	2.90521e-06	2.78222e-11	3.01947e-09	5.54754e-11	0.364132	0.572065	0.543564	7365.47	125.984	0.630365	1.87362e+06	3905.06	7.32911	1.44458e+06	3.23917e+06	3.31356e+06	3.90062e+06	2562008	1.05823e+09	6.95063e+08	7.35534e+17	0.0100263	0.0154028	0.00479446	0.0108992	0.0028313	0.00717807	0.00219999	0.00517747	98.4397	1.56035	90.7096
793	2016-12-02-1130.01.690	Manuka_New_4	1.70122	0.696303	1.03982	1.09065	3.70292	19.0412	204.96	3041	188	11.6225	0.0888441	0.163719	0.0500869	1.13804e-05	0.000137024	6.4093e-06	-1.73751e-10	3.48347e-10	6.72344e-11	0.358383	0.551019	0.395538	6579.49	112.484	0.498957	1.65147e+06	2579.71	8.16422	1.24592e+06	2.2173e+06	2.35265e+06	3.06747e+06	2.02153e+06	7.86468e+08	5.18298e+08	4.07625e+17	0.00730298	0.0101894	0.00430384	0.00895903	0.00270884	0.00580795	0.00197502	0.0037664	98.241	1.75899	89.4929
794	2016-12-02-1132.39.098	Manuka_New_4	1.66833	0.618421	1.08028	1.14376	3.72697	20.2864	228.345	3359	210	13.1289	0.0925863	0.176142	0.0591193	3.91753e-05	0.000270664	1.46855e-06	-2.57019e-11	9.01796e-09	-2.89431e-12	0.3644	0.553968	0.498028	8055.48	137.641	0.704211	2231704	4513	9.50419	1.69387e+06	3.72807e+06	3.86144e+06	4.34524e+06	3337720	1.23186e+09	9.46229e+08	1.16562e+18	0.00619115	0.00855423	0.00341829	0.0066266	0.00225897	0.00466563	0.00167786	0.00346305	98.5463	1.45366	89.8838
795	2016-12-02-1133.09.490	Manuka_New_4	1.74576	0.593691	1.10627	1.1724	3.06383	17.6958	162.141	2427	189	14.7182	0.0900944	0.168222	0.0559922	8.06128e-06	0.000325636	5.46864e-07	-5.38425e-12	-1.45859e-09	4.2059e-12	0.356315	0.528121	0.696212	5831.66	99.7188	1.0826	706948	2395.59	11.2386	522922	2.01573e+06	2.04515e+06	2.24771e+06	2.04876e+06	5.42812e+08	4.94764e+08	2.68564e+17	0.00919899	0.015806	0.00565264	0.0132508	0.00311554	0.00767663	0.00195879	0.00434259	98.216	1.78403	89.4937
796	2016-12-02-1133.34.890	Manuka_New_4	1.66704	0.631709	1.08316	1.13203	3.6539	19.7033	215.001	3184	201	12.6888	0.0789093	0.157246	0.0512152	1.28454e-05	0.000203134	6.54976e-07	-7.26489e-12	2.25449e-09	3.41025e-12	0.327198	0.607544	0.448864	7604.16	129.031	0.44573	2.84283e+06	3853.79	5.64037	2.26236e+06	3.17353e+06	3.44274e+06	3.69006e+06	2669194	1.01278e+09	7.32594e+08	7.41959e+17	0.00540248	0.00636886	0.00291581	0.00535546	0.0016551	0.00327499	0.0013556	0.00252681	98.2119	1.78814	90.4471
797	2016-12-02-1134.40.893	Manuka_New_4	1.7267	0.618864	1.07635	1.13933	3.66316	20.1695	218.887	3240	201	12.4694	0.0827263	0.168583	0.05256	2.83979e-05	0.000190127	3.08051e-06	-5.2123e-11	-1.17638e-09	-3.42098e-11	0.358652	0.587961	0.498028	7826.91	133.094	0.562494	2.94673e+06	4377.64	4.79093	2.34569e+06	3.64289e+06	3.73015e+06	3706067	3.11225e+06	1.03304e+09	8.67511e+08	8.9617e+17	0.00597085	0.0102254	0.00337577	0.00851104	0.00228245	0.00624172	0.00164723	0.00391184	98.2181	1.78192	89.7674
[truncated: 24,330 more rows]
[truncated: 7 more columns]
